# Supplementary material for: Establishment of Trophoblast Stem Cells under Defined Culture Conditions in Mice
Source: PLoS One. 2014 Sep 9;9(9):e107308. doi: 10.1371/journal.pone.0107308 (PMC4159327; doi:10.1371/journal.pone.0107308)
Supplement: Table S1 — Global comparison of gene expression between conventional TS cells and new TS cells. (XLSX) [file pone.0107308.s002.xlsx]

## Sheet: 解析用データ
															conventional TS1		conventional TS2		new TS1		new TS2
FEATURES	FeatureNum	Row	Col	accessions	chr_coord	SubTypeMask	SubTypeName	Start	ProbeUID	ProbeName	GeneName	SystematicName	Description	ControlType	Normalized	Raw	Normalized	Raw	Normalized	Raw	Normalized	Raw	gIsSaturated	gIsFeatNonUnifOL	gIsBGNonUnifOL	gIsFeatPopnOL	gIsBGPopnOL	gIsPosAndSignif	gIsWellAboveBG	gIsSaturated	gIsFeatNonUnifOL	gIsBGNonUnifOL	gIsFeatPopnOL	gIsBGPopnOL	gIsPosAndSignif	gIsWellAboveBG	gIsSaturated	gIsFeatNonUnifOL	gIsBGNonUnifOL	gIsFeatPopnOL	gIsBGPopnOL	gIsPosAndSignif	gIsWellAboveBG	gIsSaturated	gIsFeatNonUnifOL	gIsBGNonUnifOL	gIsFeatPopnOL	gIsBGPopnOL	gIsPosAndSignif
DATA	1	1	1			260	BrightCorner	0	0	GE_BrightCorner	GE_BrightCorner	GE_BrightCorner		1	18.6402	24451.2	20.1057	28882.3	18.1428	28486.8	17.4946	26277.6	0	0	0	0	0	1	1	0	0	0	0	0	1	1	0	0	0	0	0	1	1	0	0	0	0	0	1
DATA	2	1	2			66	Structural	0	1	DarkCorner	DarkCorner	DarkCorner		1	0.00590241	7.74247	0.00716297	10.2898	0.00485888	7.62916	0.00380646	5.71745	0	0	0	0	0	0	0	0	0	0	0	0	0	0	0	0	0	0	0	0	0	0	0	0	0	0	0
DATA	3	1	3			66	Structural	0	1	DarkCorner	DarkCorner	DarkCorner		1	0.00589643	7.73463	0.00716304	10.2899	0.00487615	7.65628	0.00381412	5.72895	0	0	0	0	0	0	0	0	0	0	0	0	0	0	0	0	0	0	0	0	0	0	0	0	0	0	0
DATA	4	1	4			66	Structural	0	1	DarkCorner	DarkCorner	DarkCorner		1	0.00589045	7.72678	0.00716301	10.2899	0.00489195	7.68108	0.00382108	5.7394	0	0	0	0	0	0	0	0	0	0	0	0	0	0	0	0	0	0	0	0	0	0	0	0	0	0	0
DATA	5	1	5			66	Structural	0	1	DarkCorner	DarkCorner	DarkCorner		1	0.00588509	7.71976	0.00716362	10.2907	0.00490691	7.70458	0.00382773	5.74939	0	0	0	0	0	0	0	0	0	0	0	0	0	0	0	0	0	0	0	0	0	0	0	0	0	0	0
DATA	6	1	6			66	Structural	0	1	DarkCorner	DarkCorner	DarkCorner		1	0.00588032	7.7135	0.00716447	10.2919	0.00491956	7.72444	0.00383323	5.75766	0	0	0	0	0	0	0	0	0	0	0	0	0	0	0	0	0	0	0	0	0	0	0	0	0	0	0
DATA	7	1	7			66	Structural	0	1	DarkCorner	DarkCorner	DarkCorner		1	0.00587617	7.70805	0.00716588	10.294	0.00493149	7.74317	0.00383875	5.76595	0	0	0	0	0	0	0	0	0	0	0	0	0	0	0	0	0	0	0	0	0	0	0	0	1	0	0
DATA	8	1	8			66	Structural	0	1	DarkCorner	DarkCorner	DarkCorner		1	0.00587284	7.70368	0.00716776	10.2967	0.00494186	7.75945	0.00384354	5.77315	0	0	0	0	0	0	0	0	0	0	0	0	0	0	0	0	0	0	0	0	0	0	0	0	0	0	0
DATA	9	1	9			66	Structural	0	1	DarkCorner	DarkCorner	DarkCorner		1	0.00587006	7.70004	0.00716966	10.2994	0.00495097	7.77376	0.00384812	5.78002	0	0	0	0	0	0	0	0	0	0	0	0	0	0	0	0	0	0	0	0	0	0	0	0	0	0	0
DATA	10	1	10			66	Structural	0	1	DarkCorner	DarkCorner	DarkCorner		1	0.00586802	7.69736	0.00717248	10.3035	0.00495943	7.78705	0.00385227	5.78626	0	0	0	0	0	0	0	0	0	0	0	0	0	0	0	0	0	0	0	0	0	0	0	0	0	0	0
DATA	11	1	11			66	Structural	0	1	DarkCorner	DarkCorner	DarkCorner		1	0.00586673	7.69568	0.00717626	10.3089	0.00496693	7.79882	0.00385651	5.79262	0	0	0	0	0	0	0	0	0	0	0	0	0	0	0	0	0	0	0	0	0	0	0	0	0	0	0
DATA	12	1	12	ref|NM_145375|ens|ENSMUST00000041890|ens|ENSMUST00000126334|gb|AK136581	mm|chr7:89028246-89028305	0		1493	3	A_55_P1989846	Tm6sf1	NM_145375	ref|Mus musculus transmembrane 6 superfamily member 1 (Tm6sf1), mRNA [NM_145375]	0	0.176674	231.752	0.166896	239.751	0.295428	463.865	0.280143	420.786	0	0	0	0	0	1	1	0	0	0	0	0	1	1	0	0	0	0	0	1	1	0	0	0	0	0	1
DATA	13	1	13	gb|BC025441|ens|ENSMUST00000106723|tc|NP437391	mm|chr3:107110557-107110616	0		1713	5	A_55_P1991598	Slc16a4	BC025441	gb|Mus musculus solute carrier family 16 (monocarboxylic acid transporters), member 4, mRNA (cDNA clone MGC:29238 IMAGE:5043709), complete cds. [BC025441]	0	0.00586657	7.69546	0.00718557	10.3223	0.00498044	7.82003	0.00840287	12.6214	0	0	0	0	0	0	0	0	0	0	0	0	0	0	0	0	0	0	0	0	0	0	0	0	0	0	1
DATA	14	1	14	ref|NM_026162|ens|ENSMUST00000114703|ens|ENSMUST00000126173|ens|ENSMUST00000114702	mm|chr2:16673217-16673276	0		2679	7	A_55_P2022211	Plxdc2	NM_026162	ref|Mus musculus plexin domain containing 2 (Plxdc2), mRNA [NM_026162]	0	0.0991546	130.066	0.10503	150.878	0.14265	223.981	0.134484	202	0	0	0	0	0	1	1	0	0	0	0	0	1	1	0	0	0	0	0	1	1	0	0	0	0	0	1
DATA	15	1	15	ens|ENSMUST00000062827|ref|XM_003086952|ref|XM_003085154|gb|AK047830	mm|chr17:23841606-23841547	0		3573	9	A_55_P1980764	ENSMUST00000062827	ENSMUST00000062827	ens|RIKEN cDNA 1520401A03 gene [Source:MGI Symbol;Acc:MGI:2443785] [ENSMUST00000062827]	0	0.033719	44.2308	0.0290901	41.7887	0.0349853	54.9321	0.0420139	63.1065	0	0	0	0	0	1	1	0	0	0	0	0	1	0	0	0	0	0	0	1	1	0	0	0	0	0	1
DATA	16	1	16	ref|NR_003107	mm|chr8:28407450-28407509	0		933	11	A_55_P1964375	Gm9731	NR_003107	ref|Mus musculus predicted gene 9731 (Gm9731), non-coding RNA [NR_003107]	0	5.33688	7000.64	5.33487	7663.69	3.38373	5312.97	3.23766	4863.09	0	0	0	0	0	1	1	0	0	0	0	0	1	1	0	0	0	0	0	1	1	0	0	0	0	0	1
DATA	17	1	17	ref|NM_025378|ens|ENSMUST00000026565|gb|AK007919|gb|AK003407	mm|chr7:148195650-148195591	0		486	13	A_51_P128876	Ifitm3	NM_025378	ref|Mus musculus interferon induced transmembrane protein 3 (Ifitm3), mRNA [NM_025378]	0	3.65829	4798.76	3.95203	5677.19	1.82986	2873.15	1.80848	2716.41	0	0	0	0	0	1	1	0	0	0	0	0	1	1	0	0	0	0	0	1	1	0	0	0	0	0	1
DATA	18	1	18	ref|NM_001082531|ref|NR_002926|ens|ENSMUST00000077582|ens|ENSMUST00000135748	mm|chr4:138390748-138390807	0		417	15	A_55_P2121042	Pla2g2a	NM_001082531	ref|Mus musculus phospholipase A2, group IIA (platelets, synovial fluid) (Pla2g2a), mRNA [NM_001082531]	0	0.00588069	7.71399	0.00722259	10.3754	0.00500537	7.85917	0.00388427	5.83433	0	0	0	0	0	0	0	0	0	0	0	0	0	0	0	0	0	0	0	0	0	0	0	0	0	0	0
DATA	19	1	19	ref|NM_178611|ref|NM_001113474|ens|ENSMUST00000086400|ens|ENSMUST00000068865	mm|chr7:3959493-3959434	0		2363	17	A_52_P219230	Lair1	NM_178611	ref|Mus musculus leukocyte-associated Ig-like receptor 1 (Lair1), transcript variant b, mRNA [NM_178611]	0	0.00588598	7.72092	0.00723261	10.3898	0.00500959	7.86581	0.00388891	5.84129	0	0	0	0	0	0	0	0	0	0	0	0	0	0	0	0	0	0	0	0	0	0	0	0	0	0	0
DATA	20	1	20	ref|NM_013473|ens|ENSMUST00000022519|gb|AK075870|gb|AJ002390	mm|chr14:34913661-34913720	0		1774	19	A_51_P207591	Anxa8	NM_013473	ref|Mus musculus annexin A8 (Anxa8), mRNA [NM_013473]	0	1.57294	2063.3	1.59286	2288.19	0.0464495	72.9326	0.0568426	85.3798	0	0	0	0	0	1	1	0	0	0	0	0	1	1	0	0	0	0	0	1	1	0	0	0	0	0	1
DATA	21	1	21	ref|NM_175686|ref|NM_011127|ens|ENSMUST00000075805|ens|ENSMUST00000027878	mm|chr1:165175434-165175375	0		4779	21	A_55_P2131920	Prrx1	NM_175686	ref|Mus musculus paired related homeobox 1 (Prrx1), transcript variant 2, mRNA [NM_175686]	0	0.0127737	16.7559	0.0158804	22.8126	0.00501867	7.88006	0.00545023	8.18645	0	0	0	0	0	1	0	0	0	0	0	0	1	0	0	0	0	0	0	0	0	0	0	0	0	0	1
DATA	22	1	22	ref|NM_026350|ens|ENSMUST00000164476|ens|ENSMUST00000005120|ens|ENSMUST00000098578	mm|chr8:86782822-86782763	0		970	23	A_55_P2404223	Ccdc130	NM_026350	ref|Mus musculus coiled-coil domain containing 130 (Ccdc130), mRNA [NM_026350]	0	0.208075	272.942	0.193321	277.711	0.219953	345.359	0.235893	354.32	0	0	0	0	0	1	1	0	0	0	0	0	1	1	0	0	0	0	0	1	1	0	0	0	0	0	1
DATA	23	1	23		mm|chr7:146146994-146146935	0		0	25	A_55_P2101944	A_55_P2101944	A_55_P2101944	Unknown	0	18.0634	23694.6	20.4262	29342.7	8.49124	13332.5	9.41916	14147.9	0	0	0	0	0	1	1	0	0	0	0	0	1	1	0	0	0	0	0	1	1	0	0	0	0	0	1
DATA	24	1	24	ref|NM_008180|ens|ENSMUST00000130881|ens|ENSMUST00000079691|gb|AK149577	mm|chr2:155390531-155389432	0		1284	27	A_52_P358860	Gss	NM_008180	ref|Mus musculus glutathione synthetase (Gss), mRNA [NM_008180]	0	1.5928	2089.35	1.54117	2213.93	1.44454	2268.14	1.49636	2247.59	0	0	0	0	0	1	1	0	0	0	0	0	1	1	0	0	0	0	0	1	1	0	0	0	0	0	1
DATA	25	1	25	ref|NM_001081430|ens|ENSMUST00000153488|ens|ENSMUST00000037362|gb|AK044235	mm|chr14:49810345-49810404	0		4235	29	A_51_P119031	Naa30	NM_001081430	ref|Mus musculus N(alpha)-acetyltransferase 30, NatC catalytic subunit (Naa30), mRNA [NM_001081430]	0	1.12163	1471.29	1.29701	1863.19	1.47346	2313.54	1.39308	2092.46	0	0	0	0	0	1	1	0	0	0	0	0	1	1	0	0	0	0	0	1	1	0	0	0	0	0	1
DATA	26	1	26	ref|NM_080465|ens|ENSMUST00000169783|ens|ENSMUST00000066890|gb|AK149082	mm|chr18:45845292-45845351	0		1800	31	A_51_P309854	Kcnn2	NM_080465	ref|Mus musculus potassium intermediate/small conductance calcium-activated channel, subfamily N, member 2 (Kcnn2), mRNA [NM_080465]	0	0.115615	151.658	0.116137	166.834	0.115628	181.554	0.11782	176.97	0	0	0	0	0	1	1	0	0	0	0	0	1	1	0	0	0	0	0	1	1	0	0	0	0	0	1
DATA	27	1	27	ref|NM_009532|ens|ENSMUST00000063249|gb|AK155376|gb|AK165569	mm|chr7:25358268-25358327	0		1965	33	A_51_P343900	Xrcc1	NM_009532	ref|Mus musculus X-ray repair complementing defective repair in Chinese hamster cells 1 (Xrcc1), mRNA [NM_009532]	0	10.5192	13798.5	10.3657	14890.6	10.2055	16024.1	10.0315	15067.6	0	0	0	0	0	1	1	0	0	0	0	0	1	1	0	0	0	0	0	1	1	0	0	0	0	0	1
DATA	28	1	28	ref|NM_011328|ens|ENSMUST00000046156|gb|AK145850|gb|AK145859	mm|chr7:148464297-148464238	0		446	35	A_51_P234359	Sct	NM_011328	ref|Mus musculus secretin (Sct), mRNA [NM_011328]	0	52.2197	68499.1	52.1368	74895.9	84.715	133015	80.956	121599	0	0	0	0	0	1	1	0	0	0	0	0	1	1	0	0	0	0	0	1	1	0	0	0	0	0	1
DATA	30	1	30	ref|NM_016753|ens|ENSMUST00000160827|ens|ENSMUST00000058981|gb|D88769	mm|chr3:67262048-67261989	0		964	38	A_51_P487813	Lxn	NM_016753	ref|Mus musculus latexin (Lxn), mRNA [NM_016753]	0	11.5316	15126.6	11.8362	17003	10.9698	17224.3	10.2781	15438	0	0	0	0	0	1	1	0	0	0	0	0	1	1	0	0	0	0	0	1	1	0	0	0	0	0	1
DATA	31	1	31	nap|NAP026492-1|nap|NAP068811-1	mm|chr17:015703269-015703210	0		116	40	A_52_P613977	NAP026492-1	NAP026492-1	Unknown	0	5.12237	6719.26	5.16686	7422.33	5.81248	9126.46	5.63549	8464.73	0	0	0	0	0	1	1	0	0	0	0	0	1	1	0	0	0	0	0	1	1	0	0	0	0	0	1
DATA	32	1	32	ref|NM_001101519|ens|ENSMUST00000166277|gb|AK038767|tc|TC1627178	mm|chr8:13742920-13742979	0		634	42	A_55_P1957209	4932443I19Rik	NM_001101519	ref|Mus musculus RIKEN cDNA 4932443I19 gene (4932443I19Rik), mRNA [NM_001101519]	0	0.00604056	7.9237	0.00745011	10.7023	0.00813884	12.7792	0.00950297	14.2738	0	0	0	0	0	0	0	0	0	0	0	0	0	0	0	0	0	0	0	1	0	0	0	0	0	0	1
DATA	33	1	33	ref|NM_173451|ens|ENSMUST00000093976|ens|ENSMUST00000172033|gb|AK034584	mm|chr3:126142564-126142623	0		2961	44	A_52_P549166	Arsj	NM_173451	ref|Mus musculus arylsulfatase J (Arsj), mRNA [NM_173451]	0	0.00605765	7.94612	0.00747493	10.7379	0.00740294	11.6237	0.00769251	11.5544	0	0	0	0	0	0	0	0	0	0	0	0	0	0	0	0	0	0	0	1	0	0	0	0	0	0	1
DATA	34	1	34	gb|BC104326|gb|BC104327|tc|NP1404911	mm|chr10:61596051-61596110	0		128	46	A_55_P2096028	Neurog3	BC104326	gb|Mus musculus neurogenin 3, mRNA (cDNA clone MGC:129292 IMAGE:40045043), complete cds. [BC104326]	0	0.0060774	7.97201	0.00749912	10.7727	0.00511395	8.02967	0.0040072	6.01897	0	0	0	0	0	0	0	0	0	0	0	0	0	0	0	0	0	0	0	0	0	0	0	0	0	0	0
DATA	35	1	35	ref|NM_008112|ens|ENSMUST00000110714|ens|ENSMUST00000059515|gb|AK143681	mm|chr13:3565007-3565066	0		2180	48	A_55_P2052210	Gdi2	NM_008112	ref|Mus musculus guanosine diphosphate (GDP) dissociation inhibitor 2 (Gdi2), mRNA [NM_008112]	0	29.0448	38099.5	29.8937	42943.1	32.853	51584.2	30.0882	45193.7	0	0	0	0	0	1	1	0	0	0	0	0	1	1	0	0	0	0	0	1	1	0	0	0	0	0	1
DATA	36	1	36	ref|NM_008012|ens|ENSMUST00000038406|gb|U04204|gb|BC005789	mm|chr6:34318338-34318397	0		1187	50	A_51_P128987	Akr1b8	NM_008012	ref|Mus musculus aldo-keto reductase family 1, member B8 (Akr1b8), mRNA [NM_008012]	0	3.14515	4125.65	3.15234	4528.42	1.31373	2062.75	1.25926	1891.46	0	0	0	0	0	1	1	0	0	0	0	0	1	1	0	0	0	0	0	1	1	0	0	0	0	0	1
DATA	37	1	37	ref|NM_147094|ens|ENSMUST00000098200|tc|NP646554|nap|NAP021728-001	mm|chr7:110600749-110600808	0		896	52	A_51_P111223	Olfr606	NM_147094	ref|Mus musculus olfactory receptor 606 (Olfr606), mRNA [NM_147094]	0	0.0061399	8.054	0.00757892	10.8873	0.00515085	8.0876	0.00404684	6.07851	0	0	0	0	0	0	0	0	0	0	0	0	0	0	0	0	0	0	0	0	0	0	0	0	0	0	0
DATA	38	1	38	nap|NAP062970-1	mm|chr8:040291783-040291842	0		329	54	A_55_P1958431	NAP062970-1	NAP062970-1	Unknown	0	0.0265806	34.8671	0.026655	38.2906	0.0258499	40.5882	0.023139	34.7557	0	0	0	0	0	1	0	0	0	0	0	0	1	0	0	0	0	0	0	1	1	0	0	0	0	0	1
DATA	39	1	39	ref|NM_011259|ens|ENSMUST00000101272|gb|D63356|gb|D63357	mm|chr6:78333635-78333694	0		638	56	A_51_P267969	Reg3a	NM_011259	ref|Mus musculus regenerating islet-derived 3 alpha (Reg3a), mRNA [NM_011259]	0	0.00618553	8.11386	0.00763604	10.9694	0.00517983	8.1331	0.00407541	6.12142	0	0	0	0	0	0	0	0	0	0	0	0	0	0	0	0	0	0	0	0	0	0	0	0	0	0	0
DATA	40	1	40	nap|NAP028297-1	mm|chr7:069896175-069896116	0		756	58	A_55_P2111153	NAP028297-1	NAP028297-1	Unknown	0	2.91287	3820.95	2.963	4256.43	3.46898	5446.81	3.16525	4754.33	0	0	0	0	0	1	1	0	0	0	0	0	1	1	0	0	0	0	0	1	1	0	0	0	0	0	1
DATA	41	1	41	ref|NM_177242|ens|ENSMUST00000053426|gb|AK135118|gb|BC038622	mm|chr5:122773821-122773880	0		4141	60	A_51_P210560	Pptc7	NM_177242	ref|Mus musculus PTC7 protein phosphatase homolog (S. cerevisiae) (Pptc7), mRNA [NM_177242]	0	8.70087	11413.3	8.99467	12921.1	8.54937	13423.8	8.15105	12243.2	0	0	0	0	0	1	1	0	0	0	0	0	1	1	0	0	0	0	0	1	1	0	0	0	0	0	1
DATA	42	1	42	ref|NR_027955|ens|ENSMUST00000099076|gb|AK136269|gb|AK170145	mm|chr3:65331565-65331506	0		1700	62	A_55_P2048493	4931440P22Rik	NR_027955	ref|Mus musculus RIKEN cDNA 4931440P22 gene (4931440P22Rik), non-coding RNA [NR_027955]	0	0.0542868	71.2106	0.0448806	64.4722	0.0502257	78.8619	0.0582614	87.5108	0	0	0	0	0	1	1	0	0	0	0	0	1	1	0	0	0	0	0	1	1	0	0	0	0	0	1
DATA	43	1	43	ref|NM_001024849|ref|NM_001190302|ens|ENSMUST00000108940|ens|ENSMUST00000108929	mm|chr2:177566800-177566741	0		1271	64	A_55_P1996087	Gm14325	NM_001024849	ref|Mus musculus predicted gene 14325 (Gm14325), mRNA [NM_001024849]	0	5.57204	7309.12	5.56372	7992.43	4.62736	7265.65	4.65328	6989.4	0	0	0	0	0	1	1	0	0	0	0	0	1	1	0	0	0	0	0	1	1	0	0	0	0	0	1
DATA	44	1	44	ref|NM_027404|ens|ENSMUST00000054636|gb|BC055762|gb|BC023099	mm|chr12:112947765-112947706	0		2071	66	A_55_P1999419	Bag5	NM_027404	ref|Mus musculus BCL2-associated athanogene 5 (Bag5), mRNA [NM_027404]	0	1.48714	1950.75	1.46138	2099.31	1.89022	2967.93	1.77154	2660.92	0	0	0	0	0	1	1	0	0	0	0	0	1	1	0	0	0	0	0	1	1	0	0	0	0	0	1
DATA	45	1	45	ref|NM_144524|ens|ENSMUST00000021682|gb|AK143549|gb|AK003979	mm|chr12:88041617-88041558	0		3684	67	A_51_P112237	Angel1	NM_144524	ref|Mus musculus angel homolog 1 (Drosophila) (Angel1), mRNA [NM_144524]	0	0.497313	652.349	0.488854	702.252	0.339927	533.736	0.349353	524.742	0	0	0	0	0	1	1	0	0	0	0	0	1	1	0	0	0	0	0	1	1	0	0	0	0	0	1
DATA	46	1	46	gb|AK020790|tc|TC1627262|riken|A430110D14|nap|NAP017024-001	mm|chr16:37017569-37017628	0		1099	69	A_55_P2111483	Polq	AK020790	gb|Mus musculus 0 day neonate thymus cDNA, RIKEN full-length enriched library, clone:A430110D14 product:weakly similar to DNA POLYMERASE THETA [Homo sapiens], full insert sequence. [AK020790]	0	0.0279764	36.698	0.0237964	34.1841	0.0258016	40.5123	0.0265842	39.9304	0	0	0	0	0	1	0	0	0	0	0	0	1	0	0	0	0	0	0	1	0	0	0	0	0	0	1
DATA	47	1	47	ref|NM_001198984|ref|NM_011552|ens|ENSMUST00000057579|ens|ENSMUST00000078036	mm|chr18:60975715-60975656	0		3994	71	A_55_P1958246	Tcof1	NM_001198984	ref|Mus musculus Treacher Collins Franceschetti syndrome 1, homolog (Tcof1), transcript variant 1, mRNA [NM_001198984]	0	24.3258	31909.3	25.0103	35928	16.656	26152.4	15.1027	22684.9	0	0	0	0	0	1	1	0	0	0	0	0	1	1	0	0	0	0	0	1	1	0	0	0	0	0	1
DATA	48	1	48	gb|AK032949|gb|BB055193|tc|TC1608218|riken|6720478I24	mm|chr18:22689546-22689605	0		1495	73	A_52_P657729	Asxl3	AK032949	gb|Mus musculus 12 days embryo male wolffian duct includes surrounding region cDNA, RIKEN full-length enriched library, clone:6720478I24 product:unclassifiable, full insert sequence. [AK032949]	0	0.00641634	8.41662	0.00793836	11.4037	0.00534116	8.38641	0.00423403	6.35967	0	0	0	0	0	0	0	0	0	0	0	0	0	0	0	0	0	0	0	0	0	0	0	0	0	0	0
DATA	49	1	49	ref|NM_011546|ens|ENSMUST00000025081|gb|U26259|gb|D76432	mm|chr18:5774613-5774672	0		4952	75	A_52_P546635	Zeb1	NM_011546	ref|Mus musculus zinc finger E-box binding homeobox 1 (Zeb1), mRNA [NM_011546]	0	0.940748	1234.02	0.994996	1429.34	0.150694	236.612	0.156322	234.801	0	0	0	0	0	1	1	0	0	0	0	0	1	1	0	0	0	0	0	1	1	0	0	0	0	0	1
DATA	50	1	50		mm|chr15:074878406-074878347	0		0	77	A_55_P2015088	A_55_P2015088	A_55_P2015088	Unknown	0	0.00647177	8.48934	0.00801174	11.5091	0.00538394	8.45359	0.00427316	6.41845	0	0	0	0	0	0	0	0	0	0	0	0	0	0	0	0	0	0	0	0	0	0	0	0	0	0	0
DATA	51	1	51	ref|NM_181344|ens|ENSMUST00000049124|gb|AK162497|gb|AK133495	mm|chr6:124460498-124460557	0		2846	78	A_55_P2098226	C1rl	NM_181344	ref|Mus musculus complement component 1, r subcomponent-like (C1rl), mRNA [NM_181344]	0	0.111051	145.671	0.120976	173.785	0.143394	225.15	0.145975	219.26	0	0	0	0	0	1	1	0	0	0	0	0	1	1	0	0	0	0	0	1	1	0	0	0	0	0	1
DATA	52	1	52	ref|NM_001001451|ens|ENSMUST00000076565|gb|BC128016|gb|AY916509	mm|chr6:40562391-40562332	0		918	80	A_55_P2002908	Tas2r138	NM_001001451	ref|Mus musculus taste receptor, type 2, member 138 (Tas2r138), mRNA [NM_001001451]	0	0.00652784	8.56288	0.00808936	11.6206	0.00542849	8.52354	0.00431357	6.47915	0	0	0	0	0	0	0	0	0	0	0	0	0	0	0	0	0	0	0	0	0	0	0	0	0	0	0
DATA	53	1	53	gb|AK038406|tc|TC1621026|riken|A230004M16|nap|NAP018394-001	mm|chr11:41784295-41784354	0		4151	82	A_55_P2341120	A230004M16Rik	AK038406	gb|Mus musculus adult male hypothalamus cDNA, RIKEN full-length enriched library, clone:A230004M16 product:unclassifiable, full insert sequence. [AK038406]	0	0.00655516	8.59872	0.00812693	11.6746	0.00545109	8.55902	0.00433486	6.51113	0	0	0	0	0	0	0	0	0	0	0	0	0	0	0	0	0	0	0	0	0	0	0	0	0	0	0
DATA	54	1	54	gb|AK020900|gb|BY742272|tc|TC1668340|riken|A930028N01	mm|chr19:40373983-40374041	0		360	84	A_55_P1961541	A930028N01Rik	AK020900	gb|Mus musculus adult retina cDNA, RIKEN full-length enriched library, clone:A930028N01 product:unclassifiable, full insert sequence. [AK020900]	0	0.0455267	59.7195	0.0619979	89.0616	0.0304924	47.8776	0.0328126	49.2858	0	0	0	0	0	1	1	0	0	0	0	0	1	1	0	0	0	0	0	1	1	0	0	0	0	0	1
DATA	55	1	55	ref|NM_029017|ens|ENSMUST00000153564|gb|AK009257|gb|BC038065	mm|chr3:32630111-32629104	0		394	86	A_66_P126300	Mrpl47	NM_029017	ref|Mus musculus mitochondrial ribosomal protein L47 (Mrpl47), nuclear gene encoding mitochondrial protein, mRNA [NM_029017]	0	8.89085	11662.6	8.68966	12482.9	6.19188	9722.17	5.94466	8929.1	0	0	0	0	0	1	1	0	0	0	0	0	1	1	0	0	0	0	0	1	1	0	0	0	0	0	1
DATA	56	1	56	ens|ENSMUST00000068783|ref|XM_003086032|ref|XM_003085110|gb|AK045597	mm|chr16:91170513-91170454	0		1133	88	A_55_P2005898	Gm9881	ENSMUST00000068783	ens|predicted gene 9881 [Source:MGI Symbol;Acc:MGI:3641832] [ENSMUST00000068783]	0	0.0538949	70.6965	0.0561023	80.5925	0.0478809	75.1802	0.0548206	82.3427	0	0	0	0	0	1	1	0	0	0	0	0	1	1	0	0	0	0	0	1	1	0	0	0	0	0	1
DATA	57	1	57	ref|NM_178080|ens|ENSMUST00000045243|gb|AK122286|gb|AK051836	mm|chr3:97542865-97542806	0		6101	90	A_55_P1984173	Pde4dip	NM_178080	ref|Mus musculus phosphodiesterase 4D interacting protein (myomegalin) (Pde4dip), transcript variant 2, mRNA [NM_178080]	0	1.72339	2260.65	1.80333	2590.53	2.44085	3832.5	2.4447	3672.03	0	0	0	0	0	1	1	0	0	0	0	0	1	1	0	0	0	0	0	1	1	0	0	0	0	0	1
DATA	58	1	58	ref|NM_019722|ens|ENSMUST00000123193|ens|ENSMUST00000025893|gb|AK011366	mm|chr19:6137822-6137763	0		119	92	A_52_P122696	Arl2	NM_019722	ref|Mus musculus ADP-ribosylation factor-like 2 (Arl2), mRNA [NM_019722]	0	1.59639	2094.06	1.65148	2372.39	1.45166	2279.32	1.45913	2191.67	0	0	0	0	0	1	1	0	0	0	0	0	1	1	0	0	0	0	0	1	1	0	0	0	0	0	1
DATA	59	1	59	ref|NM_018762|ens|ENSMUST00000032133|gb|AB007464|tc|TC1586240	mm|chr6:87729650-87729709	0		704	94	A_51_P153995	Gp9	NM_018762	ref|Mus musculus glycoprotein 9 (platelet) (Gp9), mRNA [NM_018762]	0	0.00671578	8.80942	0.00835194	11.9978	0.00558992	8.77701	0.00445692	6.69447	0	0	0	0	0	0	0	0	0	0	0	0	0	0	0	0	0	0	0	0	0	0	0	0	0	0	0
DATA	60	1	60	nap|NAP015379-001	mm|chr11:099701412-099701353	0		279	96	A_55_P1961168	NAP015379-001	NAP015379-001	Unknown	0	7.37322	9671.81	7.64689	10985	6.06013	9515.3	5.69619	8555.9	0	0	0	0	0	1	1	0	0	0	0	0	1	1	0	0	0	0	0	1	1	0	0	0	0	0	1
DATA	61	1	61	ref|NM_001093750|ens|ENSMUST00000038665|gb|AK036111|gb|BC116312	mm|chrX:152008357-152008298	0		2410	98	A_51_P375771	Ptchd1	NM_001093750	ref|Mus musculus patched domain containing 1 (Ptchd1), mRNA [NM_001093750]	0	0.00676413	8.87283	0.00842678	12.1053	0.00563491	8.84765	0.00449564	6.75263	0	0	0	0	0	0	0	0	0	0	0	0	0	0	0	0	0	0	0	0	0	0	0	0	0	0	0
DATA	62	1	62	gb|AW475325	mm|chr18:35652598-35652657	0		389	100	A_55_P1976267	AW475325	AW475325	gb|un64e01.y1 Sugano mouse kidney mkia Mus musculus cDNA clone IMAGE:2503416 5'. [AW475325]	0	0.00735246	9.64457	0.0102022	14.6558	0.00565585	8.88053	0.00451726	6.7851	0	0	0	0	0	1	0	0	0	0	0	0	1	0	0	0	0	0	0	0	0	0	0	0	0	0	1
DATA	63	1	63	ref|NM_026929|ens|ENSMUST00000028780|gb|AK007378|gb|BC025169	mm|chr2:119179990-119180049	0		1496	101	A_51_P134812	Chac1	NM_026929	ref|Mus musculus ChaC, cation transport regulator-like 1 (E. coli) (Chac1), mRNA [NM_026929]	0	1.97148	2586.09	2.06859	2971.59	4.05342	6364.47	4.01957	6037.54	0	0	0	0	0	1	1	0	0	0	0	0	1	1	0	0	0	0	0	1	1	0	0	0	0	0	1
DATA	64	1	64	ref|NM_013688|ens|ENSMUST00000113547|gb|BC145741|gb|M28821	mm|chr17:45678906-45678965	0		2351	103	A_51_P488103	Tcte1	NM_013688	ref|Mus musculus t-complex-associated testis expressed 1 (Tcte1), mRNA [NM_013688]	0	0.00682993	8.95915	0.00853087	12.2548	0.00569693	8.94504	0.00454765	6.83074	0	0	0	0	0	0	0	0	0	0	0	0	0	0	0	0	0	0	0	0	0	0	0	0	0	0	0
DATA	65	1	65	ref|NM_183173|ens|ENSMUST00000104955|gb|BC117863|gb|BC117862	mm|chr11:53290743-53290684	0		2954	105	A_51_P365859	Sowaha	NM_183173	ref|Mus musculus ankyrin repeat domain 43 (Ankrd43), mRNA [NM_183173]	0	0.0068494	8.98469	0.0085645	12.3031	0.00571608	8.97509	0.0045646	6.85621	0	0	0	0	0	0	0	0	0	0	0	0	0	0	0	0	0	0	0	0	0	0	0	0	0	0	0
DATA	66	1	66	ref|NM_146297|ref|NM_207565|ens|ENSMUST00000081986|ens|ENSMUST00000079966	mm|chr2:87092770-87092829	0		773	107	A_55_P1992735	Olfr1115	NM_146297	ref|Mus musculus olfactory receptor 1115 (Olfr1115), mRNA [NM_146297]	0	0.00686724	9.00808	0.00859499	12.3469	0.00573554	9.00566	0.00457874	6.87744	0	0	0	0	0	0	0	0	0	0	0	0	0	0	0	0	0	0	0	0	0	0	0	0	0	0	0
DATA	67	1	67	ref|NM_001164663|ens|ENSMUST00000069098|ref|XM_003086943|gb|FJ977045	mm|chr2:156845994-156845935	0		5105	109	A_55_P2059967	9830001H06Rik	NM_001164663	ref|Mus musculus RIKEN cDNA 9830001H06 gene (9830001H06Rik), mRNA [NM_001164663]	0	0.0279136	36.6156	0.0315399	45.3079	0.0221502	34.7792	0.0219244	32.9313	0	0	0	0	0	1	0	0	0	0	0	0	1	0	0	0	0	0	0	1	0	0	0	0	0	0	1
DATA	68	1	68		mm|chr7:127760870-127760929	0		0	111	A_55_P2158494	A_55_P2158494	A_55_P2158494	Unknown	0	0.0163902	21.4999	0.0209931	30.1572	0.0164976	25.9036	0.0193801	29.1096	0	0	0	0	0	1	0	0	0	0	0	0	1	0	0	0	0	0	0	1	0	0	0	0	0	0	1
DATA	69	1	69	ref|NM_172307|ens|ENSMUST00000065857|ens|ENSMUST00000171094|ens|ENSMUST00000058098	mm|chrX:153988943-153988884	0		1609	113	A_55_P2185910	Mbtps2	NM_172307	ref|Mus musculus membrane-bound transcription factor peptidase, site 2 (Mbtps2), mRNA [NM_172307]	0	0.128881	169.059	0.13781	197.968	0.0799256	125.495	0.0957399	143.805	0	0	0	0	0	1	1	0	0	0	0	0	1	1	0	0	0	0	0	1	1	0	0	0	0	0	1
DATA	70	1	70	gb|AK036265|tc|TC1611468|riken|9630050E20|nap|NAP079191-1	mm|chr16:31428129-31428070	0		1734	115	A_55_P1957997	LOC100047123	AK036265	gb|Mus musculus 16 days neonate cerebellum cDNA, RIKEN full-length enriched library, clone:9630050E20 product:unclassifiable, full insert sequence. [AK036265]	0	0.0253472	33.2491	0.0214609	30.8292	0.0399048	62.6564	0.0522488	78.4797	0	0	0	0	0	1	0	0	0	0	0	0	1	0	0	0	0	0	0	1	1	0	0	0	0	0	1
DATA	71	1	71	ref|NR_045318|gb|AK019762|riken|4930552P12|nap|NAP023207-001	mm|chr19:55715218-55715159	0		2356	117	A_55_P2387865	4930552P12Rik	NR_045318	ref|Mus musculus RIKEN cDNA 4930552P12 gene (4930552P12Rik), non-coding RNA [NR_045318]	0	0.00693078	9.09144	0.0132228	18.9948	0.00764331	12.0011	0.0109863	16.5019	0	0	0	0	0	0	0	0	0	0	0	0	1	0	0	0	0	0	0	1	0	0	0	0	0	0	1
DATA	72	1	72	gb|BU604879	unmapped	0		702	119	A_55_P2426289	A830080H07Rik	BU604879	gb|AGENCOURT_10050878 NIH_MGC_144 Mus musculus cDNA clone IMAGE:6536051 5', mRNA sequence [BU604879]	0	0.00693592	9.09818	0.00875686	12.5795	0.0058093	9.12146	0.00464	6.96946	0	0	0	0	0	0	0	0	0	0	0	0	0	0	0	0	0	0	0	0	0	0	0	0	0	0	0
DATA	73	1	73	ref|NM_145423|ens|ENSMUST00000020255|gb|BC017691|gb|AK132487	mm|chr10:88391888-88391947	0		4958	121	A_51_P107315	Slc5a8	NM_145423	ref|Mus musculus solute carrier family 5 (iodide transporter), member 8 (Slc5a8), mRNA [NM_145423]	0	0.0069403	9.10392	0.0120236	17.2722	0.00583552	9.16264	0.00810064	12.1675	0	0	0	0	0	0	0	0	0	0	0	0	1	0	0	0	0	0	0	1	0	0	0	0	0	0	1
DATA	74	1	74	ens|ENSMUST00000081665|ref|XM_357236|ref|XM_908538|ref|XM_001478364	mm|chr1:181450857-181450799	0		182	123	A_55_P2183549	Gm5561	ENSMUST00000081665	ens|predicted gene 5561 [Source:MGI Symbol;Acc:MGI:3804971] [ENSMUST00000081665]	0	5.28924	6938.15	5.41019	7771.88	5.15761	8098.22	4.29121	6445.56	0	0	0	0	0	1	1	0	0	0	0	0	1	1	0	0	0	0	0	1	1	0	0	0	0	0	1
DATA	75	1	75			66	Structural	0	1	DarkCorner	DarkCorner	DarkCorner		1	0.00694006	9.10361	0.00880888	12.6542	0.00581845	9.13583	0.00464576	6.97811	0	0	0	0	0	0	0	0	0	0	0	0	0	0	0	0	0	0	0	0	0	0	0	0	1	0	0
DATA	76	1	76			66	Structural	0	1	DarkCorner	DarkCorner	DarkCorner		1	0.00693563	9.0978	0.0088211	12.6717	0.00581492	9.13029	0.00464334	6.97447	0	0	0	0	0	0	0	0	0	0	0	0	0	0	0	0	0	0	0	0	0	0	0	0	0	0	0
DATA	77	1	77			66	Structural	0	1	DarkCorner	DarkCorner	DarkCorner		1	0.0069269	9.08635	0.00883043	12.6851	0.00580929	9.12144	0.00463805	6.96653	0	0	0	0	0	0	0	0	0	0	0	0	0	0	0	0	0	0	0	0	0	0	0	0	0	0	0
DATA	78	1	78			66	Structural	0	1	DarkCorner	DarkCorner	DarkCorner		1	0.00691647	9.07266	0.00883705	12.6947	0.00580066	9.10789	0.00462957	6.9538	0	0	0	0	0	0	0	0	0	0	0	0	0	0	0	0	0	0	0	0	0	0	0	0	0	0	0
DATA	79	1	79			66	Structural	0	1	DarkCorner	DarkCorner	DarkCorner		1	0.00690312	9.05515	0.00884044	12.6995	0.0057881	9.08817	0.00461907	6.93803	0	0	0	0	0	0	0	0	0	0	0	0	0	0	0	0	0	0	0	0	0	0	0	0	0	0	0
DATA	80	1	80			66	Structural	0	1	DarkCorner	DarkCorner	DarkCorner		1	0.00688472	9.03102	0.00883901	12.6975	0.00577254	9.06376	0.00460509	6.91702	0	0	0	0	0	0	0	0	0	0	0	0	0	0	0	0	0	0	0	0	0	0	0	0	0	0	0
DATA	81	1	81			66	Structural	0	1	DarkCorner	DarkCorner	DarkCorner		1	0.00686439	9.00435	0.00883503	12.6918	0.00575313	9.03327	0.00458778	6.89102	0	0	0	0	0	0	0	0	0	0	0	0	0	0	0	0	0	0	0	0	0	0	0	0	1	0	0
DATA	82	1	82			66	Structural	0	1	DarkCorner	DarkCorner	DarkCorner		1	0.00683854	8.97044	0.00882804	12.6817	0.00572911	8.99556	0.00456843	6.86195	0	0	0	0	0	0	0	0	0	0	0	0	0	0	0	0	0	0	0	0	0	0	0	0	0	0	0
DATA	83	1	83			66	Structural	0	1	DarkCorner	DarkCorner	DarkCorner		1	0.00681044	8.93358	0.00881669	12.6654	0.00570181	8.95269	0.00454435	6.82578	0	0	0	0	0	0	0	0	0	0	0	0	0	0	0	0	0	0	0	0	0	0	0	0	0	0	0
DATA	84	1	84			260	BrightCorner	0	0	GE_BrightCorner	GE_BrightCorner	GE_BrightCorner		1	23.0621	30251.6	22.6285	32506.4	19.4375	30519.8	18.3356	27540.8	0	0	0	0	0	1	1	0	0	0	0	0	1	1	0	0	0	0	0	1	1	0	0	0	0	0	1
DATA	85	1	85			260	BrightCorner	0	0	GE_BrightCorner	GE_BrightCorner	GE_BrightCorner		1	22.5948	29638.7	21.5047	30892.1	18.5334	29100.2	16.6563	25018.4	0	0	0	0	0	1	1	0	0	0	0	0	1	1	0	0	0	0	0	1	1	0	0	0	0	0	1
DATA	86	2	1			260	BrightCorner	0	0	GE_BrightCorner	GE_BrightCorner	GE_BrightCorner		1	18.5435	24324.3	20.5842	29569.8	18.6833	29335.6	17.8704	26842	0	0	0	0	0	1	1	0	0	0	0	0	1	1	0	0	0	0	0	1	1	0	0	0	0	0	1
DATA	87	2	2			66	Structural	0	1	DarkCorner	DarkCorner	DarkCorner		1	0.00590094	7.74055	0.00716138	10.2875	0.00486629	7.6408	0.00380951	5.72203	0	0	0	0	0	0	0	0	0	0	0	0	0	0	0	0	0	0	0	0	0	0	0	0	0	0	0
DATA	88	2	3			66	Structural	0	1	DarkCorner	DarkCorner	DarkCorner		1	0.00589458	7.7322	0.00716116	10.2872	0.00488252	7.66629	0.00381719	5.73357	0	0	0	0	0	0	0	0	0	0	0	0	0	0	0	0	0	0	0	0	0	0	0	0	0	0	0
DATA	89	2	4			66	Structural	0	1	DarkCorner	DarkCorner	DarkCorner		1	0.00588918	7.72512	0.00716136	10.2875	0.00489783	7.69031	0.00382365	5.74327	0	0	0	0	0	0	0	0	0	0	0	0	0	0	0	0	0	0	0	0	0	0	0	0	0	0	0
DATA	90	2	5			66	Structural	0	1	DarkCorner	DarkCorner	DarkCorner		1	0.0058836	7.7178	0.00716177	10.2881	0.00491103	7.71105	0.00382975	5.75244	0	0	0	0	0	0	0	0	0	0	0	0	0	0	0	0	0	0	0	0	0	0	0	0	0	0	0
DATA	91	2	6			66	Structural	0	1	DarkCorner	DarkCorner	DarkCorner		1	0.00587914	7.71195	0.00716283	10.2896	0.00492353	7.73068	0.00383501	5.76033	0	0	0	0	0	0	0	0	0	0	0	0	0	0	0	0	0	0	0	0	0	0	0	0	0	0	0
DATA	92	2	7			66	Structural	0	1	DarkCorner	DarkCorner	DarkCorner		1	0.00587507	7.70662	0.00716434	10.2918	0.00493447	7.74786	0.00384017	5.76808	0	0	0	0	0	0	0	0	0	0	0	0	0	0	0	0	0	0	0	0	0	0	0	0	0	0	0
DATA	93	2	8			66	Structural	0	1	DarkCorner	DarkCorner	DarkCorner		1	0.00587172	7.70222	0.00716603	10.2942	0.00494378	7.76247	0.00384452	5.77461	0	0	0	0	0	0	0	0	0	0	0	0	0	0	0	0	0	0	0	0	0	0	0	0	0	0	0
DATA	94	2	9			66	Structural	0	1	DarkCorner	DarkCorner	DarkCorner		1	0.00586911	7.6988	0.00716853	10.2978	0.00495284	7.7767	0.0038489	5.78119	0	0	0	0	0	0	0	0	0	0	0	0	0	0	0	0	0	0	0	0	0	0	0	0	0	0	0
DATA	95	2	10			66	Structural	0	1	DarkCorner	DarkCorner	DarkCorner		1	0.00586711	7.69617	0.00717149	10.302	0.00496079	7.78919	0.00385302	5.78739	0	0	0	0	0	0	0	0	0	0	0	0	0	0	0	0	0	0	0	0	0	0	0	0	0	0	0
DATA	96	2	11	ref|NM_018880|ens|ENSMUST00000106789|ens|ENSMUST00000057525|gb|AK019165	mm|chr7:112759281-112759222	0		2657	2	A_51_P483658	Trim3	NM_018880	ref|Mus musculus tripartite motif-containing 3 (Trim3), mRNA [NM_018880]	0	1.72514	2262.96	1.74758	2510.44	1.21046	1900.61	1.29346	1942.83	0	0	0	0	0	1	1	0	0	0	0	0	1	1	0	0	0	0	0	1	1	0	0	0	0	0	1
DATA	97	2	12	ref|NM_001085503|ens|ENSMUST00000105749|nap|NAP023811-001	mm|chr4:144045685-144045626	0		1141	4	A_55_P2076876	Aadacl3	NM_001085503	ref|Mus musculus arylacetamide deacetylase-like 3 (Aadacl3), mRNA [NM_001085503]	0	0.00586572	7.69435	0.00717943	10.3134	0.00497402	7.80995	0.00625966	9.40225	0	0	0	0	0	0	0	0	0	0	0	0	0	0	0	0	0	0	0	0	0	0	0	0	0	0	1
DATA	98	2	13	ens|ENSMUST00000143875|gb|AY923184	mm|chr10:3551748-3551689	0		517	6	A_55_P2087458	Oprm1	ENSMUST00000143875	ens|opioid receptor, mu 1 [Source:MGI Symbol;Acc:MGI:97441] [ENSMUST00000143875]	0	0.00841257	11.0352	0.0239998	34.4764	0.0216347	33.9697	0.0257486	38.6754	0	0	0	0	0	1	0	0	0	0	0	0	1	0	0	0	0	0	0	1	0	0	0	0	0	0	1
DATA	99	2	14	ref|NM_010660|ens|ENSMUST00000006961|ens|ENSMUST00000103131|gb|BC156547	mm|chr11:99247905-99247846	0		1311	8	A_55_P2070009	Krt10	NM_010660	ref|Mus musculus keratin 10 (Krt10), mRNA [NM_010660]	0	0.092103	120.816	0.095036	136.522	0.0549102	86.2172	0.0519533	78.0358	0	0	0	0	0	1	1	0	0	0	0	0	1	1	0	0	0	0	0	1	1	0	0	0	0	0	1
DATA	100	2	15	ref|NM_011422|ens|ENSMUST00000031210|ens|ENSMUST00000031211|gb|BC141243	mm|chr5:88437381-88437440	0		484	10	A_55_P2024066	Smr3a	NM_011422	ref|Mus musculus submaxillary gland androgen regulated protein 3A (Smr3a), mRNA [NM_011422]	0	0.00586959	7.69943	0.00719698	10.3387	0.00499009	7.83519	0.00387194	5.81581	0	0	0	0	0	0	0	0	0	0	0	0	0	0	0	0	0	0	0	0	0	0	0	0	0	0	0
DATA	101	2	16	ref|NM_025988|ens|ENSMUST00000124965|ens|ENSMUST00000024492|ens|ENSMUST00000107039	mm|chr11:102973437-102973496	0		2004	12	A_51_P292757	Acbd4	NM_025988	ref|Mus musculus acyl-Coenzyme A binding domain containing 4 (Acbd4), transcript variant 1, mRNA [NM_025988]	0	8.78362	11521.9	8.33147	11968.4	4.85002	7615.26	4.90855	7372.83	0	0	0	0	0	1	1	0	0	0	0	0	1	1	0	0	0	0	0	1	1	0	0	0	0	0	1
DATA	102	2	17	ens|ENSMUST00000052189|ref|XR_035255|ref|XR_035287|gb|AK050074	mm|chr8:63464639-63464698	0		2405	14	A_55_P1994534	ENSMUST00000052189	ENSMUST00000052189	ens|RIKEN cDNA B230317F23 gene [Source:MGI Symbol;Acc:MGI:2443920] [ENSMUST00000052189]	0	0.0254346	33.3638	0.0168911	24.2646	0.0314016	49.3052	0.0466634	70.0902	0	0	0	0	0	1	0	0	0	0	0	0	1	0	0	0	0	0	0	1	1	0	0	0	0	0	1
DATA	103	2	18	ref|NM_009949|ens|ENSMUST00000106720|ens|ENSMUST00000030345|gb|AK144441	mm|chr4:107576650-107576591	0		2286	16	A_55_P2033650	Cpt2	NM_009949	ref|Mus musculus carnitine palmitoyltransferase 2 (Cpt2), nuclear gene encoding mitochondrial protein, mRNA [NM_009949]	0	5.41577	7104.12	5.48158	7874.44	4.50315	7070.61	4.48673	6739.25	0	0	0	0	0	1	1	0	0	0	0	0	1	1	0	0	0	0	0	1	1	0	0	0	0	0	1
DATA	104	2	19	ref|NM_153421|ref|NM_001165954|ref|NM_001165955|ref|NM_001165956	mm|chr3:30799239-30799180	0		10043	18	A_52_P142531	Phc3	NM_153421	ref|Mus musculus polyhomeotic-like 3 (Drosophila) (Phc3), transcript variant 2, mRNA [NM_153421]	0	0.135165	177.303	0.146116	209.9	0.152988	240.215	0.147748	221.924	0	0	0	0	0	1	1	0	0	0	0	0	1	1	0	0	0	0	0	1	1	0	0	0	0	0	1
DATA	105	2	20	ref|NM_033562|ens|ENSMUST00000171041|ens|ENSMUST00000143850|gb|AK151934	mm|chr11:70823515-70823456	0		1054	20	A_51_P498831	Derl2	NM_033562	ref|Mus musculus Der1-like domain family, member 2 (Derl2), mRNA [NM_033562]	0	18.0887	23727.9	18.6903	26849.1	12.4068	19480.5	12.1577	18261.3	0	0	0	0	0	1	1	0	0	0	0	0	1	1	0	0	0	0	0	1	1	0	0	0	0	0	1
DATA	106	2	21	ref|NM_001083958|gb|AK161949|riken|6430540M06	mm|chr5:145999132-145999191	0		1705	22	A_55_P2153580	Zfp655	NM_001083958	ref|Mus musculus zinc finger protein 655 (Zfp655), transcript variant 2, mRNA [NM_001083958]	0	0.0665471	87.293	0.0628717	90.3169	0.0747833	117.421	0.0856676	128.676	0	0	0	0	0	1	1	0	0	0	0	0	1	1	0	0	0	0	0	1	1	0	0	0	0	0	1
DATA	107	2	22	ref|NM_026776|ens|ENSMUST00000123529|ens|ENSMUST00000128260|ens|ENSMUST00000042477	mm|chr11:101120357-101120416	0		563	24	A_66_P134040	Vps25	NM_026776	ref|Mus musculus vacuolar protein sorting 25 (yeast) (Vps25), mRNA [NM_026776]	0	5.27536	6919.94	5.12405	7360.83	4.12553	6477.7	4.0551	6090.92	0	0	0	0	0	1	1	0	0	0	0	0	1	1	0	0	0	0	0	1	1	0	0	0	0	0	1
DATA	108	2	23	ref|NM_183097|ens|ENSMUST00000140120|ens|ENSMUST00000172548|ens|ENSMUST00000174570	mm|chr8:86527040-86527099	0		367	26	A_52_P425971	1700067K01Rik	NM_183097	ref|Mus musculus RIKEN cDNA 1700067K01 gene (1700067K01Rik), mRNA [NM_183097]	0	0.0217306	28.505	0.0242901	34.8933	0.0269401	42.3	0.0354978	53.319	0	0	0	0	0	1	0	0	0	0	0	0	1	0	0	0	0	0	0	1	1	0	0	0	0	0	1
DATA	109	2	24	ref|NM_001167963|ref|NM_001015099|ref|NM_001167964|ens|ENSMUST00000152236	mm|chr12:52474532-52474591	0		3261	28	A_55_P2114201	G2e3	NM_001167963	ref|Mus musculus G2/M-phase specific E3 ubiquitin ligase (G2e3), transcript variant 2, mRNA [NM_001167963]	0	0.195979	257.076	0.215503	309.576	0.236687	371.634	0.234794	352.67	0	0	0	0	0	1	1	0	0	0	0	0	1	1	0	0	0	0	0	1	1	0	0	0	0	0	1
DATA	110	2	25	ref|NM_026869|ens|ENSMUST00000060061|gb|AY486147|gb|AK132759	mm|chr3:89238991-89239050	0		2851	30	A_55_P2100700	Pygo2	NM_026869	ref|Mus musculus pygopus 2 (Pygo2), mRNA [NM_026869]	0	12.0863	15854.2	12.2928	17658.9	17.1411	26914.1	16.7734	25194.2	0	0	0	0	0	1	1	0	0	0	0	0	1	1	0	0	0	0	0	1	1	0	0	0	0	0	1
DATA	111	2	26	ref|NM_001040691|ref|NM_011677|ens|ENSMUST00000112275|ens|ENSMUST00000102584	mm|chr5:114588731-114588790	0		1334	32	A_55_P2040878	Ung	NM_001040691	ref|Mus musculus uracil DNA glycosylase (Ung), transcript variant 1, mRNA [NM_001040691]	0	44.5924	58494	45.8443	65856.5	43.3937	68134.6	42.7995	64286.5	0	0	0	0	0	1	1	0	0	0	0	0	1	1	0	0	0	0	0	1	1	0	0	0	0	0	1
DATA	112	2	27	gb|AK141001|riken|C130095J21	mm|chr7:106777584-106777643	0		3139	34	A_55_P2003393	Gm10605	AK141001	gb|Mus musculus 16 days embryo head cDNA, RIKEN full-length enriched library, clone:C130095J21 product:hypothetical protein, full insert sequence. [AK141001]	0	0.124556	163.386	0.121853	175.044	0.034071	53.4965	0.0261163	39.2277	0	0	0	0	0	1	1	0	0	0	0	0	1	1	0	0	0	0	0	1	1	0	0	0	0	0	1
DATA	113	2	28	ref|NM_001039118|ref|NM_010649|ref|NM_001252577|ens|ENSMUST00000172327	mm|chr6:130012096-130012037	0		349	36	A_55_P1998006	Klra33	NM_001039118	ref|Mus musculus killer cell lectin-like receptor subfamily A member 33 (Klra33), mRNA [NM_001039118]	0	0.00597958	7.84371	0.00736776	10.584	0.00505791	7.94167	0.00394723	5.92889	0	0	0	0	0	0	0	0	0	0	0	0	0	0	0	0	0	0	0	0	0	0	0	0	0	0	0
DATA	114	2	29	ref|NR_003100|gb|AK015796|gb|BY715341|tc|TC1660702	mm|chr6:67515347-67515288	0		346	37	A_55_P2048953	4930515G16Rik	NR_003100	ref|Mus musculus RIKEN cDNA 4930515G16 gene (4930515G16Rik), non-coding RNA [NR_003100]	0	0.00639664	8.39077	0.0143503	20.6146	0.0160437	25.1909	0.0164868	24.7638	0	0	0	0	0	1	0	0	0	0	0	0	1	0	0	0	0	0	0	1	0	0	0	0	0	0	1
DATA	115	2	30	gb|AK166513|ens|ENSMUST00000108379|riken|G930043M10	mm|chr7:27990341-27990400	0		2271	39	A_55_P2135701	BC024978	AK166513	gb|Mus musculus mammary gland RCB-0527 Jyg-MC(B) cDNA, RIKEN full-length enriched library, clone:G930043M10 product:unclassifiable, full insert sequence. [AK166513]	0	0.155679	204.211	0.147767	212.271	0.143089	224.672	0.144236	216.647	0	0	0	0	0	1	1	0	0	0	0	0	1	1	0	0	0	0	0	1	1	0	0	0	0	0	1
DATA	116	2	31	ref|NM_172693|ens|ENSMUST00000107744|ens|ENSMUST00000045041|gb|AK033638	mm|chr4:47135796-47135855	0		2097	41	A_55_P1999992	Galnt12	NM_172693	ref|Mus musculus UDP-N-acetyl-alpha-D-galactosamine:polypeptide N-acetylgalactosaminyltransferase 12 (Galnt12), mRNA [NM_172693]	0	4.42288	5801.7	4.3135	6196.45	3.1312	4916.45	3.07371	4616.83	0	0	0	0	0	1	1	0	0	0	0	0	1	1	0	0	0	0	0	1	1	0	0	0	0	0	1
DATA	117	2	32	ref|NM_153524|ens|ENSMUST00000087092|gb|BC115741|gb|AY042194	mm|chr7:55237288-55237229	0		378	43	A_66_P122660	Mrgpra4	NM_153524	ref|Mus musculus MAS-related GPR, member A4 (Mrgpra4), mRNA [NM_153524]	0	0.0190229	24.9533	0.0351881	50.5486	0.0198612	31.185	0.0133117	19.9947	0	0	0	0	0	1	0	0	0	0	0	0	1	0	0	0	0	0	0	1	0	0	0	0	0	0	1
DATA	118	2	33	ref|NM_001111030|ref|NM_001033369|ens|ENSMUST00000028178|gb|AK142396	mm|chr2:58124303-58124244	0		4585	45	A_55_P1975140	Acvr1c	NM_001111030	ref|Mus musculus activin A receptor, type IC (Acvr1c), transcript variant 1, mRNA [NM_001111030]	0	0.00606286	7.95294	0.007478	10.7423	0.00510284	8.01222	0.00399861	6.00606	0	0	0	0	0	0	0	0	0	0	0	0	0	0	0	0	0	0	0	0	0	0	0	0	0	0	0
DATA	119	2	34	ref|NM_018809|ens|ENSMUST00000028068|gb|BC132505|gb|BC138507	mm|chr2:19368720-19368779	0		1099	47	A_51_P226711	Ptf1a	NM_018809	ref|Mus musculus pancreas specific transcription factor, 1a (Ptf1a), mRNA [NM_018809]	0	0.00730899	9.58756	0.00750203	10.7769	0.00970747	15.2422	0.00401013	6.02336	0	0	0	0	0	1	0	0	0	0	0	0	0	0	0	0	0	0	0	1	0	0	0	0	0	0	0
DATA	120	2	35	gb|AK157646|riken|F830229J19	mm|chr1:127420560-127420501	0		1398	49	A_55_P2109317	AK157646	AK157646	gb|Mus musculus activated spleen cDNA, RIKEN full-length enriched library, clone:F830229J19 product:hypothetical Histidine-rich region profile containing protein, full insert sequence. [AK157646]	0	0.00610252	8.00497	0.00752814	10.8144	0.00512585	8.04835	0.00402264	6.04216	0	0	0	0	0	0	0	0	0	0	0	0	0	0	0	0	0	0	0	0	0	0	0	0	0	0	0
DATA	121	2	36	ref|NM_133218|ens|ENSMUST00000041124|gb|AF292939|gb|BB497593	mm|chr3:9427111-9427052	0		13742	51	A_51_P399853	Zfp704	NM_133218	ref|Mus musculus zinc finger protein 704 (Zfp704), mRNA [NM_133218]	0	0.116303	152.56	0.136368	195.897	0.120231	188.781	0.107954	162.151	0	0	0	0	0	1	1	0	0	0	0	0	1	1	0	0	0	0	0	1	1	0	0	0	0	0	1
DATA	122	2	37	ref|NM_198622|ens|ENSMUST00000056403|gb|BC048709|gb|BU511373	mm|chr6:87931096-87931037	0		380	53	A_51_P114843	H1fx	NM_198622	ref|Mus musculus H1 histone family, member X (H1fx), mRNA [NM_198622]	0	0.27185	356.599	0.264528	380.002	0.269254	422.77	0.280516	421.345	0	0	0	0	0	1	1	0	0	0	0	0	1	1	0	0	0	0	0	1	1	0	0	0	0	0	1
DATA	123	2	38	ref|NM_001033383|ens|ENSMUST00000086350|ens|ENSMUST00000076251|gb|AK154737	mm|chr7:4983419-4983478	0		3106	55	A_55_P2185484	Zfp865	NM_001033383	ref|Mus musculus zinc finger protein 865 (Zfp865), mRNA [NM_001033383]	0	0.0408933	53.6417	0.0443239	63.6724	0.0417655	65.578	0.0447861	67.2704	0	0	0	0	0	1	1	0	0	0	0	0	1	1	0	0	0	0	0	1	1	0	0	0	0	0	1
DATA	124	2	39	ref|NM_146549|ens|ENSMUST00000076508|gb|BC140228|gb|BC146557	mm|chr10:128874435-128874494	0		565	57	A_51_P220837	Olfr786	NM_146549	ref|Mus musculus olfactory receptor 786 (Olfr786), mRNA [NM_146549]	0	0.00619022	8.12001	0.007642	10.9779	0.00711198	11.1669	0.00566384	8.5073	0	0	0	0	0	0	0	0	0	0	0	0	0	0	0	0	0	0	0	1	0	0	0	0	0	0	1
DATA	125	2	40		mm|chr4:069615168-069615109	0		0	59	A_55_P2138416	A_55_P2138416	A_55_P2138416	Unknown	0	35.3569	46379.3	36.96	53094	36.6206	57499.7	36.1081	54235.8	0	0	0	0	0	1	1	0	0	0	0	0	1	1	0	0	0	0	0	1	1	0	0	0	0	0	1
DATA	126	2	41	ref|NM_133859|gb|AK002518|gb|AK076084|gb|BC005485	mm|chr3:103540473-103540414	0		579	61	A_55_P2102540	Olfml3	NM_133859	ref|Mus musculus olfactomedin-like 3 (Olfml3), mRNA [NM_133859]	0	0.0183124	24.0212	0.0177196	25.4547	0.0143026	22.4572	0.00953911	14.3281	0	0	0	0	0	1	0	0	0	0	0	0	1	0	0	0	0	0	0	1	0	0	0	0	0	0	1
DATA	127	2	42	ref|NM_025931|ens|ENSMUST00000016781|gb|AK011196|gb|BC017514	mm|chr15:77989969-77989910	0		937	63	A_51_P474422	Ift27	NM_025931	ref|Mus musculus intraflagellar transport 27 homolog (Chlamydomonas) (Ift27), mRNA [NM_025931]	0	5.63816	7395.85	5.64415	8107.97	6.66022	10457.5	6.76244	10157.4	0	0	0	0	0	1	1	0	0	0	0	0	1	1	0	0	0	0	0	1	1	0	0	0	0	0	1
DATA	128	2	43	gb|AK047890|tc|TC1662410|riken|C130020E14	mm|chr19:16318217-16318276	0		1425	65	A_55_P2378827	LOC553096	AK047890	gb|Mus musculus 16 days embryo head cDNA, RIKEN full-length enriched library, clone:C130020E14 product:unclassifiable, full insert sequence. [AK047890]	0	0.066282	86.9453	0.118794	170.651	0.0598117	93.9133	0.0718485	107.919	0	0	0	0	0	1	1	0	0	0	0	0	1	1	0	0	0	0	0	1	1	0	0	0	0	0	1
DATA	130	2	45	ref|NM_001013022|ens|ENSMUST00000049968|gb|AK008010|gb|BC087962	mm|chr15:89207983-89207924	0		936	68	A_51_P422369	Odf3b	NM_001013022	ref|Mus musculus outer dense fiber of sperm tails 3B (Odf3b), mRNA [NM_001013022]	0	0.0567404	74.4291	0.0480704	69.0544	0.0711725	111.751	0.0579705	87.0739	0	0	0	0	0	1	1	0	0	0	0	0	1	1	0	0	0	0	0	1	1	0	0	0	0	0	1
DATA	131	2	46		mm|chr17:054142488-054142547	0		0	70	A_55_P2131423	A_55_P2131423	A_55_P2131423	Unknown	0	0.0223809	29.3581	0.020433	29.3525	0.0240622	37.7813	0.0203071	30.502	0	0	0	0	0	1	0	0	0	0	0	0	1	0	0	0	0	0	0	1	0	0	0	0	0	0	1
DATA	132	2	47	ens|ENSMUST00000165691|nap|NAP102430-1|nap|NAP111798-1	mm|chr1:79919568-79919509	0		514	72	A_52_P401311	ENSMUST00000165691	ENSMUST00000165691	ens|predicted pseudogene 5529 [Source:MGI Symbol;Acc:MGI:3646377] [ENSMUST00000165691]	0	8.73701	11460.8	8.38493	12045.2	9.27947	14570.1	9.063	13613	0	0	0	0	0	1	1	0	0	0	0	0	1	1	0	0	0	0	0	1	1	0	0	0	0	0	1
DATA	133	2	48	ref|NM_023182|ens|ENSMUST00000034368|gb|AK009019|gb|AK220246	mm|chr8:108456554-108456495	0		383	74	A_51_P177491	Ctrl	NM_023182	ref|Mus musculus chymotrypsin-like (Ctrl), mRNA [NM_023182]	0	0.0559807	73.4326	0.0569607	81.8255	0.0615688	96.6722	0.068071	102.245	0	0	0	0	0	1	1	0	0	0	0	0	1	1	0	0	0	0	0	1	1	0	0	0	0	0	1
DATA	134	2	49	ref|NM_008828|ens|ENSMUST00000135949|ens|ENSMUST00000081593|gb|AK216492	mm|chr3:57906894-57906830	0		1402	76	A_65_P03442	Pgk1	NM_008828	ref|Mus musculus phosphoglycerate kinase 1 (Pgk1), mRNA [NM_008828]	0	75.1193	98537.6	75.6813	108718	40.5533	63674.8	40.5483	60905	0	0	0	0	0	1	1	0	0	0	0	0	1	1	0	0	0	0	0	1	1	0	0	0	0	0	1
DATA	136	2	51	ref|NM_015764|ref|NM_001252071|ens|ENSMUST00000048064|ens|ENSMUST00000162112	mm|chr12:16678514-16678455	0		7166	79	A_55_P2114779	Greb1	NM_015764	ref|Mus musculus gene regulated by estrogen in breast cancer protein (Greb1), transcript variant 1, mRNA [NM_015764]	0	0.133496	175.114	0.165335	237.508	0.152923	240.112	0.153167	230.063	0	0	0	0	0	1	1	0	0	0	0	0	1	1	0	0	0	0	0	1	1	0	0	0	0	0	1
DATA	137	2	52	ref|NM_001037752|ens|ENSMUST00000081235|ens|ENSMUST00000131096|ens|ENSMUST00000109834	mm|chr2:152419107-152419048	0		207	81	A_55_P1999232	Defb45	NM_001037752	ref|Mus musculus defensin beta 45 (Defb45), mRNA [NM_001037752]	0	0.0198995	26.1032	0.0107587	15.4551	0.0223158	35.0391	0.0219722	33.0031	0	0	0	0	0	1	0	0	0	0	0	0	1	0	0	0	0	0	0	1	0	0	0	0	0	0	1
DATA	138	2	53	ens|ENSMUST00000047953|ens|ENSMUST00000154673|ref|XR_107859|ref|XR_105066	mm|chr6:148895581-148895640	0		1666	83	A_55_P2347529	ENSMUST00000047953	ENSMUST00000047953	ens|RIKEN cDNA 3010003L21 gene [Source:MGI Symbol;Acc:MGI:1924094] [ENSMUST00000047953]	0	0.157107	206.084	0.166212	238.768	0.266266	418.077	0.246395	370.094	0	0	0	0	0	1	1	0	0	0	0	0	1	1	0	0	0	0	0	1	1	0	0	0	0	0	1
DATA	139	2	54	gb|AA986756	mm|chr1:128006788-128020642	0		492	85	A_55_P2335723	2900009J06Rik	AA986756	gb|uc73h09.x1 Sugano mouse liver mlia Mus musculus cDNA clone IMAGE:1431329 3'. [AA986756]	0	0.00659028	8.64479	0.00817036	11.7369	0.00813413	12.7718	0.00967875	14.5379	0	0	0	0	0	0	0	0	0	0	0	0	0	0	0	0	0	0	0	1	0	0	0	0	0	0	1
DATA	140	2	55	ref|NM_001197024|ens|ENSMUST00000115158|gb|BC059910|ens|ENSMUST00000160896	mm|chr17:25346523-25346581	0		892	87	A_55_P2003592	Unkl	NM_001197024	ref|Mus musculus unkempt-like (Drosophila) (Unkl), transcript variant 1, mRNA [NM_001197024]	0	0.0304133	39.8946	0.0333969	47.9755	0.0215128	33.7783	0.0247068	37.1106	0	0	0	0	0	1	0	0	0	0	0	0	1	0	0	0	0	0	0	1	0	0	0	0	0	0	1
DATA	141	2	56	gb|AK141778|riken|D030063M22	mm|chr17:22888359-22888418	0		1835	89	A_55_P2011767	Gm5493	AK141778	gb|Mus musculus 9 days embryo whole body cDNA, RIKEN full-length enriched library, clone:D030063M22 product:weakly similar to Hypothetical KRAB box containing protein (Fragment) [Mus musculus], full insert sequence. [AK141778]	0	0.0066431	8.71407	0.00824586	11.8454	0.00552552	8.67589	0.012194	18.3159	0	0	0	0	0	0	0	0	0	0	0	0	0	0	0	0	0	0	0	0	0	0	0	0	0	0	1
DATA	142	2	57	ref|NM_080638|ens|ENSMUST00000165096|ens|ENSMUST00000032919|gb|AK088046	mm|chr7:134133307-134133248	0		1874	91	A_52_P46085	Mvp	NM_080638	ref|Mus musculus major vault protein (Mvp), mRNA [NM_080638]	0	1.78854	2346.11	1.61504	2320.05	1.00943	1584.95	1.15815	1739.58	0	0	0	0	0	1	1	0	0	0	0	0	1	1	0	0	0	0	0	1	1	0	0	0	0	0	1
DATA	143	2	58	ref|NM_027862|ens|ENSMUST00000106537|ens|ENSMUST00000073791|ens|ENSMUST00000043931	mm|chr11:115277147-115277088	0		437	93	A_55_P2152305	Atp5h	NM_027862	ref|Mus musculus ATP synthase, H+ transporting, mitochondrial F0 complex, subunit d (Atp5h), nuclear gene encoding mitochondrial protein, mRNA [NM_027862]	0	62.1762	81559.5	65.115	93539.4	48.0136	75388.5	44.0769	66205.2	0	0	0	0	0	1	1	0	0	0	0	0	1	1	0	0	0	0	0	1	1	0	0	0	0	0	1
DATA	144	2	59	ref|NM_001115009|ref|NM_194341|ens|ENSMUST00000049714|gb|AK142858	mm|chr11:83854397-83854456	0		3935	95	A_55_P2089677	Synrg	NM_001115009	ref|Mus musculus synergin, gamma (Synrg), transcript variant 1, mRNA [NM_001115009]	0	2.57987	3384.15	2.72968	3921.26	2.08106	3267.57	2.03238	3052.72	0	0	0	0	0	1	1	0	0	0	0	0	1	1	0	0	0	0	0	1	1	0	0	0	0	0	1
DATA	145	2	60	nap|NAP063431-1	mm|chr17:083497601-083497542	0		407	97	A_55_P2109887	NAP063431-1	NAP063431-1	Unknown	0	0.00674487	8.84757	0.00839376	12.0579	0.00561601	8.81798	0.00448008	6.72926	0	0	0	0	0	0	0	0	0	0	0	0	0	0	0	0	0	0	0	0	0	0	0	0	0	0	0
DATA	146	2	61	ref|NM_144902|ens|ENSMUST00000120120|ens|ENSMUST00000029569|gb|AK041195	mm|chr3:116376192-116376133	0		1550	99	A_52_P413855	Slc35a3	NM_144902	ref|Mus musculus solute carrier family 35 (UDP-N-acetylglucosamine (UDP-GlcNAc) transporter), member 3 (Slc35a3), mRNA [NM_144902]	0	0.620983	814.573	0.618841	888.981	0.377666	592.992	0.379445	569.94	0	0	0	0	0	1	1	0	0	0	0	0	1	1	0	0	0	0	0	1	1	0	0	0	0	0	1
DATA	148	2	63	ref|NM_001252679|ens|ENSMUST00000094636|gb|U82379|tc|TC1595253	mm|chr5:88517251-88517882	0		122	102	A_51_P210031	Smr2	NM_001252679	ref|Mus musculus submaxillary gland androgen regulated protein 2 (Smr2), transcript variant 2, mRNA [NM_001252679]	0	0.00681176	8.93531	0.00850063	12.2114	0.00567955	8.91774	0.0045344	6.81083	0	0	0	0	0	0	0	0	0	0	0	0	0	0	0	0	0	0	0	0	0	0	0	0	0	0	0
DATA	149	2	64	ref|NM_008103|ens|ENSMUST00000024104|gb|BC066866|gb|AK013651	mm|chr7:123731626-123731567	0		1864	104	A_55_P2114697	Gcm1	NM_008103	ref|Mus musculus glial cells missing homolog 1 (Drosophila) (Gcm1), mRNA [NM_008103]	0	22.1469	29051.2	23.4777	33726.3	9.89705	15539.8	11.1904	16808.4	0	0	0	0	0	1	1	0	0	0	0	0	1	1	0	0	0	0	0	1	1	0	0	0	0	0	1
DATA	150	2	65	ref|NM_147106|ens|ENSMUST00000073932|gb|BC116814|gb|BC119187	mm|chr9:39813659-39813600	0		955	106	A_66_P115699	Olfr980	NM_147106	ref|Mus musculus olfactory receptor 980 (Olfr980), mRNA [NM_147106]	0	0.0068507	8.98639	0.00856696	12.3067	0.00571745	8.97725	0.00456599	6.85828	0	0	0	0	0	0	0	0	0	0	0	0	0	0	0	0	0	0	0	0	0	0	0	0	0	0	0
DATA	151	2	66	ref|NM_008597|ens|ENSMUST00000032342|gb|AK159591|gb|BC009120	mm|chr6:136821184-136821125	0		370	108	A_51_P426270	Mgp	NM_008597	ref|Mus musculus matrix Gla protein (Mgp), mRNA [NM_008597]	0	0.0105163	13.7948	0.0102678	14.7499	0.0057353	9.00527	0.00458024	6.8797	0	0	0	0	0	1	0	0	0	0	0	0	1	0	0	0	0	0	0	0	0	0	0	0	0	0	0
DATA	152	2	67	ref|NM_207568|ens|ENSMUST00000099766|gb|BC125497|gb|BC125499	mm|chr2:89561646-89561587	0		620	110	A_66_P112005	Olfr1252	NM_207568	ref|Mus musculus olfactory receptor 1252 (Olfr1252), mRNA [NM_207568]	0	0.184953	242.612	0.202981	291.587	0.182356	286.327	0.181439	272.528	0	0	0	0	0	1	1	0	0	0	0	0	1	1	0	0	0	0	0	1	1	0	0	0	0	0	1
DATA	153	2	68	ref|XM_003084701|ref|XM_003086603|gb|AK154763|riken|F630106A15	mm|chr7:72887049-72886990	0		1693	112	A_55_P2064965	Gm10624	XM_003084701	ref|PREDICTED: Mus musculus predicted gene 10624 (Gm10624), mRNA [XM_003084701]	0	0.0950561	124.69	0.0950219	136.501	0.0550998	86.5148	0.0694507	104.318	0	0	0	0	0	1	1	0	0	0	0	0	1	1	0	0	0	0	0	1	1	0	0	0	0	0	1
DATA	154	2	69	gb|AK085304|ens|ENSMUST00000117274|tc|TC1761387|riken|D630008M13	mm|chr7:4091995-4092054	0		816	114	A_55_P2118062	Leng8	AK085304	gb|Mus musculus 0 day neonate kidney cDNA, RIKEN full-length enriched library, clone:D630008M13 product:hypothetical Tyrosine-rich region containing protein, full insert sequence. [AK085304]	0	0.00690909	9.06299	0.0124365	17.8653	0.0136196	21.3848	0.0134703	20.2329	0	0	0	0	0	0	0	0	0	0	0	0	1	0	0	0	0	0	0	1	0	0	0	0	0	0	1
DATA	155	2	70	ref|NM_028377|gb|AK133381|ens|ENSMUST00000081828|tc|TC1586138	mm|chr12:85774671-85774730	0		2130	116	A_55_P1976494	2900006K08Rik	NM_028377	ref|Mus musculus RIKEN cDNA 2900006K08 gene (2900006K08Rik), mRNA [NM_028377]	0	0.127073	166.688	0.13079	187.884	0.0737539	115.805	0.073166	109.898	0	0	0	0	0	1	1	0	0	0	0	0	1	1	0	0	0	0	0	1	1	0	0	0	0	0	1
DATA	156	2	71	ref|NM_001252442|ref|NM_153412|ens|ENSMUST00000036355|ens|ENSMUST00000077934	mm|chr16:45746452-45746393	0		5545	118	A_55_P2021465	Phldb2	NM_001252442	ref|Mus musculus pleckstrin homology-like domain, family B, member 2 (Phldb2), transcript variant 1, mRNA [NM_001252442]	0	1.40924	1848.57	1.59292	2288.27	0.955309	1499.98	0.906557	1361.68	0	0	0	0	0	1	1	0	0	0	0	0	1	1	0	0	0	0	0	1	1	0	0	0	0	0	1
DATA	157	2	72	ref|NM_134114|ens|ENSMUST00000153406|ens|ENSMUST00000135627|ens|ENSMUST00000135964	mm|chr17:8513481-8513540	0		369	120	A_55_P1974671	Sft2d1	NM_134114	ref|Mus musculus SFT2 domain containing 1 (Sft2d1), mRNA [NM_134114]	0	1.25967	1652.37	1.35402	1945.08	1.35368	2125.47	1.2422	1865.84	0	0	0	0	0	1	1	0	0	0	0	0	1	1	0	0	0	0	0	1	1	0	0	0	0	0	1
DATA	158	2	73	ref|XR_106549|tc|TC1605611|nap|NAP049153-1	mm|chr10:91533881-91533822	0		531	122	A_55_P1960108	Gm3515	XR_106549	ref|PREDICTED: Mus musculus predicted gene 3515, transcript variant 2 (Gm3515), partial miscRNA [XR_106549]	0	0.0069341	9.0958	0.00877011	12.5985	0.00581039	9.12317	0.00463852	6.96723	0	0	0	0	0	0	0	0	0	0	0	0	0	0	0	0	0	0	0	0	0	0	0	0	0	0	0
DATA	159	2	74	ref|NM_009156|ens|ENSMUST00000044355|gb|AF015284|gb|BC052719	mm|chr7:16502621-16502562	0		640	124	A_55_P2052924	Sepw1	NM_009156	ref|Mus musculus selenoprotein W, muscle 1 (Sepw1), mRNA [NM_009156]	0	16.3553	21454	18.2226	26177.2	17.3388	27224.5	16.3031	24487.9	0	0	0	0	0	1	1	0	0	0	0	0	1	1	0	0	0	0	0	1	1	0	0	0	0	0	1
DATA	160	2	75			66	Structural	0	1	DarkCorner	DarkCorner	DarkCorner		1	0.00693166	9.09259	0.00880129	12.6433	0.00581096	9.12407	0.00463799	6.96643	0	0	0	0	0	0	0	0	0	0	0	0	0	0	0	0	0	0	0	0	0	0	0	0	0	0	0
DATA	161	2	76			66	Structural	0	1	DarkCorner	DarkCorner	DarkCorner		1	0.0069261	9.0853	0.00881188	12.6585	0.0058075	9.11863	0.00463404	6.96051	0	0	0	0	0	0	0	0	0	0	0	0	0	0	0	0	0	0	0	0	0	0	0	0	0	0	0
DATA	162	2	77			66	Structural	0	1	DarkCorner	DarkCorner	DarkCorner		1	0.00691733	9.0738	0.00882076	12.6713	0.00579984	9.10661	0.00462758	6.9508	0	0	0	0	0	0	0	0	0	0	1	0	0	0	0	0	0	0	0	0	0	0	0	0	0	0	0
DATA	163	2	78			66	Structural	0	1	DarkCorner	DarkCorner	DarkCorner		1	0.00690526	9.05796	0.00882515	12.6776	0.00578958	9.0905	0.00461848	6.93714	0	0	0	0	0	0	0	0	0	0	0	0	0	0	0	0	0	0	0	0	0	0	0	0	0	0	0
DATA	164	2	79			66	Structural	0	1	DarkCorner	DarkCorner	DarkCorner		1	0.00688995	9.03788	0.00882633	12.6793	0.00577518	9.0679	0.00460635	6.91892	0	0	0	0	0	0	0	0	0	0	0	0	0	0	0	0	0	0	0	0	0	0	0	0	0	0	0
DATA	165	2	80			66	Structural	0	1	DarkCorner	DarkCorner	DarkCorner		1	0.00687069	9.01262	0.00882523	12.6777	0.00575701	9.03937	0.00459129	6.89629	0	0	0	0	0	0	0	0	0	0	0	0	0	0	0	0	0	0	0	0	0	0	0	0	0	0	0
DATA	166	2	81			66	Structural	0	1	DarkCorner	DarkCorner	DarkCorner		1	0.00684796	8.98279	0.00881999	12.6701	0.00573602	9.00641	0.00457242	6.86795	0	0	0	0	0	0	0	0	0	0	0	0	0	0	0	0	0	0	0	0	0	0	0	0	0	0	0
DATA	167	2	82			66	Structural	0	1	DarkCorner	DarkCorner	DarkCorner		1	0.00682242	8.94929	0.00881159	12.6581	0.00571045	8.96626	0.00455097	6.83572	0	0	0	0	0	0	0	0	0	0	0	0	0	0	0	0	0	0	0	0	0	0	0	0	0	0	0
DATA	168	2	83			66	Structural	0	1	DarkCorner	DarkCorner	DarkCorner		1	0.00679181	8.90915	0.0087973	12.6376	0.00567872	8.91643	0.00452608	6.79834	0	0	0	0	0	0	0	0	0	0	1	0	0	0	0	0	0	0	0	0	0	0	0	0	0	0	0
DATA	169	2	84			66	Structural	0	1	DarkCorner	DarkCorner	DarkCorner		1	0.00675644	8.86275	0.00877982	12.6124	0.00564621	8.86539	0.00449674	6.75428	0	0	0	0	0	0	0	0	0	0	0	0	0	0	0	0	0	0	0	0	0	0	0	0	0	0	0
DATA	170	2	85			260	BrightCorner	0	0	GE_BrightCorner	GE_BrightCorner	GE_BrightCorner		1	20.525	26923.7	20.6651	29686	17.6385	27695.1	15.5662	23381	0	0	0	0	0	1	1	0	0	0	0	0	1	1	0	0	0	0	0	1	1	0	0	0	0	0	1
DATA	171	3	1			66	Structural	0	1	DarkCorner	DarkCorner	DarkCorner		1	0.00591307	7.75646	0.0071605	10.2863	0.00483805	7.59646	0.00379637	5.7023	0	0	0	0	0	0	0	0	0	0	0	0	0	0	0	0	0	0	0	0	0	0	0	0	1	0	0
DATA	172	3	2			66	Structural	0	1	DarkCorner	DarkCorner	DarkCorner		1	0.00590589	7.74705	0.00715961	10.285	0.00485598	7.62461	0.0220826	33.1689	0	0	0	0	0	0	0	0	0	0	0	0	0	0	0	0	0	0	0	0	0	0	0	0	1	0	1
DATA	173	3	3			66	Structural	0	1	DarkCorner	DarkCorner	DarkCorner		1	0.00589883	7.73778	0.0071591	10.2842	0.00487369	7.65242	0.00381248	5.72649	0	0	0	0	0	0	0	0	0	0	0	0	0	0	0	0	0	0	0	0	0	0	0	0	0	0	0
DATA	174	3	4			66	Structural	0	1	DarkCorner	DarkCorner	DarkCorner		1	0.00589243	7.72939	0.00715873	10.2837	0.00488929	7.67691	0.00381923	5.73663	0	0	0	0	0	0	0	0	0	0	0	0	0	0	0	0	0	0	0	0	0	0	0	0	0	0	0
DATA	175	3	5			66	Structural	0	1	DarkCorner	DarkCorner	DarkCorner		1	0.00588715	7.72245	0.00715887	10.2839	0.00490274	7.69804	0.00382549	5.74603	0	0	0	0	0	0	0	0	0	0	0	0	0	0	0	0	0	0	0	0	0	0	0	0	0	0	0
DATA	176	3	6			66	Structural	0	1	DarkCorner	DarkCorner	DarkCorner		1	0.00588201	7.71572	0.00715928	10.2845	0.00491589	7.71868	0.00383118	5.75457	0	0	0	0	0	0	0	0	0	0	0	0	0	0	0	0	0	0	0	0	0	0	0	0	1	0	0
DATA	177	3	7			66	Structural	0	1	DarkCorner	DarkCorner	DarkCorner		1	0.00587725	7.70947	0.0071602	10.2858	0.00492702	7.73616	0.00383645	5.7625	0	0	0	0	0	0	0	0	0	0	0	0	0	0	0	0	0	0	0	0	0	0	0	0	0	0	0
DATA	178	3	8			66	Structural	0	1	DarkCorner	DarkCorner	DarkCorner		1	0.00587353	7.70459	0.00716169	10.288	0.0049371	7.75198	0.00384104	5.76939	0	0	0	0	0	0	0	0	0	0	0	0	0	0	0	0	0	0	0	0	0	0	0	0	0	0	0
DATA	179	3	9			66	Structural	0	1	DarkCorner	DarkCorner	DarkCorner		1	0.0058703	7.70035	0.00716368	10.2908	0.00494614	7.76618	0.00384542	5.77596	0	0	0	0	0	0	0	0	0	0	0	0	0	0	0	0	0	0	0	0	0	0	0	0	0	0	0
DATA	180	3	10			66	Structural	0	1	DarkCorner	DarkCorner	DarkCorner		1	0.00586792	7.69723	0.00716613	10.2943	0.0049538	7.7782	0.00384943	5.78199	0	0	0	0	0	0	0	0	0	0	0	0	0	0	0	0	0	0	0	0	0	0	0	0	0	0	0
DATA	182	3	12	gb|AK135714|ens|ENSMUST00000097698|riken|7420405J16	mm|chr1:72313735-72313676	0		766	127	A_55_P2113723	Pecr	AK135714	gb|Mus musculus in vitro fertilized eggs cDNA, RIKEN full-length enriched library, clone:7420405J16 product:peroxisomal trans-2-enoyl-CoA reductase, full insert sequence. [AK135714]	0	0.230695	302.613	0.24052	345.514	0.1709	268.339	0.196294	294.842	0	0	0	0	0	1	1	0	0	0	0	0	1	1	0	0	0	0	0	1	1	0	0	0	0	0	1
DATA	183	3	13	ref|NM_009370|ens|ENSMUST00000007757|gb|AK154381|gb|BC063260	mm|chr4:47427736-47427795	0		5605	129	A_55_P2137206	Tgfbr1	NM_009370	ref|Mus musculus transforming growth factor, beta receptor I (Tgfbr1), mRNA [NM_009370]	0	0.967662	1269.33	1.08167	1553.85	0.960588	1508.27	0.904648	1358.82	0	0	0	0	0	1	1	0	0	0	0	0	1	1	0	0	0	0	0	1	1	0	0	0	0	0	1
DATA	185	3	15	ref|NM_134007|ens|ENSMUST00000045887|gb|AK131995|gb|AK131605	mm|chr10:70793834-70793775	0		372	132	A_55_P2032936	Cisd1	NM_134007	ref|Mus musculus CDGSH iron sulfur domain 1 (Cisd1), mRNA [NM_134007]	0	16.2892	21367.3	16.4167	23583	21.4771	33722.2	20.98	31512.8	0	0	0	0	0	1	1	0	0	0	0	0	1	1	0	0	0	0	0	1	1	0	0	0	0	0	1
DATA	186	3	16	ref|NM_009170|ens|ENSMUST00000002708|gb|AK077688|gb|AK052447	mm|chr5:28784042-28783983	0		2004	134	A_52_P49014	Shh	NM_009170	ref|Mus musculus sonic hedgehog (Shh), mRNA [NM_009170]	0	0.0058695	7.69931	0.00719563	10.3367	0.00498946	7.83419	0.00387215	5.81612	0	0	0	0	0	0	0	0	0	0	0	0	0	0	0	0	0	0	0	0	0	0	0	0	0	0	0
DATA	187	3	17	ref|NM_001011535|ens|ENSMUST00000102619|tc|TC1600719|nap|NAP057222-1	mm|chr2:88286192-88286176	0		386	136	A_51_P480588	Olfr1182	NM_001011535	ref|Mus musculus olfactory receptor 1182 (Olfr1182), mRNA [NM_001011535]	0	0.00587274	7.70356	0.00720335	10.3478	0.00499397	7.84128	0.0038757	5.82145	0	0	0	0	0	0	0	0	0	0	0	0	0	0	0	0	0	0	0	0	0	0	0	0	0	0	0
DATA	188	3	18	ref|NM_020618|ens|ENSMUST00000166012|ens|ENSMUST00000103133|gb|AK076177	mm|chr11:99070494-99070435	0		2785	138	A_55_P2026291	Smarce1	NM_020618	ref|Mus musculus SWI/SNF related, matrix associated, actin dependent regulator of chromatin, subfamily e, member 1 (Smarce1), mRNA [NM_020618]	0	2.43743	3197.3	2.46905	3546.86	2.49266	3913.84	2.58378	3880.94	0	0	0	0	0	1	1	0	0	0	0	0	1	1	0	0	0	0	0	1	1	0	0	0	0	0	1
DATA	189	3	19	ref|NM_001177567|ens|ENSMUST00000165341|gb|GU140005	mm|chr10:107199515-107199456	0		6834	140	A_55_P2131453	Otogl	NM_001177567	ref|Mus musculus otogelin-like (Otogl), mRNA [NM_001177567]	0	0.00588185	7.71551	0.00722137	10.3737	0.00500259	7.85481	0.00388409	5.83405	0	0	0	0	0	0	0	0	0	0	0	0	0	0	0	0	0	0	0	0	0	0	0	0	0	0	0
DATA	190	3	20	ref|NM_010823|ref|NM_001122949|ens|ENSMUST00000168404|ens|ENSMUST00000102671	mm|chr4:118115036-118115022	0		2846	142	A_51_P341746	Mpl	NM_010823	ref|Mus musculus myeloproliferative leukemia virus oncogene (Mpl), transcript variant 2, mRNA [NM_010823]	0	0.021422	28.1003	0.0268041	38.5048	0.0254655	39.9847	0.023888	35.8806	0	0	0	0	0	1	0	0	0	0	0	0	1	0	0	0	0	0	0	1	1	0	0	0	0	0	1
DATA	191	3	21		mm|chr5:135113276-135113217	0		0	144	A_55_P2131328	A_55_P2131328	A_55_P2131328	Unknown	0	0.150663	197.632	0.17296	248.462	0.206548	324.311	0.21216	318.673	0	0	0	0	0	1	1	0	0	0	0	0	1	1	0	0	0	0	0	1	1	0	0	0	0	0	1
DATA	192	3	22	ref|NM_019678|ref|NM_001252443|ens|ENSMUST00000171771|ens|ENSMUST00000023440	mm|chr16:56690553-56690494	0		1836	146	A_55_P2043702	Tfg	NM_019678	ref|Mus musculus Trk-fused gene (Tfg), transcript variant 1, mRNA [NM_019678]	0	7.3733	9671.91	7.60418	10923.6	9.3558	14690	8.74967	13142.3	0	0	0	0	0	1	1	0	0	0	0	0	1	1	0	0	0	0	0	1	1	0	0	0	0	0	1
DATA	193	3	23	ref|NM_008599|ens|ENSMUST00000031365|ens|ENSMUST00000113093|gb|M34815	mm|chr5:92752855-92752796	0		406	148	A_55_P1977038	Cxcl9	NM_008599	ref|Mus musculus chemokine (C-X-C motif) ligand 9 (Cxcl9), mRNA [NM_008599]	0	0.00591111	7.75389	0.00726887	10.4419	0.00509395	7.99826	0.00390443	5.86461	0	0	0	0	0	0	0	0	0	0	0	0	0	0	0	0	0	0	0	1	0	0	0	0	0	0	0
DATA	194	3	24	ref|NM_019937|ens|ENSMUST00000149729|ens|ENSMUST00000142153|ens|ENSMUST00000135719	mm|chr3:65751624-65750823	0		1335	150	A_51_P351481	Ccnl1	NM_019937	ref|Mus musculus cyclin L1 (Ccnl1), mRNA [NM_019937]	0	0.6549	859.064	0.635719	913.227	0.879717	1381.29	0.861407	1293.87	0	0	0	0	0	1	1	0	0	0	0	0	1	1	0	0	0	0	0	1	1	0	0	0	0	0	1
DATA	195	3	25	ref|NR_033629|ens|ENSMUST00000090846|gb|BC021767|tc|TC1646076	mm|chr3:94464749-94464690	0		1989	152	A_55_P2169417	BC021767	NR_033629	ref|Mus musculus cDNA sequence BC021767 (BC021767), non-coding RNA [NR_033629]	0	1.78469	2341.07	1.7626	2532.03	2.7125	4259.03	2.80339	4210.8	0	0	0	0	0	1	1	0	0	0	0	0	1	1	0	0	0	0	0	1	1	0	0	0	0	0	1
DATA	196	3	26	ens|ENSMUST00000161581	mm|chr1:3503552-3503611	0		167	154	A_55_P2041137	ENSMUST00000161581	ENSMUST00000161581	ens|predicted gene 1992 [Source:MGI Symbol;Acc:MGI:3780162] [ENSMUST00000161581]	0	0.00594266	7.79527	0.00731411	10.5069	0.00659075	10.3485	0.00392405	5.89408	0	0	0	0	0	0	0	0	0	0	0	0	0	0	0	0	0	0	0	1	0	0	0	0	0	0	0
DATA	197	3	27	ref|NR_040661|ens|ENSMUST00000135738|gb|AK016098|riken|4930552N02	mm|chr4:52841036-52841095	0		1082	156	A_55_P2357751	4930552N02Rik	NR_040661	ref|Mus musculus RIKEN cDNA 4930552N02 gene (4930552N02Rik), non-coding RNA [NR_040661]	0	0.00595533	7.81189	0.00733113	10.5314	0.00504292	7.91813	0.00393161	5.90542	0	0	0	0	0	0	0	0	0	0	0	0	0	0	0	0	0	0	0	0	0	0	0	0	0	0	0
DATA	198	3	28	ref|NM_207131|ens|ENSMUST00000064290|gb|AY570294|gb|AK143561	mm|chr14:55329259-55329200	0		1178	158	A_55_P2165839	Cebpe	NM_207131	ref|Mus musculus CCAAT/enhancer binding protein (C/EBP), epsilon (Cebpe), mRNA [NM_207131]	0	0.0105335	13.8172	0.00734935	10.5575	0.0170236	26.7296	0.0143365	21.534	0	0	0	0	0	1	0	0	0	0	0	0	0	0	0	0	0	0	0	1	0	0	0	0	0	0	1
DATA	199	3	29	ref|NM_001195025|ref|NM_028778|ens|ENSMUST00000072177|ens|ENSMUST00000082125	mm|chr1:134229534-134229593	0		2600	160	A_55_P1979973	Nuak2	NM_001195025	ref|Mus musculus NUAK family, SNF1-like kinase, 2 (Nuak2), transcript variant A, mRNA [NM_001195025]	0	0.93803	1230.46	0.938691	1348.46	0.662564	1040.33	0.674733	1013.48	0	0	0	0	0	1	1	0	0	0	0	0	1	1	0	0	0	0	0	1	1	0	0	0	0	0	1
DATA	200	3	30		mm|chr8:050117793-050117734	0		0	162	A_55_P2036963	A_55_P2036963	A_55_P2036963	Unknown	0	0.00599838	7.86837	0.00738816	10.6133	0.00506552	7.95362	0.0039571	5.94372	0	0	0	0	0	0	0	0	0	0	0	0	0	0	0	0	0	0	0	0	0	0	0	0	0	0	0
DATA	201	3	31	ref|NR_045333|gb|AK138605|riken|A330074B11	mm|chr9:52590862-52590921	0		547	164	A_55_P1955422	Gm1715	NR_045333	ref|Mus musculus predicted gene 1715 (Gm1715), non-coding RNA [NR_045333]	0	0.0384412	50.4252	0.0381171	54.7562	0.0379609	59.6042	0.0287023	43.1119	0	0	0	0	0	1	1	0	0	0	0	0	1	1	0	0	0	0	0	1	1	0	0	0	0	0	1
DATA	202	3	32	ref|NM_008872|ens|ENSMUST00000033941|gb|AK166639|gb|AK135857	mm|chr8:23892531-23892590	0		1742	166	A_52_P409833	Plat	NM_008872	ref|Mus musculus plasminogen activator, tissue (Plat), mRNA [NM_008872]	0	0.0209007	27.4164	0.0220826	31.7222	0.0688929	108.172	0.0595163	89.3958	0	0	0	0	0	1	0	0	0	0	0	0	1	0	0	0	0	0	0	1	1	0	0	0	0	0	1
DATA	203	3	33	ens|ENSMUST00000101068	mm|chr11:62180505-62180446	0		2755	168	A_55_P2165974	Ncor1	ENSMUST00000101068	ens|nuclear receptor co-repressor 1 [Source:MGI Symbol;Acc:MGI:1349717] [ENSMUST00000101068]	0	0.0822983	107.955	0.0917398	131.787	0.0532465	83.6049	0.0591555	88.8538	0	0	0	0	0	1	1	0	0	0	0	0	1	1	0	0	0	0	0	1	1	0	0	0	0	0	1
DATA	204	3	34	ref|NM_017465|ens|ENSMUST00000075571|gb|AF478566|gb|AF026072	mm|chr7:52985509-52985450	0		979	170	A_55_P2051778	Sult2b1	NM_017465	ref|Mus musculus sulfotransferase family, cytosolic, 2B, member 1 (Sult2b1), mRNA [NM_017465]	0	0.218467	286.574	0.208564	299.607	0.255297	400.855	0.256139	384.73	0	0	0	0	0	1	1	0	0	0	0	0	1	1	0	0	0	0	0	1	1	0	0	0	0	0	1
DATA	205	3	35	ref|XR_104907|gb|AK140029|riken|B230104I21	mm|chr4:153723968-153724027	0		816	172	A_55_P2371642	B230104I21Rik	XR_104907	ref|PREDICTED: Mus musculus RIKEN cDNA B230104I21 gene (B230104I21Rik), miscRNA [XR_104907]	0	0.00618835	8.11756	0.0124018	17.8156	0.00511445	8.03045	0.0123079	18.4869	0	0	0	0	0	1	0	0	0	0	0	0	1	0	0	0	0	0	0	0	0	0	0	0	0	0	1
DATA	206	3	36	ref|NM_009294|ens|ENSMUST00000033075|ens|ENSMUST00000125861|gb|AK145909	mm|chr7:134992131-134992273	0		1092	174	A_52_P492901	Stx4a	NM_009294	ref|Mus musculus syntaxin 4A (placental) (Stx4a), mRNA [NM_009294]	0	3.80508	4991.31	3.80728	5469.26	5.82628	9148.12	5.93066	8908.08	0	0	0	0	0	1	1	0	0	0	0	0	1	1	0	0	0	0	0	1	1	0	0	0	0	0	1
DATA	207	3	37	ref|NM_023543|ref|NM_001163640|ens|ENSMUST00000067741|gb|BC051139	mm|chr6:54251148-54251207	0		1994	176	A_52_P302587	Chn2	NM_023543	ref|Mus musculus chimerin (chimaerin) 2 (Chn2), transcript variant 1, mRNA [NM_023543]	0	0.00613022	8.04131	0.00755847	10.8579	0.00811128	12.7359	0.00980104	14.7215	0	0	0	0	0	0	0	0	0	0	0	0	0	0	0	0	0	0	0	1	0	0	0	0	0	0	1
DATA	208	3	38	ref|NM_001081193|ens|ENSMUST00000119944|gb|AK140538|gb|AK164006	mm|chr10:120360606-120360547	0		4603	178	A_55_P1953439	Lemd3	NM_001081193	ref|Mus musculus LEM domain containing 3 (Lemd3), mRNA [NM_001081193]	0	1.04084	1365.32	1.11416	1600.51	1.13297	1778.94	1.00448	1508.77	0	0	0	0	0	1	1	0	0	0	0	0	1	1	0	0	0	0	0	1	1	0	0	0	0	0	1
DATA	209	3	39			1028	E1A	0	180	(+)E1A_r60_a107	E1A_r60_a107	E1A_r60_a107		1	0.0368002	48.2726	0.0432109	62.0736	0.037301	58.5681	0.0376672	56.5776	0	0	0	0	0	1	1	0	0	0	0	0	1	1	0	0	0	0	0	1	1	0	0	0	0	0	1
DATA	210	3	40	ref|NM_207540|ens|ENSMUST00000094390|gb|AY152435|gb|BC150669	mm|chr7:55276400-55276341	0		1120	182	A_55_P1991555	Mrgprx1	NM_207540	ref|Mus musculus MAS-related GPR, member X1 (Mrgprx1), mRNA [NM_207540]	0	0.00619625	8.12792	0.00764669	10.9847	0.00518198	8.13648	0.00408239	6.1319	0	0	0	0	0	0	0	0	0	0	0	0	0	0	0	0	0	0	0	0	0	0	0	0	0	0	0
DATA	211	3	41	ref|NM_019703|ens|ENSMUST00000138703|ens|ENSMUST00000131648|gb|AK049841	mm|chr13:6579183-6579124	0		3922	184	A_52_P572045	Pfkp	NM_019703	ref|Mus musculus phosphofructokinase, platelet (Pfkp), mRNA [NM_019703]	0	0.0690273	90.5464	0.0759052	109.04	0.0791773	124.32	0.076007	114.165	0	0	0	0	0	1	1	0	0	0	0	0	1	1	0	0	0	0	0	1	1	0	0	0	0	0	1
DATA	212	3	42	ref|NM_207150|ens|ENSMUST00000099599|gb|BC127964|tc|TC1600764	mm|chr2:111911862-111911803	0		876	186	A_55_P2129955	Olfr1313	NM_207150	ref|Mus musculus olfactory receptor 1313 (Olfr1313), mRNA [NM_207150]	0	0.00624541	8.19241	0.00771129	11.0775	0.00521398	8.18673	0.00489342	7.35011	0	0	0	0	0	0	0	0	0	0	0	0	0	0	0	0	0	0	0	0	0	0	0	0	0	0	1
DATA	213	3	43	ref|NM_001081141|gb|BC156087|gb|BC156988|tc|TC1604208	mm|chr4:46737186-46731752	0		2025	188	A_52_P612928	Gabbr2	NM_001081141	ref|Mus musculus gamma-aminobutyric acid (GABA) B receptor, 2 (Gabbr2), mRNA [NM_001081141]	0	0.0524756	68.8347	0.0551777	79.2642	0.00839832	13.1866	0.0180303	27.0822	0	0	0	0	0	1	1	0	0	0	0	0	1	1	0	0	0	0	0	1	0	0	0	0	0	0	1
DATA	214	3	44	ref|NM_001008230|ens|ENSMUST00000061030|gb|BC049158|tc|TC1590268	mm|chr16:23925814-23925755	0		2247	190	A_55_P2155136	Rtp2	NM_001008230	ref|Mus musculus receptor transporter protein 2 (Rtp2), mRNA [NM_001008230]	0	0.034317	45.0153	0.0365745	52.5403	0.0304911	47.8756	0.0370299	55.6204	0	0	0	0	0	1	1	0	0	0	0	0	1	0	0	0	0	0	0	1	1	0	0	0	0	0	1
DATA	215	3	45	ref|NM_010846|ref|NR_003520|ens|ENSMUST00000023655|ens|ENSMUST00000155233	mm|chr16:97668703-97668644	0		3158	192	A_55_P2118441	Mx1	NM_010846	ref|Mus musculus myxovirus (influenza virus) resistance 1 (Mx1), mRNA [NM_010846]	0	0.00632037	8.29073	0.0078096	11.2187	0.00526753	8.27081	0.00416769	6.26003	0	0	0	0	0	0	0	0	0	0	0	0	0	0	0	0	0	0	0	0	0	0	0	0	0	0	0
DATA	216	3	46	ref|NM_026046|ens|ENSMUST00000072222|gb|AK014562|gb|BC072665	mm|chr7:13390391-13390332	0		6668	194	A_55_P1965989	Zfp329	NM_026046	ref|Mus musculus zinc finger protein 329 (Zfp329), mRNA [NM_026046]	0	0.26497	347.574	0.233301	335.143	0.269867	423.731	0.293984	441.576	0	0	0	0	0	1	1	0	0	0	0	0	1	1	0	0	0	0	0	1	1	0	0	0	0	0	1
DATA	217	3	47	ref|NM_198109|gb|AB099287|gb|AK165380|gb|AK170787	mm|chr5:114392287-114392228	0		3114	196	A_55_P2027152	Ssh1	NM_198109	ref|Mus musculus slingshot homolog 1 (Drosophila) (Ssh1), mRNA [NM_198109]	0	0.658116	863.282	0.685255	984.386	0.490179	769.653	0.4909	737.351	0	0	0	0	0	1	1	0	0	0	0	0	1	1	0	0	0	0	0	1	1	0	0	0	0	0	1
DATA	218	3	48	ref|NM_010453|ens|ENSMUST00000048794|gb|X16840|gb|M36604	mm|chr6:52152108-52152049	0		1521	198	A_51_P310821	Hoxa5	NM_010453	ref|Mus musculus homeobox A5 (Hoxa5), mRNA [NM_010453]	0	0.00640192	8.3977	0.00791428	11.3691	0.00532815	8.36599	0.00422263	6.34256	0	0	0	0	0	0	0	0	0	0	0	0	0	0	0	0	0	0	0	0	0	0	0	0	0	0	0
DATA	219	3	49	ref|NM_010836|ens|ENSMUST00000172775|gb|AB221640|gb|BC137577	mm|chr7:147233883-147233824	0		459	200	A_55_P2002287	Msx3	NM_010836	ref|Mus musculus homeobox, msh-like 3 (Msx3), mRNA [NM_010836]	0	0.0400376	52.5192	0.0404243	58.0706	0.0166449	26.1349	0.0103231	15.5057	0	0	0	0	0	1	1	0	0	0	0	0	1	1	0	0	0	0	0	1	0	0	0	0	0	0	1
DATA	220	3	50	ref|NM_001011875|ens|ENSMUST00000089798|gb|BC146014|gb|BC146016	mm|chr14:51676517-51676458	0		378	202	A_55_P2109407	Rnase12	NM_001011875	ref|Mus musculus ribonuclease, RNase A family, 12 (non-active) (Rnase12), mRNA [NM_001011875]	0	0.00645712	8.47012	0.00798595	11.472	0.00537041	8.43234	0.00426253	6.40249	0	0	0	0	0	0	0	0	0	0	0	0	0	0	0	0	0	0	0	0	0	0	0	0	0	0	0
DATA	221	3	51	ref|NM_001242363|ref|NM_001242364|ref|NM_199009|ref|NM_001242365	mm|chr7:112527208-112527149	0		3460	204	A_55_P2049080	Fam160a2	NM_001242363	ref|Mus musculus family with sequence similarity 160, member A2 (Fam160a2), transcript variant 1, mRNA [NM_001242363]	0	7.6887	10085.6	7.80282	11209	6.93272	10885.4	7.31222	10983.2	0	0	0	0	0	1	1	0	0	0	0	0	1	1	0	0	0	0	0	1	1	0	0	0	0	0	1
DATA	222	3	52	ref|NM_201529|ens|ENSMUST00000040513|ens|ENSMUST00000159258|ens|ENSMUST00000100337	mm|chr14:102333150-102333209	0		5343	206	A_55_P2110513	Lmo7	NM_201529	ref|Mus musculus LIM domain only 7 (Lmo7), mRNA [NM_201529]	0	0.429066	562.827	0.464358	667.063	0.932779	1464.6	0.955342	1434.96	0	0	0	0	0	1	1	0	0	0	0	0	1	1	0	0	0	0	0	1	1	0	0	0	0	0	1
DATA	223	3	53	ref|NM_001142731|ref|NM_134112|ens|ENSMUST00000025992|ens|ENSMUST00000168989	mm|chr18:15127254-15127195	0		3395	208	A_55_P2069974	Kctd1	NM_001142731	ref|Mus musculus potassium channel tetramerisation domain containing 1 (Kctd1), transcript variant 1, mRNA [NM_001142731]	0	0.395383	518.643	0.402769	578.588	0.314857	494.373	0.289387	434.67	0	0	0	0	0	1	1	0	0	0	0	0	1	1	0	0	0	0	0	1	1	0	0	0	0	0	1
DATA	224	3	54	ref|NM_029921|ens|ENSMUST00000031851|gb|AK021320|gb|BC104375	mm|chr6:38065689-38065748	0		412	210	A_51_P401501	Tmem213	NM_029921	ref|Mus musculus transmembrane protein 213 (Tmem213), mRNA [NM_029921]	0	0.0228237	29.9389	0.0257581	37.0021	0.0230041	36.1199	0.0230007	34.5479	0	0	0	0	0	1	0	0	0	0	0	0	1	0	0	0	0	0	0	1	0	0	0	0	0	0	1
DATA	225	3	55	gb|BI465723	mm|chr6:107582177-107582118	0		380	212	A_55_P2393672	4933431M02Rik	BI465723	gb|ie19a05.x1 Kaestner ngn3 wt Mus musculus cDNA 3', mRNA sequence [BI465723]	0	0.00659533	8.65141	0.00817454	11.7429	0.00548381	8.61039	0.00436436	6.55544	0	0	0	0	0	0	0	0	0	0	0	0	0	0	0	0	0	0	0	0	0	0	0	0	0	0	0
DATA	226	3	56			0		0	214	ETG10_236652	ETG10_236652	ETG10_236652		1	0.00662257	8.68715	0.00821185	11.7965	0.00550694	8.64671	0.00438391	6.5848	0	0	0	0	0	0	0	0	0	0	0	0	0	0	0	0	0	0	0	0	0	0	0	0	0	0	0
DATA	227	3	57	ref|NM_001101038|ens|ENSMUST00000170760|gb|AY971517	mm|chr18:78240412-78240353	0		969	216	A_55_P2117559	Siglec15	NM_001101038	ref|Mus musculus sialic acid binding Ig-like lectin 15 (Siglec15), mRNA [NM_001101038]	0	0.00664851	8.72117	0.00825035	11.8518	0.00552985	8.68269	0.00440494	6.61638	0	0	0	0	0	0	0	0	0	0	0	0	0	0	0	0	0	0	0	0	0	0	0	0	0	0	0
DATA	228	3	58	ref|NM_146506|ens|ENSMUST00000076903|gb|BC128004|tc|TC1599771	mm|chr9:39065997-39065938	0		267	218	A_51_P200249	Olfr945	NM_146506	ref|Mus musculus olfactory receptor 945 (Olfr945), mRNA [NM_146506]	0	0.00667441	8.75515	0.0154765	22.2324	0.00707521	11.1091	0.00614395	9.22844	0	0	0	0	0	0	0	0	0	0	0	0	1	0	0	0	0	0	0	1	0	0	0	0	0	0	1
DATA	229	3	59	ref|NM_028358|ens|ENSMUST00000031971|gb|AK013425|tc|TC1592956	mm|chr6:40427995-40428054	0		471	219	A_55_P2155021	Ssbp1	NM_028358	ref|Mus musculus single-stranded DNA binding protein 1 (Ssbp1), nuclear gene encoding mitochondrial protein, transcript variant 2, mRNA [NM_028358]	0	0.078434	102.886	0.0660185	94.8374	0.090028	141.357	0.0875333	131.478	0	0	0	0	0	1	1	0	0	0	0	0	1	1	0	0	0	0	0	1	1	0	0	0	0	0	1
DATA	230	3	60	ens|ENSMUST00000080603|ens|ENSMUST00000078393|ref|XM_001475769|ref|XM_003086511	mm|chr6:47765525-47765466	0		106	221	A_55_P1973360	ENSMUST00000080603	ENSMUST00000080603	ens|ribosomal protein L35A, pseudogene 7 [Source:MGI Symbol;Acc:MGI:3781346] [ENSMUST00000080603]	0	42.9626	56356.1	44.4952	63918.6	39.4653	61966.4	38.1176	57254.1	0	0	0	0	0	1	1	0	0	0	0	0	1	1	0	0	0	0	0	1	1	0	0	0	0	0	1
DATA	231	3	61	ens|ENSMUST00000017316|gb|AK040729|tc|TC1644987|riken|A530021C07	mm|chr11:101203172-101203231	0		1508	223	A_55_P1958043	Aoc3	ENSMUST00000017316	ens|amine oxidase, copper containing 3 [Source:MGI Symbol;Acc:MGI:1306797] [ENSMUST00000017316]	0	0.144024	188.923	0.161627	232.181	0.127755	200.594	0.130771	196.423	0	0	0	0	0	1	1	0	0	0	0	0	1	1	0	0	0	0	0	1	1	0	0	0	0	0	1
DATA	232	3	62	ref|NM_010650|ref|NM_001101620|ens|ENSMUST00000014476|gb|AK143236	mm|chr6:130079822-130078170	0		31	225	A_66_P121933	Klra8	NM_010650	ref|Mus musculus killer cell lectin-like receptor, subfamily A, member 8 (Klra8), transcript variant 2, mRNA [NM_010650]	0	0.0067718	8.88289	0.00843447	12.1163	0.00564109	8.85735	0.00450188	6.762	0	0	0	0	0	0	0	0	0	0	0	0	0	0	0	0	0	0	0	0	0	0	0	0	0	0	0
DATA	233	3	63	gb|AK052374|gb|AK164864|riken|D330042O15|riken|D930030E20	mm|chr6:141448762-141448821	0		4370	227	A_55_P2071406	Pde3a	AK052374	gb|Mus musculus 13 days embryo heart cDNA, RIKEN full-length enriched library, clone:D330042O15 product:phosphodiesterase 3A, cGMP inhibited, full insert sequence. [AK052374]	0	0.00679455	8.91274	0.00846817	12.1648	0.00566182	8.8899	0.00451978	6.78888	0	0	0	0	0	0	0	0	0	0	0	0	0	0	0	0	0	0	0	0	0	0	0	0	0	0	0
DATA	234	3	64	gb|AK032614|riken|6430706H07	mm|chr10:13407074-13407015	0		2537	229	A_55_P2381821	6430706H07Rik	AK032614	gb|Mus musculus adult male olfactory brain cDNA, RIKEN full-length enriched library, clone:6430706H07 product:unclassifiable, full insert sequence. [AK032614]	0	0.00681467	8.93913	0.0126295	18.1426	0.0167717	26.334	0.0228971	34.3923	0	0	0	0	0	0	0	0	0	0	0	0	1	0	0	0	0	0	0	1	0	0	0	0	0	0	1
DATA	235	3	65	ref|NM_144937|ens|ENSMUST00000034940|gb|AK031141|gb|AK161676	mm|chr9:66366090-66366031	0		1798	231	A_51_P330630	Usp3	NM_144937	ref|Mus musculus ubiquitin specific peptidase 3 (Usp3), mRNA [NM_144937]	0	1.56212	2049.11	1.56951	2254.64	1.39843	2195.74	1.36924	2056.65	0	0	0	0	0	1	1	0	0	0	0	0	1	1	0	0	0	0	0	1	1	0	0	0	0	0	1
DATA	236	3	66		mm|chr9:088354439-088354498	0		0	233	A_55_P2271631	A_55_P2271631	A_55_P2271631	Unknown	0	0.00685287	8.98924	0.00856918	12.3099	0.00571849	8.97888	0.00456789	6.86115	0	0	0	0	0	0	0	0	0	0	0	0	0	0	0	0	0	0	0	0	0	0	0	0	0	0	0
DATA	237	3	67	ref|NM_001011769|ens|ENSMUST00000075607|gb|BC147132|gb|BC147131	mm|chr11:58545764-58545705	0		961	235	A_55_P1952027	Olfr317	NM_001011769	ref|Mus musculus olfactory receptor 317 (Olfr317), mRNA [NM_001011769]	0	0.0106514	13.9719	0.0251718	36.16	0.0182638	28.6768	0.00953762	14.3259	0	0	0	0	0	1	0	0	0	0	0	0	1	0	0	0	0	0	0	1	0	0	0	0	0	0	1
DATA	238	3	68	ref|NM_001199311|ens|ENSMUST00000164764|nap|NAP018368-001	mm|chrX:148998446-148998505	0		569	237	A_66_P101366	Gm7157	NM_001199311	ref|Mus musculus predicted gene 7157 (Gm7157), mRNA [NM_001199311]	0	0.00688319	9.02901	0.00863089	12.3985	0.0057499	9.02819	0.00459416	6.90061	0	0	0	0	0	0	0	0	0	0	0	0	0	0	0	0	0	0	0	0	0	0	0	0	0	0	0
DATA	239	3	69	ref|NM_001080795|ref|NM_001080794|ref|NM_011816|ref|NM_001080797	mm|chr5:92481415-92481356	0		3972	239	A_52_P556281	G3bp2	NM_001080795	ref|Mus musculus GTPase activating protein (SH3 domain) binding protein 2 (G3bp2), transcript variant 3, mRNA [NM_001080795]	0	16.0424	21043.7	16.4138	23578.9	14.0266	22023.9	13.2876	19958.4	0	0	0	0	0	1	1	0	0	0	0	0	1	1	0	0	0	0	0	1	1	0	0	0	0	0	1
DATA	240	3	70	ref|NM_139146|ens|ENSMUST00000042857|ens|ENSMUST00000114415|gb|AF319623	mm|chr1:56853213-56853154	0		2897	241	A_55_P1960626	Satb2	NM_139146	ref|Mus musculus special AT-rich sequence binding protein 2 (Satb2), mRNA [NM_139146]	0	0.0860007	112.811	0.0912253	131.048	0.0578202	90.7863	0.0714809	107.367	0	0	0	0	0	1	1	0	0	0	0	0	1	1	0	0	0	0	0	1	1	0	0	0	0	0	1
DATA	241	3	71		mm|chr13:113884088-113884029	0		0	243	A_55_P2011341	A_55_P2011341	A_55_P2011341	Unknown	0	0.00816445	10.7097	0.0243459	34.9736	0.0179665	28.21	0.0154783	23.249	0	0	0	0	0	1	0	0	0	0	0	0	1	0	0	0	0	0	0	1	0	0	0	0	0	0	1
DATA	243	3	73	ref|NM_029687|ens|ENSMUST00000112872|gb|AK007246|tc|TC1593960	mm|chr2:38856996-38857055	0		1097	246	A_55_P1996319	Wdr38	NM_029687	ref|Mus musculus WD repeat domain 38 (Wdr38), mRNA [NM_029687]	0	0.0544083	71.37	0.0569013	81.7402	0.0619248	97.2312	0.0659556	99.0678	0	0	0	0	0	1	1	0	0	0	0	0	1	1	0	0	0	0	0	1	1	0	0	0	0	0	1
DATA	244	3	74	ref|NM_178753|ens|ENSMUST00000096367|gb|AK033181|gb|AK147852	mm|chrX:92218229-92218170	0		3792	248	A_51_P362661	Spin4	NM_178753	ref|Mus musculus spindlin family, member 4 (Spin4), mRNA [NM_178753]	0	0.00692812	9.08794	0.00876761	12.5949	0.00580354	9.11242	0.0103737	15.5816	0	0	0	0	0	0	0	0	0	0	0	0	0	0	0	0	0	0	0	0	0	0	0	0	0	0	1
DATA	245	3	75	ref|NM_008444|ens|ENSMUST00000099189|ens|ENSMUST00000165218|ens|ENSMUST00000028977	mm|chr2:153157054-153157113	0		3559	250	A_51_P279050	Kif3b	NM_008444	ref|Mus musculus kinesin family member 3B (Kif3b), mRNA [NM_008444]	0	0.115674	151.735	0.111599	160.314	0.140134	220.031	0.153654	230.794	0	0	0	0	0	1	1	0	0	0	0	0	1	1	0	0	0	0	0	1	1	0	0	0	0	0	1
DATA	246	3	76	ref|NM_001168588|ref|NM_001168589|ref|NM_001033776|ens|ENSMUST00000166772	mm|chr12:85991920-85991979	0		2954	252	A_66_P100578	Vrtn	NM_001168588	ref|Mus musculus vertebrae development homolog (pig) (Vrtn), transcript variant 1, mRNA [NM_001168588]	0	0.00692267	9.0808	0.00879702	12.6372	0.00580156	9.10932	0.00463117	6.9562	0	0	0	0	0	0	0	0	0	0	0	0	0	0	0	0	0	0	0	0	0	0	0	0	0	0	0
DATA	247	3	77			66	Structural	0	1	DarkCorner	DarkCorner	DarkCorner		1	0.00691578	9.07176	0.00880688	12.6513	0.00579604	9.10065	0.00462626	6.94882	0	0	0	0	0	0	0	0	0	0	0	0	0	0	0	0	0	0	0	0	0	0	0	0	0	0	0
DATA	248	3	78			66	Structural	0	1	DarkCorner	DarkCorner	DarkCorner		1	0.00690609	9.05905	0.00881166	12.6582	0.00578693	9.08635	0.00461783	6.93615	0	0	0	0	0	0	0	0	0	0	0	0	0	0	0	0	0	0	0	0	0	0	0	0	0	0	0
DATA	249	3	79			66	Structural	0	1	DarkCorner	DarkCorner	DarkCorner		1	0.0068922	9.04083	0.00881508	12.6631	0.00577608	9.0693	0.00460761	6.92081	0	0	0	0	0	0	0	0	0	0	0	0	0	0	0	0	0	0	0	0	0	0	0	0	0	0	0
DATA	250	3	80			66	Structural	0	1	DarkCorner	DarkCorner	DarkCorner		1	0.00687534	9.01872	0.00881535	12.6635	0.00575975	9.04366	0.00459363	6.8998	0	0	0	0	0	0	0	0	0	0	0	0	0	0	0	0	0	0	0	0	0	0	0	0	0	0	0
DATA	251	3	81			66	Structural	0	1	DarkCorner	DarkCorner	DarkCorner		1	0.00685525	8.99236	0.00881179	12.6584	0.00574082	9.01394	0.0045766	6.87422	0	0	0	0	0	0	0	0	0	0	0	0	0	0	0	0	0	0	0	0	0	0	0	0	0	0	0
DATA	252	3	82			66	Structural	0	1	DarkCorner	DarkCorner	DarkCorner		1	0.00683169	8.96146	0.00880516	12.6489	0.00571731	8.97703	0.00455634	6.8438	0	0	0	0	0	0	0	0	0	0	0	0	0	0	0	0	0	0	0	0	0	0	0	0	0	0	0
DATA	253	3	83			66	Structural	0	1	DarkCorner	DarkCorner	DarkCorner		1	0.00680313	8.92399	0.00879204	12.63	0.00568954	8.93343	0.00453392	6.81012	0	0	0	0	0	0	0	0	0	0	0	0	0	0	0	0	0	0	0	0	0	0	0	0	0	0	0
DATA	254	3	84			66	Structural	0	1	DarkCorner	DarkCorner	DarkCorner		1	0.00677237	8.88364	0.00877677	12.6081	0.00565748	8.88309	0.00450658	6.76906	0	0	0	0	0	0	0	0	0	0	0	0	0	0	0	0	0	0	0	0	0	0	0	0	0	0	0
DATA	255	3	85			66	Structural	0	1	DarkCorner	DarkCorner	DarkCorner		1	0.0067359	8.8358	0.00875907	12.5826	0.0056232	8.82927	0.00447665	6.7241	0	0	0	0	0	0	0	0	0	0	0	0	0	0	0	0	0	0	0	0	0	0	0	0	0	0	0
DATA	256	4	1			66	Structural	0	1	DarkCorner	DarkCorner	DarkCorner		1	0.0059112	7.754	0.00715884	10.2839	0.00484584	7.60869	0.0150069	22.5409	0	0	0	0	0	0	0	0	0	0	0	0	0	0	0	0	0	0	0	0	0	0	0	0	1	0	1
DATA	257	4	2			66	Structural	0	1	DarkCorner	DarkCorner	DarkCorner		1	0.00590396	7.74451	0.00715768	10.2822	0.0048633	7.63611	0.00380782	5.71948	0	0	0	0	0	0	0	0	0	0	0	0	0	0	0	0	0	0	0	0	0	0	0	0	0	0	0
DATA	258	4	3			66	Structural	0	1	DarkCorner	DarkCorner	DarkCorner		1	0.00589738	7.73588	0.00715688	10.281	0.00487965	7.66178	0.0038151	5.73042	0	0	0	0	0	0	0	0	0	0	0	0	0	0	0	0	0	0	0	0	0	0	0	0	0	0	0
DATA	259	4	4			66	Structural	0	1	DarkCorner	DarkCorner	DarkCorner		1	0.00589094	7.72743	0.00715656	10.2806	0.00489413	7.68451	0.00382107	5.7394	0	0	0	0	0	0	0	0	0	0	0	0	0	0	0	0	0	0	0	0	0	0	0	0	0	0	0
DATA	260	4	5			66	Structural	0	1	DarkCorner	DarkCorner	DarkCorner		1	0.00588504	7.71969	0.00715659	10.2806	0.00490756	7.7056	0.00382708	5.74842	0	0	0	0	0	0	0	0	0	0	0	0	0	0	0	0	0	0	0	0	0	0	0	0	0	0	0
DATA	261	4	6			66	Structural	0	1	DarkCorner	DarkCorner	DarkCorner		1	0.0058802	7.71335	0.00715673	10.2808	0.00491943	7.72424	0.00383238	5.75639	0	0	0	0	0	0	0	0	0	0	0	0	0	0	0	0	0	0	0	0	0	0	0	0	0	0	0
DATA	262	4	7			66	Structural	0	1	DarkCorner	DarkCorner	DarkCorner		1	0.00587564	7.70736	0.0071578	10.2824	0.00493012	7.74103	0.00383717	5.76358	0	0	0	0	0	0	0	0	0	0	0	0	0	0	0	0	0	0	0	0	0	0	0	0	0	0	0
DATA	263	4	8			66	Structural	0	1	DarkCorner	DarkCorner	DarkCorner		1	0.00587187	7.70241	0.00715894	10.284	0.00493937	7.75555	0.00384161	5.77024	0	0	0	0	0	0	0	0	0	0	0	0	0	0	0	0	0	0	0	0	0	0	0	0	0	0	0
DATA	264	4	9			66	Structural	0	1	DarkCorner	DarkCorner	DarkCorner		1	0.00586893	7.69856	0.00716072	10.2866	0.00494816	7.76935	0.00384561	5.77626	0	0	0	0	0	0	0	0	0	0	0	0	0	0	0	0	0	0	0	0	0	0	0	0	0	0	0
DATA	265	4	10	gb|AK010100|tc|TC1599812|riken|2310067P03|nap|NAP091270-1	mm|chr13:83204888-83204947	0		433	125	A_55_P2317730	2310067P03Rik	AK010100	gb|Mus musculus adult male tongue cDNA, RIKEN full-length enriched library, clone:2310067P03 product:unclassifiable, full insert sequence. [AK010100]	0	0.00586657	7.69546	0.00716381	10.291	0.00495544	7.78078	0.00384978	5.78252	0	0	0	0	0	0	0	0	0	0	0	0	0	0	0	0	0	0	0	0	0	0	0	0	0	0	0
DATA	266	4	11	ref|NM_177670|ens|ENSMUST00000106478|ens|ENSMUST00000069674|gb|AK041960	mm|chr4:116225827-116225768	0		714	126	A_55_P2141251	Tmem69	NM_177670	ref|Mus musculus transmembrane protein 69 (Tmem69), mRNA [NM_177670]	0	0.139087	182.447	0.117632	168.981	0.088879	139.553	0.0889507	133.607	0	0	0	0	0	1	1	0	0	0	0	0	1	1	0	0	0	0	0	1	1	0	0	0	0	0	1
DATA	267	4	12	ref|NM_130866|ref|NM_001168503|ens|ENSMUST00000060187|ens|ENSMUST00000168007	mm|chr7:109889392-109889333	0		3338	128	A_55_P2038787	Olfr78	NM_130866	ref|Mus musculus olfactory receptor 78 (Olfr78), transcript variant 1, mRNA [NM_130866]	0	0.0058642	7.69235	0.00717092	10.3012	0.00496847	7.80124	0.00385707	5.79347	0	0	0	0	0	0	0	0	0	0	0	0	0	0	0	0	0	0	0	0	0	0	0	0	0	0	0
DATA	268	4	13	gb|AK015307|tc|NP742447|riken|4930434B07|nap|NAP074162-1	mm|chr1:92055932-92055991	0		917	130	A_55_P2220753	4930434B07Rik	AK015307	gb|Mus musculus adult male testis cDNA, RIKEN full-length enriched library, clone:4930434B07 product:unclassifiable, full insert sequence. [AK015307]	0	0.00586434	7.69254	0.00717522	10.3074	0.00497403	7.80996	0.00386057	5.79873	0	0	0	0	0	0	0	0	0	0	0	0	0	0	0	0	0	0	0	0	0	0	0	0	0	0	0
DATA	269	4	14	ref|NM_146235|gb|AY172688|gb|AK029015|gb|BC004701	mm|chrX:99338680-99338621	0		3676	131	A_51_P123134	Ercc6l	NM_146235	ref|Mus musculus excision repair cross-complementing rodent repair deficiency complementation group 6 - like (Ercc6l), mRNA [NM_146235]	0	1.10402	1448.19	1.13961	1637.08	1.0118	1588.68	0.991437	1489.18	0	0	0	0	0	1	1	0	0	0	0	0	1	1	0	0	0	1	0	1	1	0	0	0	0	0	1
DATA	270	4	15	ref|NM_001033173|ens|ENSMUST00000046929|gb|AK135148|gb|AK122466	mm|chr7:128786046-128785987	0		9686	133	A_55_P1994492	Usp31	NM_001033173	ref|Mus musculus ubiquitin specific peptidase 31 (Usp31), mRNA [NM_001033173]	0	1.1298	1482.01	1.26116	1811.7	1.1072	1738.47	1.13658	1707.19	0	0	0	0	0	1	1	0	0	0	0	0	1	1	0	0	0	0	0	1	1	0	0	0	0	0	1
DATA	271	4	16	ref|NM_178694|ens|ENSMUST00000113677|ens|ENSMUST00000044751|gb|AK155401	mm|chr2:29952864-29952805	0		4038	135	A_55_P1970017	Zer1	NM_178694	ref|Mus musculus zer-1 homolog (C. elegans) (Zer1), mRNA [NM_178694]	0	5.30967	6964.95	4.92236	7071.09	6.60368	10368.8	6.35299	9542.44	0	0	0	0	0	1	1	0	0	0	0	0	1	1	0	0	0	0	0	1	1	0	0	0	0	0	1
DATA	272	4	17	ref|NM_145742|ens|ENSMUST00000145692|ens|ENSMUST00000029186|gb|AK156955	mm|chr2:158683831-158683890	0		3079	137	A_55_P2029612	Dhx35	NM_145742	ref|Mus musculus DEAH (Asp-Glu-Ala-His) box polypeptide 35 (Dhx35), mRNA [NM_145742]	0	1.851	2428.04	1.77231	2545.97	1.97885	3107.1	2.1145	3176.06	0	0	0	0	0	1	1	0	0	0	0	0	1	1	0	0	0	0	0	1	1	0	0	0	0	0	1
DATA	273	4	18	ref|NM_011719|ens|ENSMUST00000018630|gb|AK052708|tc|TC1642958	mm|chr11:103588941-103588882	0		4254	139	A_52_P15377	Wnt9b	NM_011719	ref|Mus musculus wingless-type MMTV integration site 9B (Wnt9b), mRNA [NM_011719]	0	0.00723837	9.49492	0.00721104	10.3589	0.0150899	23.6933	0.016727	25.1246	0	0	0	0	0	1	0	0	0	0	0	0	0	0	0	0	0	0	0	1	0	0	0	0	0	0	1
DATA	274	4	19	ref|NM_001013414|ens|ENSMUST00000133203|ens|ENSMUST00000061837|ens|ENSMUST00000108617	mm|chr11:69727230-69727289	0		5108	141	A_51_P211822	Neurl4	NM_001013414	ref|Mus musculus neuralized homolog 4 (Drosophila) (Neurl4), mRNA [NM_001013414]	0	7.04364	9239.48	6.66321	9571.88	5.19639	8159.11	5.01924	7539.09	0	0	0	0	0	1	1	0	0	0	0	0	1	1	0	0	0	0	0	1	1	0	0	0	0	0	1
DATA	275	4	20	ref|NM_011434|ens|ENSMUST00000023707|gb|AK077284|gb|BC048874	mm|chr16:90226509-90226568	0		587	143	A_55_P2177539	Sod1	NM_011434	ref|Mus musculus superoxide dismutase 1, soluble (Sod1), mRNA [NM_011434]	0	53.4196	70073.1	55.3704	79541	67.7667	106404	65.558	98470.6	0	0	0	0	1	1	1	0	0	0	0	0	1	1	0	0	0	0	0	1	1	0	0	0	0	1	1
DATA	276	4	21	ref|NM_027076|ens|ENSMUST00000073560|gb|DQ309695|gb|AK006132	mm|chr12:97285085-97285026	0		347	145	A_55_P2122175	1700019M22Rik	NM_027076	ref|Mus musculus RIKEN cDNA 1700019M22 gene (1700019M22Rik), mRNA [NM_027076]	0	0.00589582	7.73383	0.00724401	10.4062	0.0050092	7.86519	0.00389336	5.84798	0	0	0	0	0	0	0	0	0	0	0	0	0	0	0	0	0	0	0	0	0	0	0	0	0	0	0
DATA	277	4	22		mm|chr1:082927264-082927205	0		0	147	A_55_P2134725	A_55_P2134725	A_55_P2134725	Unknown	0	0.0100515	13.1851	0.00725485	10.4218	0.0073712	11.5739	0.0073854	11.0931	0	0	0	0	0	1	0	0	0	0	0	0	0	0	0	0	0	0	0	1	0	0	0	0	0	0	1
DATA	278	4	23	ens|ENSMUST00000052898|ref|XM_003085013|ref|XM_003085932|gb|AK016303	mm|chr14:67557016-67557075	0		814	149	A_51_P143773	4930578I07Rik	ENSMUST00000052898	ens|RIKEN cDNA 4930578I07 gene [Source:MGI Symbol;Acc:MGI:1923142] [ENSMUST00000052898]	0	0.00591199	7.75504	0.00726903	10.4421	0.00501853	7.87985	0.00390492	5.86534	0	0	0	0	0	0	0	0	0	0	0	0	0	0	0	0	0	0	0	0	0	0	0	0	0	0	0
DATA	279	4	24	ref|NM_009795|ens|ENSMUST00000001845|gb|AK028092|gb|BC090988	mm|chr7:30972021-30971962	0		1369	151	A_55_P2124528	Capns1	NM_009795	ref|Mus musculus calpain, small subunit 1 (Capns1), mRNA [NM_009795]	0	45.1686	59249.8	45.312	65091.9	40.9171	64245.9	39.2888	59013.3	0	0	0	0	0	1	1	0	0	0	0	0	1	1	0	0	0	0	0	1	1	0	0	0	0	0	1
DATA	280	4	25	ref|NM_145491|ens|ENSMUST00000024956|gb|BC056363|gb|AB060650	mm|chr17:87399105-87399164	0		3817	153	A_51_P338317	Rhoq	NM_145491	ref|Mus musculus ras homolog gene family, member Q (Rhoq), mRNA [NM_145491]	0	0.750207	984.083	0.788278	1132.38	0.916851	1439.59	0.88884	1335.07	0	0	0	0	0	1	1	0	0	0	0	0	1	1	0	0	0	0	0	1	1	0	0	0	0	0	1
DATA	281	4	26	ref|NM_011693|ens|ENSMUST00000029574|gb|M84487|gb|X67783	mm|chr3:115813275-115813216	0		3060	155	A_51_P210956	Vcam1	NM_011693	ref|Mus musculus vascular cell adhesion molecule 1 (Vcam1), mRNA [NM_011693]	0	0.00594498	7.79831	0.00731599	10.5096	0.00503546	7.90642	0.00392492	5.89538	0	0	0	0	0	0	0	0	0	0	0	0	0	0	0	0	0	0	0	0	0	0	0	0	0	0	0
DATA	282	4	27	ref|NM_177025|ref|NM_027225|ens|ENSMUST00000112431|ens|ENSMUST00000102726	mm|chr2:64926473-64926414	0		4964	157	A_55_P1959718	Cobll1	NM_177025	ref|Mus musculus Cobl-like 1 (Cobll1), transcript variant 1, mRNA [NM_177025]	0	3.39687	4455.84	3.91838	5628.86	0.851424	1336.86	0.826366	1241.23	0	0	0	0	0	1	1	0	0	0	0	0	1	1	0	0	0	0	0	1	1	0	0	0	0	0	1
DATA	283	4	28	ref|NM_016666|ens|ENSMUST00000025767|ens|ENSMUST00000117831|gb|AK146390	mm|chr19:4115116-4114773	0		960	159	A_66_P125173	Aip	NM_016666	ref|Mus musculus aryl-hydrocarbon receptor-interacting protein (Aip), mRNA [NM_016666]	0	1.7499	2295.43	1.80955	2599.47	1.45608	2286.27	1.59769	2399.79	0	0	0	0	0	1	1	0	0	0	0	0	1	1	0	0	0	0	0	1	1	0	0	0	0	0	1
DATA	284	4	29	ref|NM_013757|ens|ENSMUST00000113297|ens|ENSMUST00000033608|gb|AK161582	mm|chrX:130471009-130470950	0		3638	161	A_55_P2147101	Sytl4	NM_013757	ref|Mus musculus synaptotagmin-like 4 (Sytl4), mRNA [NM_013757]	0	0.00598583	7.8519	0.00737018	10.5875	0.00505618	7.93895	0.00394924	5.93191	0	0	0	0	0	0	0	0	0	0	0	0	0	0	0	0	0	0	0	0	0	0	0	0	0	0	0
DATA	285	4	30	ref|NM_134202|ens|ENSMUST00000056339|gb|BC115528|tc|NP496260	mm|chr17:21131260-21131201	0		390	163	A_51_P109274	Vmn1r233	NM_134202	ref|Mus musculus vomeronasal 1 receptor 233 (Vmn1r233), mRNA [NM_134202]	0	0.00600159	7.87257	0.00739089	10.6172	0.00506421	7.95156	0.0039585	5.94583	0	0	0	0	0	0	0	0	0	0	0	0	0	0	0	0	0	0	0	0	0	0	0	0	0	0	0
DATA	286	4	31	ref|NM_028955|ref|XM_915104|ref|XM_003084731|ref|XM_003086638	mm|chr7:128158205-128158264	0		1786	165	A_51_P258848	4933427G17Rik	NM_028955	ref|Mus musculus RIKEN cDNA 4933427G17 gene (4933427G17Rik), mRNA [NM_028955]	0	0.0175074	22.9653	0.0156828	22.5288	0.0259165	40.6927	0.0261806	39.3242	0	0	0	0	0	1	0	0	0	0	0	0	1	0	0	0	0	0	0	1	1	0	0	0	0	0	1
DATA	287	4	32	ref|NM_025611|ens|ENSMUST00000043464|ens|ENSMUST00000145567|ens|ENSMUST00000133393	mm|chr17:46801251-46801309	0		5466	167	A_51_P293753	Cul7	NM_025611	ref|Mus musculus cullin 7 (Cul7), mRNA [NM_025611]	0	27.0004	35417.7	28.0103	40237.6	24.4528	38394.5	23.5668	35398.3	0	0	0	0	0	1	1	0	0	0	0	0	1	1	0	0	0	0	0	1	1	0	0	0	0	0	1
DATA	288	4	33		mm|chr2:177674032-177673973	0		0	169	A_55_P1976504	A_55_P1976504	A_55_P1976504	Unknown	0	1.40499	1842.99	1.34664	1934.49	1.59906	2510.77	1.84309	2768.39	0	0	0	0	0	1	1	0	0	0	0	0	1	1	0	0	0	0	0	1	1	0	0	0	0	0	1
DATA	289	4	34	ref|NM_001081400|ens|ENSMUST00000023150|gb|AK007485|gb|BC116778	mm|chr16:8855937-8855996	0		993	171	A_52_P316437	1810013L24Rik	NM_001081400	ref|Mus musculus RIKEN cDNA 1810013L24 gene (1810013L24Rik), mRNA [NM_001081400]	0	0.685167	898.766	0.656437	942.989	0.600032	942.14	0.62456	938.113	0	0	0	0	0	1	1	0	0	0	0	0	1	1	0	0	0	0	0	1	1	0	0	0	0	0	1
DATA	290	4	35	ref|NM_008650|ens|ENSMUST00000097323|ens|ENSMUST00000169611|gb|AK146309	mm|chr17:41095817-41097574	0		2251	173	A_65_P15689	Mut	NM_008650	ref|Mus musculus methylmalonyl-Coenzyme A mutase (Mut), nuclear gene encoding mitochondrial protein, mRNA [NM_008650]	0	3.34319	4385.42	3.43504	4934.52	3.52972	5542.19	3.37784	5073.64	0	0	0	0	0	1	1	0	0	0	0	0	1	1	0	0	0	0	0	1	1	0	0	0	0	0	1
DATA	291	4	36	ens|ENSMUST00000094969|gb|AK015743|riken|4930510I22|nap|NAP124357-1	mm|chr4:94223702-94223761	0		465	175	A_52_P8251	ENSMUST00000094969	ENSMUST00000094969	ens|predicted gene 10306 [Source:MGI Symbol;Acc:MGI:3704234] [ENSMUST00000094969]	0	0.00648946	8.51254	0.00753483	10.824	0.0150449	23.6228	0.0171975	25.8314	0	0	0	0	0	1	0	0	0	0	0	0	0	0	0	0	0	0	0	1	0	0	0	0	0	0	1
DATA	292	4	37	ref|NM_001004147|ens|ENSMUST00000160726|gb|BC052068|gb|AK140117	mm|chr11:35611579-35611520	0		807	177	A_55_P1971139	Fbll1	NM_001004147	ref|Mus musculus fibrillarin-like 1 (Fbll1), mRNA [NM_001004147]	0	0.0188161	24.682	0.0241056	34.6284	0.0210125	32.9927	0.0116886	17.5567	0	0	0	0	0	1	0	0	0	0	0	0	1	0	0	0	0	0	0	1	0	0	0	0	0	1	1
DATA	293	4	38	ref|NM_011131|ens|ENSMUST00000151793|ens|ENSMUST00000136225|ens|ENSMUST00000138746	mm|chr7:51788589-51788221	0		3257	179	A_51_P367125	Pold1	NM_011131	ref|Mus musculus polymerase (DNA directed), delta 1, catalytic subunit (Pold1), mRNA [NM_011131]	0	10.9201	14324.4	10.7604	15457.6	10.2906	16157.8	10.1076	15181.9	0	0	0	0	0	1	1	0	0	0	0	0	1	1	0	0	0	0	0	1	1	0	0	0	0	0	1
DATA	294	4	39	ref|XM_001472438|ref|XM_001479487|tc|TC1702540	mm|chr5:144049805-144049746	0		1644	181	A_55_P2149347	Zfp853	XM_001472438	ref|PREDICTED: Mus musculus zinc finger protein 853 (Zfp853), mRNA [XM_001472438]	0	0.012178	15.9744	0.00788387	11.3254	0.00789488	12.3961	0.00717249	10.7734	0	0	0	0	0	1	0	0	0	0	0	0	1	0	0	0	0	0	0	1	0	0	0	0	0	0	1
DATA	295	4	40	ref|NM_177684|ens|ENSMUST00000035638|ens|ENSMUST00000164472|ens|ENSMUST00000112860	mm|chr6:117795865-117795924	0		989	183	A_51_P123795	Zfp637	NM_177684	ref|Mus musculus zinc finger protein 637 (Zfp637), mRNA [NM_177684]	0	1.81586	2381.95	1.74594	2508.09	2.05796	3231.31	1.99273	2993.15	0	0	0	0	0	1	1	0	0	0	1	0	1	1	0	0	0	0	0	1	1	0	0	0	1	0	1
DATA	296	4	41	ref|NM_001001332|ens|ENSMUST00000114850|gb|BC117064|gb|BC117090	mm|chr16:36334409-36334350	0		9	185	A_55_P1981999	BC117090	NM_001001332	ref|Mus musculus cDNA sequence BC1179090 (BC117090), mRNA [NM_001001332]	0	0.00622549	8.16628	0.00768012	11.0327	0.00570294	8.95447	0.00410166	6.16084	0	0	0	0	0	0	0	0	0	0	0	0	0	0	0	0	0	0	0	1	0	0	0	0	0	0	0
DATA	297	4	42	ref|NM_026440|ref|NM_001170953|ens|ENSMUST00000025427|ens|ENSMUST00000151833	mm|chr18:68471340-68473343	0		837	187	A_52_P312563	Rnmt	NM_026440	ref|Mus musculus RNA (guanine-7-) methyltransferase (Rnmt), transcript variant 1, mRNA [NM_026440]	0	0.902856	1184.32	0.842926	1210.89	0.818672	1285.44	0.797855	1198.41	0	0	0	0	0	1	1	0	0	0	0	0	1	1	0	0	0	0	0	1	1	0	0	0	0	0	1
DATA	298	4	43	ref|NM_153544|ens|ENSMUST00000133930|ens|ENSMUST00000100392|ens|ENSMUST00000140040	mm|chr11:102126433-102126492	0		2478	189	A_55_P2171493	BC030867	NM_153544	ref|Mus musculus cDNA sequence BC030867 (BC030867), mRNA [NM_153544]	0	5.08996	6676.75	5.08931	7310.94	4.89444	7685	4.68758	7040.93	0	0	0	0	0	1	1	0	0	0	0	0	1	1	0	0	0	0	0	1	1	0	0	0	0	0	1
DATA	299	4	44		mm|chr5:145976694-145976753	0		0	191	A_55_P2113061	A_55_P2113061	A_55_P2113061	Unknown	0	0.263629	345.814	0.266153	382.336	0.29633	465.282	0.329332	494.67	0	0	0	0	0	1	1	0	0	0	0	0	1	1	0	0	0	0	0	1	1	0	0	0	0	0	1
DATA	300	4	45	tc|TC1771210	mm|chr12:078140096-078140037	0		1277	193	A_55_P2018377	TC1771210	TC1771210	tc|NKX23_HUMAN (Q8TAU0) Homeobox protein Nkx-2.3 (Homeobox protein NKX-2.3) (Homeobox protein NK-2 homolog C), partial (5%) [TC1771210]	0	0.0114362	15.0014	0.0171562	24.6453	0.0129863	20.3904	0.0110358	16.5762	0	0	0	0	0	1	0	0	0	0	0	0	1	0	0	0	0	0	0	1	0	0	0	0	0	0	1
DATA	301	4	46	ens|ENSMUST00000098334|ens|ENSMUST00000039345|gb|BC059876|gb|AK010761	mm|chr8:125407416-125407357	0		8689	195	A_52_P24428	Ankrd11	ENSMUST00000098334	ens|ankyrin repeat domain 11 [Source:MGI Symbol;Acc:MGI:1924337] [ENSMUST00000098334]	0	5.76001	7555.68	6.31898	9077.38	6.55829	10297.5	6.56177	9856.03	0	0	0	0	0	1	1	0	0	0	0	0	1	1	0	0	0	0	0	1	1	0	0	0	0	0	1
DATA	302	4	47		mm|chr2:145336095-145336036	0		0	197	A_55_P1995127	A_55_P1995127	A_55_P1995127	Unknown	0	20.8808	27390.4	20.6151	29614.1	15.5195	24367.9	14.8358	22284	0	0	0	0	0	1	1	0	0	0	0	0	1	1	0	0	0	0	0	1	1	0	0	0	0	0	1
DATA	303	4	48	ref|NM_029231|ens|ENSMUST00000019065|gb|AK005027|gb|BC057987	mm|chr11:70207282-70206484	0		3279	199	A_52_P546552	Pelp1	NM_029231	ref|Mus musculus proline, glutamic acid and leucine rich protein 1 (Pelp1), mRNA [NM_029231]	0	7.69066	10088.2	7.66565	11011.9	4.61005	7238.46	4.39734	6604.98	0	0	0	0	0	1	1	0	0	0	0	0	1	1	0	0	0	0	0	1	1	0	0	0	0	0	1
DATA	304	4	49	ref|NM_146916|ens|ENSMUST00000056144|gb|BC137877|gb|BC137876	mm|chr7:6427601-6427660	0		778	201	A_51_P514601	Olfr1346	NM_146916	ref|Mus musculus olfactory receptor 1346 (Olfr1346), mRNA [NM_146916]	0	0.00643601	8.44242	0.0079582	11.4322	0.00535285	8.40477	0.0042485	6.38141	0	0	0	0	0	0	0	0	0	0	0	0	0	0	0	0	0	0	0	0	0	0	0	0	0	0	0
DATA	305	4	50	ref|NM_026714|ens|ENSMUST00000126197|ens|ENSMUST00000106464|ens|ENSMUST00000155391	mm|chr4:116381639-116381698	0		104	203	A_55_P2269700	Ccdc163	NM_026714	ref|Mus musculus coiled-coil domain containing 163 (Ccdc163), mRNA [NM_026714]	0	0.0419862	55.0753	0.0332233	47.7262	0.104043	163.363	0.114874	172.545	0	0	0	0	0	1	1	0	0	0	0	0	1	0	0	0	0	0	0	1	1	0	0	0	0	0	1
DATA	306	4	51	gb|AK162803|riken|A130082J10	mm|chr14:62247265-62247206	0		3607	205	A_55_P2200034	Dleu2	AK162803	gb|Mus musculus 16 days neonate thymus cDNA, RIKEN full-length enriched library, clone:A130082J10 product:unclassifiable, full insert sequence. [AK162803]	0	0.00649035	8.5137	0.00847556	12.1754	0.00539628	8.47297	0.00428831	6.4412	0	0	0	0	0	0	0	0	0	0	0	0	1	0	0	0	0	0	0	0	0	0	0	0	0	0	0
DATA	307	4	52	gb|BY724438	mm|chr15:13526645-13526704	0		561	207	A_55_P2196151	BY724438	BY724438	gb|BY724438 RIKEN full-length enriched, adult male spinal cord Mus musculus cDNA clone A330107A15 5'. [BY724438]	0	0.00651854	8.55068	0.00806996	11.5927	0.00541818	8.50736	0.00430759	6.47016	0	0	0	0	0	0	0	0	0	0	0	0	0	0	0	0	0	0	0	0	0	0	0	0	0	0	0
DATA	308	4	53	ref|NM_009443|ens|ENSMUST00000070524|gb|AK161242|tc|TC1691436	mm|chr6:72559181-72559122	0		4257	209	A_52_P143477	Tgoln1	NM_009443	ref|Mus musculus trans-golgi network protein (Tgoln1), mRNA [NM_009443]	0	6.99621	9177.26	6.85969	9854.12	6.58612	10341.2	6.44998	9688.12	0	0	0	0	0	1	1	0	0	0	0	0	1	1	0	0	0	0	0	1	1	0	0	0	0	0	1
DATA	309	4	54	ref|NM_001081267|ens|ENSMUST00000042399|gb|AK021117|ens|ENSMUST00000107153	mm|chr7:104841145-104841204	0		10981	211	A_55_P2132805	Rsf1	NM_001081267	ref|Mus musculus remodeling and spacing factor 1 (Rsf1), mRNA [NM_001081267]	0	0.296837	389.375	0.352246	506.011	0.203349	319.288	0.183231	275.22	0	0	0	0	0	1	1	0	0	0	0	0	1	1	0	0	0	0	0	1	1	0	0	0	0	0	1
DATA	310	4	55	ref|NM_172803|ens|ENSMUST00000101460|ens|ENSMUST00000037488|ens|ENSMUST00000164419	mm|chr12:41570886-41570945	0		5875	213	A_52_P280114	Dock4	NM_172803	ref|Mus musculus dedicator of cytokinesis 4 (Dock4), mRNA [NM_172803]	0	0.0458399	60.1304	0.0577869	83.0124	0.0613057	96.259	0.061352	92.153	0	0	0	0	0	1	1	0	0	0	0	0	1	1	0	0	0	0	0	1	1	0	0	0	0	0	1
DATA	311	4	56	gb|AK045831|gb|BB314571|tc|TC1597663|riken|B230313E11	mm|chr5:32776516-32776575	0		3329	215	A_55_P2405774	E230008O15Rik	AK045831	gb|Mus musculus adult male corpora quadrigemina cDNA, RIKEN full-length enriched library, clone:B230313E11 product:unclassifiable, full insert sequence. [AK045831]	0	0.033679	44.1783	0.0584633	83.9841	0.0591342	92.8494	0.061722	92.7088	0	0	0	0	0	1	1	0	0	0	0	0	1	1	0	0	0	0	0	1	1	0	0	0	0	0	1
DATA	312	4	57	ref|NM_023670|ens|ENSMUST00000031838|gb|AK163220|gb|AK147140	mm|chr6:49035769-49035710	0		3794	217	A_52_P508974	Igf2bp3	NM_023670	ref|Mus musculus insulin-like growth factor 2 mRNA binding protein 3 (Igf2bp3), mRNA [NM_023670]	0	0.113155	148.43	0.108816	156.317	1.06998	1680.02	1.1181	1679.43	0	0	0	0	0	1	1	0	0	0	0	0	1	1	0	0	0	0	0	1	1	0	0	0	0	0	1
DATA	314	4	59	ref|NM_009354|ens|ENSMUST00000022104|gb|AF051911|gb|BC082327	mm|chr13:73786429-73786488	0		3365	220	A_51_P433778	Tert	NM_009354	ref|Mus musculus telomerase reverse transcriptase (Tert), mRNA [NM_009354]	0	0.138661	181.888	0.122493	175.964	0.183654	288.364	0.204684	307.443	0	0	0	0	0	1	1	0	0	0	0	0	1	1	0	0	0	0	0	1	1	0	0	0	0	0	1
DATA	315	4	60	ref|NM_011661|gb|M24560|gb|D84001|tc|TC1588329	mm|chr7:94576324-94576265	0		2897	222	A_51_P102311	Tyr	NM_011661	ref|Mus musculus tyrosinase (Tyr), mRNA [NM_011661]	0	0.00672911	8.8269	0.00836642	12.0186	0.0056008	8.79409	0.0044671	6.70975	0	0	0	0	0	0	0	0	0	0	0	0	0	0	0	0	0	0	0	0	0	0	0	0	0	0	0
DATA	316	4	61	gb|AK133237|riken|4932420G21	mm|chr10:17956376-17956435	0		1097	224	A_55_P2068134	Gm10827	AK133237	gb|Mus musculus adult male testis cDNA, RIKEN full-length enriched library, clone:4932420G21 product:hypothetical protein, full insert sequence. [AK133237]	0	0.0639332	83.8643	0.0742359	106.642	0.0686792	107.837	0.0766174	115.082	0	0	0	0	0	1	1	0	0	0	0	0	1	1	0	0	0	0	0	1	1	0	0	0	0	0	1
DATA	317	4	62	ref|NM_198035|ens|ENSMUST00000054287|gb|BC060725|gb|AK078957	mm|chr10:127183894-127183953	0		5448	226	A_52_P644925	Zbtb39	NM_198035	ref|Mus musculus zinc finger and BTB domain containing 39 (Zbtb39), mRNA [NM_198035]	0	0.507706	665.982	0.534979	768.511	0.637617	1001.15	0.638119	958.479	0	0	0	0	0	1	1	0	0	0	0	0	1	1	0	0	0	0	0	1	1	0	0	0	0	0	1
DATA	318	4	63		mm|chr4:010915279-010915338	0		0	228	A_55_P2131048	A_55_P2131048	A_55_P2131048	Unknown	0	0.107091	140.477	0.111418	160.054	0.163198	256.246	0.145664	218.793	0	0	0	0	0	1	1	0	0	0	0	0	1	1	0	0	0	0	0	1	1	0	0	0	0	0	1
DATA	319	4	64	ref|NM_053199|ens|ENSMUST00000171825|ens|ENSMUST00000171979|ens|ENSMUST00000111220	mm|chr1:175266453-175266394	0		2090	230	A_51_P244194	Cadm3	NM_053199	ref|Mus musculus cell adhesion molecule 3 (Cadm3), mRNA [NM_053199]	0	0.0108159	14.1877	0.00850638	12.2196	0.00713519	11.2033	0.011863	17.8187	0	0	0	0	0	1	0	0	0	0	0	1	0	0	0	0	0	0	1	1	0	0	0	0	0	1	1
DATA	320	4	65	ref|NM_212484|ens|ENSMUST00000109183|ens|ENSMUST00000020624|gb|AK129307	mm|chr11:49488333-49488274	0		2379	232	A_55_P2064598	Cnot6	NM_212484	ref|Mus musculus CCR4-NOT transcription complex, subunit 6 (Cnot6), mRNA [NM_212484]	0	9.96568	13072.5	10.3914	14927.6	8.07504	12679	8.50719	12778.1	0	0	0	0	0	1	1	0	0	0	0	0	1	1	0	0	0	0	0	1	1	0	0	0	0	0	1
DATA	321	4	66	ref|NM_001081019	mm|chr4:94266841-94266900	0		808	234	A_55_P2102897	Gm12657	NM_001081019	ref|Mus musculus predicted gene 12657 (Gm12657), mRNA [NM_001081019]	0	7.71816	10124.3	8.29202	11911.7	10.0125	15721.2	9.41604	14143.2	0	0	0	0	0	1	1	0	0	0	0	0	1	1	0	0	0	0	0	1	1	0	0	0	0	0	1
DATA	322	4	67	ref|NM_146926|ens|ENSMUST00000091605|gb|BC140427|gb|BC156634	mm|chr7:115134505-115134564	0		624	236	A_55_P2081746	Olfr477	NM_146926	ref|Mus musculus olfactory receptor 477 (Olfr477), mRNA [NM_146926]	0	0.00686817	9.0093	0.00860077	12.3552	0.00809788	12.7149	0.00809369	12.157	0	0	0	0	0	0	0	0	0	0	0	0	0	0	0	0	0	0	0	1	0	0	0	0	0	0	1
DATA	323	4	68	ref|NM_175280|gb|AK038772|ens|ENSMUST00000116398|tc|NP732597	mm|chr2:145789880-145789939	0		1478	238	A_51_P127176	4930529M08Rik	NM_175280	ref|Mus musculus RIKEN cDNA 4930529M08 gene (4930529M08Rik), mRNA [NM_175280]	0	0.00688235	9.0279	0.00862957	12.3966	0.00575037	9.02893	0.00459314	6.89907	0	0	0	0	0	0	0	0	0	0	0	0	0	0	0	0	0	0	0	0	0	0	0	0	0	0	0
DATA	324	4	69	ref|NM_001029929|ens|ENSMUST00000136029|ens|ENSMUST00000108564|ens|ENSMUST00000039093	mm|chr11:70279625-70279684	0		2724	240	A_51_P108020	Zmynd15	NM_001029929	ref|Mus musculus zinc finger, MYND-type containing 15 (Zmynd15), mRNA [NM_001029929]	0	0.106969	140.316	0.106577	153.101	0.0929862	146.002	0.116806	175.447	0	0	0	0	0	1	1	0	0	0	0	0	1	1	0	0	0	0	0	1	1	0	0	0	0	0	1
DATA	325	4	70	ref|NM_029036|ens|ENSMUST00000151971|ens|ENSMUST00000148112|ens|ENSMUST00000122942	mm|chr4:128855545-128855486	0		1133	242	A_55_P2009622	S100pbp	NM_029036	ref|Mus musculus S100P binding protein (S100pbp), mRNA [NM_029036]	0	0.505657	663.294	0.512099	735.644	0.294338	462.154	0.27608	414.682	0	0	0	0	0	1	1	0	0	0	0	0	1	1	0	0	0	0	0	1	1	0	0	0	0	0	1
DATA	326	4	71	ref|NM_172860|ref|NM_009823|ens|ENSMUST00000109725|ens|ENSMUST00000045270	mm|chr2:154364934-154364993	0		5921	244	A_55_P1955970	Cbfa2t2	NM_172860	ref|Mus musculus core-binding factor, runt domain, alpha subunit 2, translocated to, 2 (human) (Cbfa2t2), transcript variant 1, mRNA [NM_172860]	0	2.88913	3789.81	2.9532	4242.34	2.97134	4665.45	3.01877	4534.3	0	0	0	0	0	1	1	0	0	0	0	0	1	1	0	0	0	0	0	1	1	0	0	0	0	0	1
DATA	327	4	72	ref|NM_021359|ref|NM_001159564|ens|ENSMUST00000151035|ens|ENSMUST00000133887	mm|chr2:60492847-60492788	0		838	245	A_52_P93974	Itgb6	NM_021359	ref|Mus musculus integrin beta 6 (Itgb6), transcript variant 2, mRNA [NM_021359]	0	0.00691866	9.07553	0.00872617	12.5354	0.00579033	9.09169	0.0046243	6.94588	0	0	0	0	0	0	0	0	0	0	0	0	0	0	0	0	0	0	0	0	0	0	0	0	0	0	0
DATA	328	4	73	ref|NM_178693|ens|ENSMUST00000138233|ens|ENSMUST00000028137|ens|ENSMUST00000143616	mm|chr2:29652292-29652351	0		1015	247	A_52_P486045	Coq4	NM_178693	ref|Mus musculus coenzyme Q4 homolog (yeast) (Coq4), nuclear gene encoding mitochondrial protein, mRNA [NM_178693]	0	2.74992	3607.2	2.90949	4179.56	2.61502	4105.97	2.48734	3736.08	0	0	0	0	0	1	1	0	0	0	0	0	1	1	0	0	0	0	0	1	1	0	0	0	0	0	1
DATA	329	4	74	ref|NM_025370|gb|AK006589|gb|AK003782|gb|AK168581	mm|chr13:64393296-64393237	0		819	249	A_55_P2009351	1110018J18Rik	NM_025370	ref|Mus musculus RIKEN cDNA 1110018J18 gene (1110018J18Rik), mRNA [NM_025370]	0	0.661925	868.279	0.687071	986.996	0.438036	687.782	0.4302	646.178	0	0	0	0	0	1	1	0	0	0	0	0	1	1	0	0	0	0	0	1	1	0	0	0	0	0	1
DATA	330	4	75		mm|chr4:140978740-140978799	0		0	251	A_55_P2020242	A_55_P2020242	A_55_P2020242	Unknown	0	0.0106825	14.0128	0.0201648	28.9673	0.0118245	18.5663	0.0146187	21.9579	0	0	0	0	0	1	0	0	0	0	0	0	1	0	0	0	0	0	0	1	0	0	0	0	0	0	1
DATA	331	4	76			0		0	253	ETG02_36680	ETG02_36680	ETG02_36680		1	0.0069141	9.06955	0.00878842	12.6248	0.00579155	9.0936	0.00462351	6.94469	0	0	0	0	0	0	0	0	0	0	0	0	0	0	0	0	0	0	0	0	0	0	0	0	0	0	0
DATA	332	4	77			66	Structural	0	1	DarkCorner	DarkCorner	DarkCorner		1	0.00690591	9.05882	0.00879742	12.6377	0.00578415	9.08198	0.00461687	6.93472	0	0	0	0	0	0	0	0	0	0	0	0	0	0	0	0	0	0	0	0	0	0	0	0	0	0	0
DATA	333	4	78			66	Structural	0	1	DarkCorner	DarkCorner	DarkCorner		1	0.00689415	9.04338	0.00880225	12.6447	0.00577478	9.06726	0.00460788	6.92122	0	0	0	0	0	0	0	0	0	0	0	0	0	0	0	0	0	0	0	0	0	0	0	0	0	0	0
DATA	334	4	79			66	Structural	0	1	DarkCorner	DarkCorner	DarkCorner		1	0.00687966	9.02439	0.00880442	12.6478	0.00576022	9.0444	0.00459601	6.90338	0	0	0	0	0	0	0	0	0	0	0	0	0	0	0	0	0	0	0	0	0	0	0	0	0	0	0
DATA	335	4	80			66	Structural	0	1	DarkCorner	DarkCorner	DarkCorner		1	0.00686081	8.99965	0.0088032	12.646	0.00574305	9.01745	0.00458092	6.88071	0	0	0	0	0	0	0	0	0	0	0	0	0	0	0	0	0	0	0	0	0	0	0	0	0	0	0
DATA	336	4	81			66	Structural	0	1	DarkCorner	DarkCorner	DarkCorner		1	0.00683908	8.97116	0.00879799	12.6386	0.00572235	8.98494	0.00456293	6.85369	0	0	0	0	0	0	0	0	0	0	0	0	0	0	0	0	0	0	0	0	0	0	0	0	0	0	0
DATA	337	4	82			66	Structural	0	1	DarkCorner	DarkCorner	DarkCorner		1	0.00681336	8.93741	0.00878954	12.6264	0.00569674	8.94473	0.00454166	6.82174	0	0	0	0	0	0	0	0	0	0	0	0	0	0	0	0	0	0	0	0	0	0	0	0	0	0	0
DATA	338	4	83			66	Structural	0	1	DarkCorner	DarkCorner	DarkCorner		1	0.00678384	8.89869	0.00877682	12.6081	0.00566837	8.90019	0.00451634	6.78371	0	0	0	0	0	0	0	0	0	0	0	0	0	0	0	0	0	0	0	0	0	0	0	0	0	0	0
DATA	339	4	84			66	Structural	0	1	DarkCorner	DarkCorner	DarkCorner		1	0.00675084	8.8554	0.00875985	12.5838	0.00563378	8.84588	0.0044872	6.73995	0	0	0	0	0	0	0	0	0	0	0	0	0	0	0	0	0	0	0	0	0	0	0	0	0	0	0
DATA	340	4	85			66	Structural	0	1	DarkCorner	DarkCorner	DarkCorner		1	0.0067144	8.8076	0.00873763	12.5518	0.0055959	8.7864	0.00445597	6.69303	0	0	0	0	0	0	0	0	0	0	0	0	0	0	0	0	0	0	0	0	0	0	0	0	0	0	0
DATA	341	5	1			66	Structural	0	1	DarkCorner	DarkCorner	DarkCorner		1	0.00591576	7.75998	0.00715744	10.2819	0.00483404	7.59017	0.0037948	5.69993	0	0	0	0	0	0	0	0	0	0	0	0	0	0	0	0	0	0	0	0	0	0	0	0	1	0	0
DATA	342	5	2			66	Structural	0	1	DarkCorner	DarkCorner	DarkCorner		1	0.00590867	7.75068	0.00715627	10.2802	0.0048525	7.61916	0.0226609	34.0375	0	0	0	0	0	0	0	0	0	0	0	0	0	0	0	0	0	0	0	0	0	0	0	0	1	0	1
DATA	343	5	3			66	Structural	0	1	DarkCorner	DarkCorner	DarkCorner		1	0.00590154	7.74134	0.00715518	10.2786	0.0048696	7.64599	0.00381064	5.72373	0	0	0	0	0	0	0	0	0	0	0	0	0	0	0	0	0	0	0	0	0	0	0	0	0	0	0
DATA	344	5	4			66	Structural	0	1	DarkCorner	DarkCorner	DarkCorner		1	0.0058948	7.73249	0.00715459	10.2778	0.00488501	7.67019	0.00381724	5.73363	0	0	0	0	0	0	0	0	0	0	0	0	0	0	0	0	0	0	0	0	0	0	0	0	0	0	0
DATA	345	5	5			66	Structural	0	1	DarkCorner	DarkCorner	DarkCorner		1	0.00588865	7.72443	0.00715434	10.2774	0.00489865	7.69161	0.00382343	5.74294	0	0	0	0	0	0	0	0	0	0	0	0	0	0	0	0	0	0	0	0	0	0	0	0	0	0	0
DATA	346	5	6			66	Structural	0	1	DarkCorner	DarkCorner	DarkCorner		1	0.00588301	7.71702	0.00715415	10.2771	0.00491109	7.71115	0.00382882	5.75104	0	0	0	0	0	0	0	0	0	0	0	0	0	0	0	0	0	0	0	0	0	0	0	0	0	0	0
DATA	347	5	7			66	Structural	0	1	DarkCorner	DarkCorner	DarkCorner		1	0.00587816	7.71066	0.00715463	10.2778	0.00492255	7.72914	0.00383372	5.75838	0	0	0	0	0	0	0	0	0	0	0	0	0	0	0	0	0	0	0	0	0	0	0	0	0	0	0
DATA	348	5	8			66	Structural	0	1	DarkCorner	DarkCorner	DarkCorner		1	0.00587375	7.70488	0.00715561	10.2792	0.00493249	7.74474	0.00383828	5.76524	0	0	0	0	0	0	0	0	0	0	0	0	0	0	0	0	0	0	0	0	0	0	0	0	0	0	0
DATA	349	5	9			66	Structural	0	1	DarkCorner	DarkCorner	DarkCorner		1	0.00587009	7.70008	0.00715721	10.2815	0.00494129	7.75857	0.00384248	5.77156	0	0	0	0	0	0	0	0	0	0	0	0	0	0	0	0	0	0	0	0	0	0	0	0	0	0	0
DATA	350	5	10	ref|NM_019975|ens|ENSMUST00000022437|gb|AK050078|gb|AJ132139	mm|chr14:32421176-32421117	0		1853	255	A_66_P128918	Hacl1	NM_019975	ref|Mus musculus 2-hydroxyacyl-CoA lyase 1 (Hacl1), mRNA [NM_019975]	0	0.493494	647.34	0.504602	724.875	0.806568	1266.43	0.835376	1254.77	0	0	0	0	0	1	1	0	0	0	0	0	1	1	0	0	0	0	0	1	1	0	0	0	0	0	1
DATA	351	5	11	ref|NM_009797|ens|ENSMUST00000094028|gb|AK147049|gb|BY442029	mm|chr3:104625779-104625720	0		3110	257	A_55_P2003004	Capza1	NM_009797	ref|Mus musculus capping protein (actin filament) muscle Z-line, alpha 1 (Capza1), mRNA [NM_009797]	0	0.0273842	35.9212	0.0268725	38.6031	0.0424363	66.6313	0.0515875	77.4864	0	0	0	0	0	1	0	0	0	0	0	0	1	0	0	0	0	0	0	1	1	0	0	0	0	0	1
DATA	352	5	12		mm|chr17:003461808-003461749	0		0	259	A_55_P2140076	A_55_P2140076	A_55_P2140076	Unknown	0	251.757	330242	251.17	360813	235.511	369787	236.409	355096	0	0	1	0	1	1	1	0	0	0	0	0	1	1	0	0	0	0	0	1	1	0	0	0	0	1	1
DATA	353	5	13	ref|NM_009928|ens|ENSMUST00000102917|gb|AK170089|gb|BC052428	mm|chr4:47325273-47325332	0		4554	261	A_52_P170882	Col15a1	NM_009928	ref|Mus musculus collagen, type XV, alpha 1 (Col15a1), mRNA [NM_009928]	0	0.00586302	7.6908	0.00716871	10.298	0.00496851	7.80131	0.0038569	5.79321	0	0	0	0	0	0	0	0	0	0	0	0	0	0	0	0	0	0	0	0	0	0	0	0	0	0	0
DATA	354	5	14	gb|BC027670|gb|CO807057|tc|TC1679368	mm|chr14:79578759-79578700	0		470	263	A_55_P1967191	Gm4632	BC027670	gb|Mus musculus, clone IMAGE:1263126, mRNA. [BC027670]	0	0.00759894	9.96789	0.00717353	10.305	0.00497363	7.80933	0.00388987	5.84273	0	0	0	0	0	1	0	0	0	0	0	0	0	0	0	0	0	0	0	0	0	0	0	0	0	0	1
DATA	355	5	15	ref|NM_029896|ens|ENSMUST00000020490|gb|AK037620|gb|AK159240	mm|chr9:106093154-106093213	0		3429	265	A_51_P118603	Wdr82	NM_029896	ref|Mus musculus WD repeat domain containing 82 (Wdr82), mRNA [NM_029896]	0	2.83007	3712.34	2.98173	4283.34	2.65678	4171.54	2.4047	3611.96	0	0	0	0	0	1	1	0	0	0	0	0	1	1	0	0	0	0	0	1	1	0	0	0	0	0	1
DATA	356	5	16	ref|NM_001164217|ref|NM_001164215|ref|NM_025946|ref|NM_001164216	mm|chr2:155971470-155971529	0		323	267	A_55_P1980341	Romo1	NM_001164217	ref|Mus musculus reactive oxygen species modulator 1 (Romo1), nuclear gene encoding mitochondrial protein, mRNA [NM_001164217]	0	19.9154	26124	19.6825	28274.4	22.4364	35228.4	21.8667	32844.6	0	0	0	0	0	1	1	0	0	0	0	0	1	1	0	0	0	0	0	1	1	0	0	0	0	0	1
DATA	357	5	17	ref|NM_013503|ens|ENSMUST00000041646|gb|BC138059|gb|BC138060	mm|chr5:38713278-38713337	0		2530	269	A_52_P35384	Drd5	NM_013503	ref|Mus musculus dopamine receptor D5 (Drd5), mRNA [NM_013503]	0	0.00586906	7.69873	0.00719277	10.3326	0.004987	7.83033	0.0112692	16.9268	0	0	0	0	0	0	0	0	0	0	0	0	0	0	0	0	0	0	0	0	0	0	0	0	0	0	1
DATA	358	5	18	ref|NM_001146707|ens|ENSMUST00000171797|gb|AK050375|gb|AK011301	mm|chr10:110934911-110934970	0		3638	271	A_51_P506787	Nap1l1	NM_001146707	ref|Mus musculus nucleosome assembly protein 1-like 1 (Nap1l1), transcript variant 1, mRNA [NM_001146707]	0	5.78418	7587.39	6.11786	8788.47	6.47038	10159.5	6.42527	9651.01	0	0	0	0	0	1	1	0	0	0	0	0	1	1	0	0	0	0	0	1	1	0	0	0	0	0	1
DATA	359	5	19	ref|NM_133687|ens|ENSMUST00000060722|gb|AK132950|gb|AK195508	mm|chr18:36021053-36021112	0		1982	273	A_51_P234788	Cxxc5	NM_133687	ref|Mus musculus CXXC finger 5 (Cxxc5), mRNA [NM_133687]	0	2.33782	3066.63	2.31785	3329.66	3.53915	5556.99	3.46799	5209.05	0	0	0	0	0	1	1	0	0	0	0	0	1	1	0	0	0	0	0	1	1	0	0	0	0	0	1
DATA	360	5	20	ref|NM_027560|ens|ENSMUST00000002989|ens|ENSMUST00000098656|gb|AK046754	mm|chr8:73359124-73359065	0		2258	275	A_55_P2088440	Arrdc2	NM_027560	ref|Mus musculus arrestin domain containing 2 (Arrdc2), mRNA [NM_027560]	0	0.880066	1154.42	0.786176	1129.36	0.757212	1188.94	0.742872	1115.82	0	0	0	0	1	1	1	0	0	0	0	0	1	1	0	0	0	0	0	1	1	0	0	0	0	1	1
DATA	361	5	21			0		0	277	ERCC-00075_180	ERCC-00075_180	ERCC-00075_180		1	0.00588906	7.72497	0.00723031	10.3865	0.00500343	7.85614	0.00388812	5.84011	0	0	0	0	0	0	0	0	0	0	0	0	0	0	0	0	0	0	0	0	0	0	0	0	0	0	0
DATA	362	5	22	ens|ENSMUST00000054666|gb|BU840680|tc|TC1693884	mm|chr10:79635422-79635481	0		724	279	A_55_P1985001	Cirbp	ENSMUST00000054666	ens|cold inducible RNA binding protein [Source:MGI Symbol;Acc:MGI:893588] [ENSMUST00000054666]	0	0.162928	213.72	0.132302	190.055	0.175346	275.32	0.184244	276.741	0	0	0	0	0	1	1	0	0	0	0	0	1	1	0	0	0	0	0	1	1	0	0	0	0	0	1
DATA	363	5	23	ref|NM_001033302|ens|ENSMUST00000036418|ens|ENSMUST00000159739|gb|AK156084	mm|chr3:95682492-95682433	0		1330	281	A_52_P63343	Gm129	NM_001033302	ref|Mus musculus predicted gene 129 (Gm129), mRNA [NM_001033302]	0	0.0971505	127.437	0.0892461	128.204	0.0659173	103.5	0.0669539	100.567	0	0	0	0	0	1	1	0	0	0	0	0	1	1	0	0	0	0	0	1	1	0	0	0	0	0	1
DATA	364	5	24	ref|NM_133942|ens|ENSMUST00000075181|ens|ENSMUST00000048180|gb|AK083340	mm|chr7:138054507-138054566	0		1011	283	A_52_P215469	Plekha1	NM_133942	ref|Mus musculus pleckstrin homology domain containing, family A (phosphoinositide binding specific) member 1 (Plekha1), mRNA [NM_133942]	0	0.122243	160.352	0.125537	180.337	0.146731	230.389	0.133726	200.862	0	0	0	0	0	1	1	0	0	0	0	0	1	1	0	0	0	0	0	1	1	0	0	0	0	0	1
DATA	365	5	25	ref|NM_175651|ens|ENSMUST00000094937|ens|ENSMUST00000117098|ens|ENSMUST00000120068	mm|chr5:28533611-28533552	0		672	285	A_55_P2129584	Cnpy1	NM_175651	ref|Mus musculus canopy 1 homolog (zebrafish) (Cnpy1), mRNA [NM_175651]	0	0.00592425	7.77113	0.00728364	10.4632	0.0050222	7.8856	0.00391089	5.8743	0	0	0	0	0	0	0	0	0	0	0	0	0	0	0	0	0	0	0	0	0	0	0	0	0	0	0
DATA	366	5	26	ref|NM_001039552|ref|NM_001034891|ens|ENSMUST00000097393|ens|ENSMUST00000097394	mm|chr17:15201119-15201178	0		2435	287	A_55_P2092364	2210404J11Rik	NM_001039552	ref|Mus musculus RIKEN cDNA 2210404J11 gene (2210404J11Rik), transcript variant 1, mRNA [NM_001039552]	0	0.941863	1235.49	0.943391	1355.21	1.23375	1937.18	1.24695	1872.96	0	0	0	0	0	1	1	0	0	0	0	0	1	1	0	0	0	0	0	1	1	0	0	0	0	0	1
DATA	367	5	27	tc|TC1609409	mm|chr3:045244833-045244892	0		2523	289	A_55_P2084517	TC1609409	TC1609409	tc|Q8HPR7_9PERO (Q8HPR7) NADH dehydrogenase subunit 2, partial (6%) [TC1609409]	0	0.00594783	7.80205	0.00731602	10.5097	0.00503387	7.90393	0.00392528	5.89592	0	0	0	0	0	0	0	0	0	0	0	0	0	0	0	0	0	0	0	0	0	0	0	0	0	0	0
DATA	368	5	28	ref|NR_030673|gb|AK040297|gb|AK086246|gb|AK140900	mm|chr5:104980887-104980946	0		1465	291	A_55_P2136737	D930016D06Rik	NR_030673	ref|Mus musculus RIKEN cDNA D930016D06 gene (D930016D06Rik), non-coding RNA [NR_030673]	0	0.026827	35.1903	0.03661	52.5913	0.0674679	105.935	0.0810106	121.681	0	0	0	0	0	1	0	0	0	0	0	0	1	1	0	0	0	0	0	1	1	0	0	0	0	0	1
DATA	369	5	29	ref|NM_027727|ens|ENSMUST00000039608|gb|AK154794|gb|AK049909	mm|chr18:75403038-75446318	0		2109	293	A_51_P272586	Dym	NM_027727	ref|Mus musculus dymeclin (Dym), mRNA [NM_027727]	0	0.895043	1174.07	0.87069	1250.77	1.14016	1790.22	1.11424	1673.64	0	0	0	0	0	1	1	0	0	0	0	0	1	1	0	0	0	0	0	1	1	0	0	0	0	0	1
DATA	370	5	30	ref|NM_018730|ref|XM_003086523|gb|BC021595|gb|BC086914	mm|chr17:56753612-56753674	0		349	295	A_55_P2002113	Rpl36	NM_018730	ref|Mus musculus ribosomal protein L36 (Rpl36), mRNA [NM_018730]	0	197.659	259278	192.412	276405	171.2	268809	167.636	251795	0	0	0	0	0	1	1	0	0	0	0	1	1	1	0	0	0	0	0	1	1	0	0	0	0	0	1
DATA	371	5	31	ens|ENSMUST00000107104|gb|BC049156|tc|TC1582843	mm|chr4:94330960-94331019	0		1283	297	A_55_P2007575	Ift74	ENSMUST00000107104	ens|intraflagellar transport 74 homolog (Chlamydomonas) [Source:MGI Symbol;Acc:MGI:1914944] [ENSMUST00000107104]	0	0.064254	84.285	0.0794272	114.099	0.0560505	88.0077	0.0546561	82.0955	0	0	0	0	0	1	1	0	0	0	0	0	1	1	0	0	0	0	0	1	1	0	0	0	0	0	1
DATA	372	5	32	ref|NM_145424|ens|ENSMUST00000026464|ens|ENSMUST00000092058|gb|AY053572	mm|chr10:127314281-127314340	0		1170	299	A_51_P121915	BC089597	NM_145424	ref|Mus musculus cDNA sequence BC089597 (BC089597), mRNA [NM_145424]	0	0.00602148	7.89866	0.00741461	10.6513	0.0050724	7.96442	0.00396992	5.96298	0	0	0	0	0	0	0	0	0	0	0	0	0	0	0	0	0	0	0	0	0	0	0	0	0	0	0
DATA	373	5	33	ref|NM_153139|ens|ENSMUST00000108872|gb|AY211262|tc|TC1585854	mm|chr11:55047345-55047404	0		2786	300	A_55_P1969820	Slc36a1	NM_153139	ref|Mus musculus solute carrier family 36 (proton/amino acid symporter), member 1 (Slc36a1), mRNA [NM_153139]	0	0.467157	612.792	0.468344	672.789	0.385334	605.032	0.370303	556.209	0	0	0	0	0	1	1	0	0	0	0	0	1	1	0	0	0	0	0	1	1	0	0	0	0	0	1
DATA	374	5	34		unmapped	0		0	302	A_55_P2180916	A_55_P2180916	A_55_P2180916	Unknown	0	0.00605717	7.94548	0.00746274	10.7204	0.00548756	8.61629	0.0039924	5.99673	0	0	0	0	0	0	0	0	0	0	0	0	0	0	0	0	0	0	0	1	0	0	0	0	0	0	0
DATA	375	5	35	ref|NM_030257|ens|ENSMUST00000049055|gb|AK029514|gb|BC003322	mm|chr13:81809884-81809943	0		2120	304	A_52_P91618	Lysmd3	NM_030257	ref|Mus musculus LysM, putative peptidoglycan-binding, domain containing 3 (Lysmd3), mRNA [NM_030257]	0	0.234663	307.818	0.245008	351.961	0.254474	399.562	0.24143	362.637	0	0	0	0	0	1	1	0	0	0	0	0	1	1	0	0	0	0	0	1	1	0	0	0	0	0	1
DATA	376	5	36	gb|AK010586|tc|NP585689|riken|2410024N13|nap|NAP090946-1	mm|chr3:103002488-103002429	0		752	306	A_55_P2244355	2410024N13Rik	AK010586	gb|Mus musculus ES cells cDNA, RIKEN full-length enriched library, clone:2410024N13 product:hypothetical protein, full insert sequence. [AK010586]	0	0.00712634	9.34796	0.0102902	14.7821	0.0111333	17.4809	0.0163531	24.5629	0	0	0	0	0	1	0	0	0	0	0	0	1	0	0	0	0	0	0	1	0	0	0	0	0	0	1
DATA	377	5	37	ref|NM_030172|ens|ENSMUST00000046485|gb|AK035051|gb|AK011507	mm|chr12:100956203-100956144	0		1606	308	A_51_P215190	2610021K21Rik	NM_030172	ref|Mus musculus RIKEN cDNA 2610021K21 gene (2610021K21Rik), mRNA [NM_030172]	0	0.0237633	31.1715	0.0270363	38.8384	0.0495565	77.8111	0.0346907	52.1068	0	0	0	0	0	1	0	0	0	0	0	0	1	0	0	0	0	0	0	1	1	0	0	0	0	0	1
DATA	378	5	38	ref|NM_001242389|ref|NM_001242390|ref|NM_134125|ref|NM_001242391	mm|chr17:57402779-57402838	0		2116	310	A_55_P2023424	Trip10	NM_001242389	ref|Mus musculus thyroid hormone receptor interactor 10 (Trip10), transcript variant 1, mRNA [NM_001242389]	0	19.6156	25730.7	18.0865	25981.7	23.1367	36328	23.2152	34870.1	0	0	0	0	0	1	1	0	0	0	0	0	1	1	0	0	0	0	0	1	1	0	0	0	0	1	1
DATA	379	5	39	ref|NM_028228|ens|ENSMUST00000022528|gb|AJ344106|gb|BC115636	mm|chr14:64538435-64538494	0		1089	312	A_51_P192089	Pinx1	NM_028228	ref|Mus musculus PIN2/TERF1 interacting, telomerase inhibitor 1 (Pinx1), mRNA [NM_028228]	0	3.50244	4594.32	3.73677	5367.97	1.9773	3104.66	1.99527	2996.98	0	0	0	0	0	1	1	0	0	0	0	0	1	1	0	0	0	0	0	1	1	0	0	0	0	0	1
DATA	380	5	40	ref|NM_001199336|ref|XM_001001176|ref|XM_620464|ref|XM_001481120	mm|chr7:34063628-34063569	0		283	314	A_55_P1981646	Gm5894	NM_001199336	ref|Mus musculus predicted gene 5894 (Gm5894), mRNA [NM_001199336]	0	0.00618317	8.11076	0.0076281	10.958	0.00517012	8.11787	0.00407379	6.11899	0	0	0	0	0	0	0	0	0	0	0	0	0	0	0	0	0	0	0	0	0	0	0	0	0	0	0
DATA	381	5	41	ref|NM_007544|ens|ENSMUST00000004560|ens|ENSMUST00000160684|gb|AK161235	mm|chr6:120843523-120843464	0		1504	316	A_52_P574653	Bid	NM_007544	ref|Mus musculus BH3 interacting domain death agonist (Bid), mRNA [NM_007544]	0	1.78809	2345.53	1.73495	2492.3	1.97728	3104.62	1.98574	2982.65	0	0	0	0	0	1	1	0	0	0	0	0	1	1	0	0	0	0	0	1	1	0	0	0	0	0	1
DATA	382	5	42	ref|NM_001039593|ens|ENSMUST00000056991|gb|AK005990|gb|BC099563	mm|chr1:172242182-172242241	0		638	318	A_52_P276614	1700015E13Rik	NM_001039593	ref|Mus musculus RIKEN cDNA 1700015E13 gene (1700015E13Rik), mRNA [NM_001039593]	0	0.00623184	8.1746	0.0076871	11.0427	0.00520218	8.16819	0.00410508	6.16598	0	0	0	0	0	0	0	0	0	0	0	0	0	0	0	0	0	0	0	0	0	0	0	0	0	0	0
DATA	383	5	43	ref|NM_199029|ens|ENSMUST00000091349|ens|ENSMUST00000066994|gb|AK155538	mm|chr14:66015519-66015578	0		1980	320	A_55_P2284119	Zfp395	NM_199029	ref|Mus musculus zinc finger protein 395 (Zfp395), mRNA [NM_199029]	0	0.0507548	66.5775	0.067701	97.2543	0.0383159	60.1616	0.0346613	52.0627	0	0	0	0	0	1	1	0	0	0	0	0	1	1	0	0	0	0	0	1	1	0	0	0	0	0	1
DATA	384	5	44	ref|NM_011668|ref|NM_001033962|ens|ENSMUST00000107537|ens|ENSMUST00000085231	mm|chr7:66561271-66561330	0		4270	322	A_52_P625244	Ube3a	NM_011668	ref|Mus musculus ubiquitin protein ligase E3A (Ube3a), transcript variant 2, mRNA [NM_011668]	0	0.400545	525.414	0.46045	661.448	0.467254	733.658	0.430842	647.141	0	0	0	0	0	1	1	0	0	0	0	0	1	1	0	0	0	0	0	1	1	0	0	0	0	0	1
DATA	385	5	45	ref|NM_015759|ens|ENSMUST00000048716|gb|AK165413|tc|TC1703084	mm|chr13:49358570-49358511	0		3018	324	A_55_P2029046	Fgd3	NM_015759	ref|Mus musculus FYVE, RhoGEF and PH domain containing 3 (Fgd3), mRNA [NM_015759]	0	0.280946	368.531	0.306328	440.048	0.118272	185.704	0.127982	192.233	0	0	0	0	0	1	1	0	0	0	0	0	1	1	0	0	0	0	0	1	1	0	0	0	0	0	1
DATA	386	5	46	ref|NM_001003405|ens|ENSMUST00000101480|gb|BC139223|gb|AB009661	mm|chr6:41261306-41261247	0		725	326	A_55_P2095513	Try5	NM_001003405	ref|Mus musculus trypsin 5 (Try5), mRNA [NM_001003405]	0	0.00633372	8.30824	0.00781958	11.233	0.00527545	8.28324	0.00417497	6.27096	0	0	0	0	0	0	0	0	0	0	0	0	0	0	0	0	0	0	0	0	0	0	0	0	0	0	0
DATA	387	5	47	ref|NM_028057|ens|ENSMUST00000127412|ens|ENSMUST00000049223|ens|ENSMUST00000172795	mm|chr1:136303704-136304184	0		368	328	A_52_P315369	Cyb5r1	NM_028057	ref|Mus musculus cytochrome b5 reductase 1 (Cyb5r1), mRNA [NM_028057]	0	0.31475	412.873	0.280417	402.826	0.474348	744.798	0.493015	740.527	0	0	0	0	0	1	1	0	0	0	0	0	1	1	0	0	0	0	0	1	1	0	0	0	0	0	1
DATA	388	5	48	ref|NR_002928|gb|BC061236|gb|AK014750|gb|BC037184	mm|chr15:8043015-8042956	0		319	330	A_51_P118223	Gm1943	NR_002928	ref|Mus musculus predicted gene 1943 (Gm1943), non-coding RNA [NR_002928]	0	0.196791	258.14	0.221334	317.952	0.193422	303.702	0.190031	285.434	0	0	0	0	0	1	1	0	0	0	0	0	1	1	0	0	0	0	0	1	1	0	0	0	0	0	1
DATA	390	5	50	ref|NM_146942|ens|ENSMUST00000100150|tc|NP646676|nap|NAP057864-1	mm|chr2:36714993-36714934	0		873	333	A_55_P1952945	Olfr351	NM_146942	ref|Mus musculus olfactory receptor 351 (Olfr351), mRNA [NM_146942]	0	0.00644299	8.45158	0.00796213	11.4378	0.00535754	8.41213	0.00425168	6.38619	0	0	0	0	0	0	0	0	0	0	0	0	0	0	0	0	0	0	0	0	0	0	0	0	0	0	0
DATA	391	5	51	ref|NM_001160150|ref|NM_001160151|ref|NM_001160152|gb|AK007385	mm|chr3:113083148-113083089	0		3329	335	A_55_P2318090	Amy2a4	NM_001160150	ref|Mus musculus amylase 2a4 (Amy2a4), mRNA [NM_001160150]	0	0.00646909	8.48582	0.00799879	11.4905	0.0053792	8.44614	0.00427113	6.41539	0	0	0	0	0	0	0	0	0	0	0	0	0	0	0	0	0	0	0	0	0	0	0	0	0	0	0
DATA	392	5	52	ref|NR_040649|ens|ENSMUST00000128056|gb|AK006698|tc|TC1631335	mm|chr4:150202393-150202334	0		533	337	A_55_P2001453	1700045H11Rik	NR_040649	ref|Mus musculus RIKEN cDNA 1700045H11 gene (1700045H11Rik), non-coding RNA [NR_040649]	0	0.00649711	8.52257	0.00803535	11.543	0.00540133	8.4809	0.0042915	6.446	0	0	0	0	0	0	0	0	0	0	0	0	0	0	0	0	0	0	0	0	0	0	0	0	0	0	0
DATA	393	5	53	ref|NR_038042|ens|ENSMUST00000076984|gb|AK006461|tc|TC1599704	mm|chr10:82286905-82286964	0		973	339	A_55_P2076524	1700028I16Rik	NR_038042	ref|Mus musculus RIKEN cDNA 1700028I16 gene (1700028I16Rik), non-coding RNA [NR_038042]	0	0.748303	981.585	0.755106	1084.73	0.63217	992.601	0.647034	971.87	0	0	0	0	0	1	1	0	0	0	0	0	1	1	0	0	0	0	0	1	1	0	0	0	0	0	1
DATA	394	5	54	ref|NM_145449|ens|ENSMUST00000044687|gb|AK007590|gb|BC021795	mm|chr12:104689191-104689132	0		1009	341	A_55_P2085779	Ifi27l2b	NM_145449	ref|Mus musculus interferon, alpha-inducible protein 27 like 2B (Ifi27l2b), mRNA [NM_145449]	0	0.0135872	17.8229	0.0112409	16.1479	0.00780637	12.2572	0.00707826	10.6318	0	0	0	0	0	1	0	0	0	0	0	0	1	0	0	0	0	0	0	1	0	0	0	0	0	0	1
DATA	395	5	55	ens|ENSMUST00000171969|gb|BC010791|gb|BC096691|gb|NM_001110020	mm|chr7:11241708-11241649	0		615	343	A_55_P2160648	ENSMUST00000171969	ENSMUST00000171969	ens|predicted gene 6900 [Source:MGI Symbol;Acc:MGI:3645052] [ENSMUST00000171969]	0	108.883	142826	110.068	158116	91.0219	142918	88.6206	133112	0	0	0	0	0	1	1	0	0	0	0	0	1	1	0	0	0	0	0	1	1	0	0	0	0	0	1
DATA	396	5	56	tc|TC1669239	mm|chr13:046793490-046793431	0		562	345	A_55_P2234889	TC1669239	TC1669239	tc|Q4YZ66_PLABE (Q4YZ66) Pb-reticulocyte binding protein (Fragment), partial (12%) [TC1669239]	0	0.0286627	37.5983	0.0278981	40.0764	0.0322132	50.5796	0.0485037	72.8545	0	0	0	0	0	1	0	0	0	0	0	0	1	0	0	0	0	0	0	1	1	0	0	0	0	0	1
DATA	397	5	57	ref|NM_145526|ens|ENSMUST00000111613|ens|ENSMUST00000028465|gb|BC023089	mm|chr2:84838957-84838898	0		1944	347	A_51_P116326	P2rx3	NM_145526	ref|Mus musculus purinergic receptor P2X, ligand-gated ion channel, 3 (P2rx3), mRNA [NM_145526]	0	0.0284373	37.3026	0.0357492	51.3546	0.0230702	36.2237	0.0316341	47.5156	0	0	0	0	0	1	0	0	0	0	0	0	1	0	0	0	0	0	0	1	0	0	0	0	0	0	1
DATA	398	5	58	ref|NM_177292|ens|ENSMUST00000094452|gb|AK030181|gb|BC096526	mm|chr5:114039596-114039655	0		4218	349	A_52_P173442	Wscd2	NM_177292	ref|Mus musculus WSC domain containing 2 (Wscd2), mRNA [NM_177292]	0	0.43844	575.123	0.410418	589.576	0.854167	1341.17	0.879457	1320.98	0	0	0	0	0	1	1	0	0	0	0	0	1	1	0	0	0	0	0	1	1	0	0	0	0	0	1
DATA	399	5	59	ref|NM_009627|ens|ENSMUST00000033054|gb|AK144181|gb|AK144649	mm|chr7:117773088-117773147	0		1135	351	A_51_P265571	Adm	NM_009627	ref|Mus musculus adrenomedullin (Adm), mRNA [NM_009627]	0	0.112517	147.594	0.120985	173.798	0.0332846	52.2619	0.0341623	51.3131	0	0	0	0	0	1	1	0	0	0	0	0	1	1	0	0	0	0	0	1	1	0	0	0	0	0	1
DATA	400	5	60	ref|NM_001033547|ens|ENSMUST00000165785|ens|ENSMUST00000060041|gb|BC150917	mm|chr1:184678258-184678199	0		1053	353	A_51_P303696	4922505E12Rik	NM_001033547	ref|Mus musculus RIKEN cDNA 4922505E12 gene (4922505E12Rik), mRNA [NM_001033547]	0	0.00670905	8.80058	0.0167659	24.0847	0.00558139	8.76361	0.00445257	6.68792	0	0	0	0	0	0	0	0	0	0	0	0	1	0	0	0	0	0	1	0	0	0	0	0	0	0	0
DATA	401	5	61	ens|ENSMUST00000149815|gb|AK020953|tc|NP739066|riken|B230104C08	mm|chr6:147955161-147955102	0		919	355	A_55_P2361932	ENSMUST00000149815	ENSMUST00000149815	ens|RIKEN cDNA B230104C08 gene [Source:MGI Symbol;Acc:MGI:1925091] [ENSMUST00000149815]	0	0.00673287	8.83183	0.00837192	12.0265	0.00695069	10.9136	0.00447178	6.71678	0	0	0	0	0	0	0	0	0	0	0	0	0	0	0	0	0	0	0	1	0	0	0	0	0	0	0
DATA	402	5	62	ref|NR_004441|ens|ENSMUST00000150147|gb|AK030272|tc|NP737581	mm|chr7:48982504-48982563	0		2892	357	A_55_P2002135	Vmn2r-ps54	NR_004441	ref|Mus musculus vomeronasal 2, receptor, pseudogene 54 (Vmn2r-ps54), non-coding RNA [NR_004441]	0	0.00675572	8.8618	0.00840826	12.0787	0.00562506	8.83218	0.00449048	6.74487	0	0	0	0	0	0	0	0	0	0	0	0	0	0	0	0	0	0	0	0	0	0	0	0	0	0	0
DATA	403	5	63	ref|NM_017390|ens|ENSMUST00000109374|ens|ENSMUST00000044953|ens|ENSMUST00000099101	mm|chr2:164062614-164062555	0		1205	359	A_55_P2037857	Svs2	NM_017390	ref|Mus musculus seminal vesicle secretory protein 2 (Svs2), mRNA [NM_017390]	0	0.00677705	8.88978	0.00844362	12.1295	0.0056467	8.86616	0.00450817	6.77144	0	0	0	0	0	0	0	0	0	0	0	0	0	0	0	0	0	0	0	0	0	0	0	0	0	0	0
DATA	404	5	64	ref|NM_146497|tc|NP830801	mm|chr7:115466628-115466569	0		560	361	A_52_P237957	Olfr492	NM_146497	ref|Mus musculus olfactory receptor 492 (Olfr492), mRNA [NM_146497]	0	0.00679824	8.91758	0.00847583	12.1758	0.00566673	8.89761	0.00452429	6.79566	0	0	0	0	0	0	0	0	0	0	0	1	0	0	0	0	0	0	0	0	0	0	0	0	0	1	0
DATA	405	5	65	ref|NM_020559|ens|ENSMUST00000134053|ens|ENSMUST00000141118|ens|ENSMUST00000112524	mm|chr9:106136343-106136284	0		2144	363	A_55_P2083649	Alas1	NM_020559	ref|Mus musculus aminolevulinic acid synthase 1 (Alas1), nuclear gene encoding mitochondrial protein, mRNA [NM_020559]	0	8.93836	11724.9	9.37006	13460.3	7.03856	11051.6	6.88415	10340.3	0	0	0	0	0	1	1	0	0	0	0	0	1	1	0	0	0	0	1	1	1	0	0	0	0	1	1
DATA	406	5	66	ref|NM_178672|ens|ENSMUST00000075848|ens|ENSMUST00000142216|ens|ENSMUST00000151474	mm|chr5:74854659-74854600	0		1449	365	A_55_P2140814	Scfd2	NM_178672	ref|Mus musculus Sec1 family domain containing 2 (Scfd2), transcript variant b, mRNA [NM_178672]	0	0.00683637	8.96759	0.00854137	12.2699	0.00570399	8.95612	0.00455525	6.84216	0	0	0	0	0	0	0	0	0	0	0	0	0	0	0	0	0	0	0	0	0	0	0	0	0	0	0
DATA	407	5	67	ref|NM_013599|ens|ENSMUST00000017881|ens|ENSMUST00000144917|gb|AK004651	mm|chr2:164780620-164780679	0		2412	367	A_52_P507214	Mmp9	NM_013599	ref|Mus musculus matrix metallopeptidase 9 (Mmp9), mRNA [NM_013599]	0	0.671307	880.586	0.695548	999.174	0.126302	198.313	0.119916	180.118	0	0	0	0	0	1	1	0	0	0	0	0	1	1	0	0	0	0	0	1	1	0	0	0	0	0	1
DATA	408	5	68	nap|NAP094921-001	mm|chr11:032939584-032939525	0		195	369	A_55_P2171185	NAP094921-001	NAP094921-001	Unknown	0	35.4175	46458.8	34.4977	49556.9	38.2518	60061.1	40.0597	60171.3	0	0	0	0	0	1	1	0	0	0	0	0	1	1	0	0	0	0	0	1	1	0	0	0	0	0	1
DATA	409	5	69	ref|NM_023125|ref|NM_001102409|ens|ENSMUST00000115346|ens|ENSMUST00000039492	mm|chr16:23081700-23081759	0		1493	371	A_55_P2003414	Kng1	NM_023125	ref|Mus musculus kininogen 1 (Kng1), transcript variant 2, mRNA [NM_023125]	0	0.238164	312.412	0.216186	310.557	0.129752	203.731	0.121921	183.129	0	0	0	0	0	1	1	0	0	0	0	0	1	1	0	0	0	0	0	1	1	0	0	0	0	0	1
DATA	410	5	70	ref|NM_009444|gb|AK218314|gb|AK162574|gb|D50032	mm|chr6:72561439-72561380	0		1776	373	A_52_P134639	Tgoln2	NM_009444	ref|Mus musculus trans-golgi network protein 2 (Tgoln2), mRNA [NM_009444]	0	0.210295	275.854	0.231726	332.88	0.201146	315.83	0.189913	285.257	0	0	0	0	0	1	1	0	0	0	0	0	1	1	0	0	0	0	0	1	1	0	0	0	0	0	1
DATA	411	5	71	ref|NM_001081325|ref|NM_001111296|ens|ENSMUST00000108522|gb|BC147210	mm|chr7:14811272-14811213	0		720	375	A_55_P2107223	Sult2a6	NM_001081325	ref|Mus musculus sulfotransferase family 2A, dehydroepiandrosterone (DHEA)-preferring, member 6 (Sult2a6), mRNA [NM_001081325]	0	0.00690118	9.05262	0.00868118	12.4708	0.00577214	9.06312	0.00461	6.9244	0	0	0	0	0	0	0	0	0	0	0	0	0	0	0	0	0	0	0	0	0	0	0	0	0	0	0
DATA	412	5	72	ref|NM_025444|ens|ENSMUST00000056292|ens|ENSMUST00000143054|gb|AK160171	mm|chr3:108384916-108384975	0		1218	376	A_55_P2098771	Taf13	NM_025444	ref|Mus musculus TAF13 RNA polymerase II, TATA box binding protein (TBP)-associated factor (Taf13), mRNA [NM_025444]	0	1.16344	1526.14	1.17076	1681.83	1.39595	2191.86	1.34536	2020.78	0	0	0	0	0	1	1	0	0	0	0	0	1	1	0	0	0	0	0	1	1	0	0	0	0	0	1
DATA	413	5	73	ref|NM_001012322|ens|ENSMUST00000072886|ens|ENSMUST00000097613|gb|AK032652	mm|chr1:121960044-121960103	0		1856	378	A_55_P2161400	Sctr	NM_001012322	ref|Mus musculus secretin receptor (Sctr), mRNA [NM_001012322]	0	0.0145389	19.0713	0.0152687	21.9338	0.0157822	24.7803	0.00766078	11.5068	0	0	0	0	0	1	0	0	0	0	0	0	1	0	0	0	0	0	0	1	0	0	0	0	0	0	1
DATA	414	5	74	ref|NM_008493|ens|ENSMUST00000069789|gb|U18812|gb|AK142589	mm|chr6:29023234-29023293	0		2614	380	A_52_P374882	Lep	NM_008493	ref|Mus musculus leptin (Lep), mRNA [NM_008493]	0	0.00909112	11.9253	0.00873936	12.5543	0.00759051	11.9182	0.00462124	6.94128	0	0	0	0	0	1	0	0	0	0	0	0	0	0	0	0	0	0	0	1	0	0	0	0	0	0	0
DATA	415	5	75	ref|NM_023906|ens|ENSMUST00000137306|ens|ENSMUST00000020551|gb|AK028489	mm|chr11:31002209-31002268	0		2729	382	A_52_P647298	Asb3	NM_023906	ref|Mus musculus ankyrin repeat and SOCS box-containing 3 (Asb3), mRNA [NM_023906]	0	0.0089123	11.6907	0.0105676	15.1807	0.00578923	9.08995	0.00462123	6.94126	0	0	0	0	0	1	0	0	0	0	0	0	1	0	0	0	0	0	0	0	0	0	0	0	0	0	0
DATA	416	5	76	ref|NM_133222|ens|ENSMUST00000046977|gb|AF385682|tc|TC1579650	mm|chr3:151207470-151207529	0		3532	384	A_51_P480328	Eltd1	NM_133222	ref|Mus musculus EGF, latrophilin seven transmembrane domain containing 1 (Eltd1), mRNA [NM_133222]	0	0.00691113	9.06567	0.00876808	12.5956	0.00578751	9.08725	0.00461885	6.9377	0	0	0	0	0	0	0	0	0	0	0	0	0	0	0	0	0	0	0	0	0	0	0	0	0	0	0
DATA	417	5	77	ref|NM_001164679|ens|ENSMUST00000093450|gb|BC059855|gb|BC042391	mm|chr8:74005913-74005854	0		1549	386	A_55_P2121772	Ano8	NM_001164679	ref|Mus musculus anoctamin 8 (Ano8), mRNA [NM_001164679]	0	0.0141214	18.5237	0.0177384	25.4817	0.0201855	31.6943	0.0219769	33.0101	0	0	0	0	0	1	0	0	0	0	0	0	1	0	0	0	0	0	0	1	0	0	0	0	0	0	1
DATA	418	5	78			66	Structural	0	1	DarkCorner	DarkCorner	DarkCorner		1	0.00689551	9.04516	0.00878547	12.6206	0.00577369	9.06556	0.00460642	6.91902	0	0	0	0	0	0	0	0	0	0	0	0	0	0	0	0	0	0	0	0	0	0	0	0	0	0	0
DATA	419	5	79			66	Structural	0	1	DarkCorner	DarkCorner	DarkCorner		1	0.00688239	9.02796	0.0087906	12.6279	0.00576213	9.04741	0.00459579	6.90305	0	0	0	0	0	0	0	0	0	0	0	0	0	0	0	0	0	0	0	0	0	0	0	0	0	0	0
DATA	420	5	80			66	Structural	0	1	DarkCorner	DarkCorner	DarkCorner		1	0.00686583	9.00624	0.00878951	12.6264	0.00574766	9.02468	0.00458209	6.88248	0	0	0	0	0	0	0	0	0	0	0	0	0	0	0	0	0	0	0	0	0	0	0	0	0	0	0
DATA	421	5	81			66	Structural	0	1	DarkCorner	DarkCorner	DarkCorner		1	0.00684646	8.98082	0.00878708	12.6229	0.00572749	8.99301	0.00456561	6.85773	0	0	0	0	0	0	0	0	0	0	0	0	0	0	0	0	0	0	0	0	0	0	0	0	0	0	0
DATA	422	5	82			66	Structural	0	1	DarkCorner	DarkCorner	DarkCorner		1	0.00682263	8.94957	0.00878168	12.6151	0.00570431	8.95661	0.00454615	6.82849	0	0	0	0	0	0	0	0	0	0	0	0	0	0	0	0	0	0	0	0	0	0	0	0	0	0	0
DATA	423	5	83			66	Structural	0	1	DarkCorner	DarkCorner	DarkCorner		1	0.00679609	8.91475	0.00877086	12.5996	0.00567694	8.91363	0.00452299	6.7937	0	0	0	0	0	0	0	0	0	0	0	0	0	0	0	0	0	0	0	0	0	0	0	0	0	0	0
DATA	424	5	84			66	Structural	0	1	DarkCorner	DarkCorner	DarkCorner		1	0.00676482	8.87373	0.00875706	12.5797	0.00564522	8.86384	0.00449692	6.75455	0	0	0	0	0	0	0	0	0	0	0	0	0	0	0	0	0	0	0	0	0	0	0	0	0	0	0
DATA	425	5	85			66	Structural	0	1	DarkCorner	DarkCorner	DarkCorner		1	0.00672955	8.82747	0.00873754	12.5517	0.00561007	8.80865	0.00446708	6.70973	0	0	0	0	0	0	0	0	0	0	0	0	0	0	0	0	0	0	0	0	0	0	0	0	0	0	0
DATA	426	6	1			66	Structural	0	1	DarkCorner	DarkCorner	DarkCorner		1	0.00591375	7.75735	0.00715477	10.278	0.00484231	7.60315	0.00598132	8.98417	0	0	0	0	0	0	0	0	0	0	0	0	0	0	0	0	0	0	0	0	0	0	0	0	1	0	1
DATA	427	6	2			66	Structural	0	1	DarkCorner	DarkCorner	DarkCorner		1	0.00590601	7.74719	0.00715337	10.276	0.00486009	7.63107	0.00380559	5.71613	0	0	0	0	0	0	0	0	0	0	0	0	0	0	0	0	0	0	0	0	0	0	0	0	0	0	0
DATA	428	6	3			66	Structural	0	1	DarkCorner	DarkCorner	DarkCorner		1	0.00589887	7.73783	0.00715225	10.2744	0.00487594	7.65596	0.0038129	5.72713	0	0	0	0	0	0	0	0	0	0	0	0	0	0	0	0	0	0	0	0	0	0	0	0	0	0	0
DATA	429	6	4			66	Structural	0	1	DarkCorner	DarkCorner	DarkCorner		1	0.00589234	7.72926	0.00715147	10.2733	0.00489045	7.67873	0.0038189	5.73613	0	0	0	0	0	0	0	0	0	0	0	0	0	0	0	0	0	0	0	0	0	0	0	0	0	0	0
DATA	430	6	5			66	Structural	0	1	DarkCorner	DarkCorner	DarkCorner		1	0.00588622	7.72124	0.00715096	10.2725	0.00490328	7.69888	0.00382477	5.74496	0	0	0	0	0	0	0	0	0	0	0	0	0	0	0	0	0	0	0	0	0	0	0	0	0	0	0
DATA	431	6	6			66	Structural	0	1	DarkCorner	DarkCorner	DarkCorner		1	0.00588057	7.71383	0.00715107	10.2727	0.00491498	7.71726	0.00382981	5.75253	0	0	0	0	0	0	0	0	0	0	0	0	0	0	0	0	0	0	0	0	0	0	0	0	0	0	0
DATA	432	6	7			66	Structural	0	1	DarkCorner	DarkCorner	DarkCorner		1	0.00587583	7.70761	0.0071513	10.273	0.0049252	7.73329	0.00383455	5.75965	0	0	0	0	0	0	0	0	0	0	0	0	0	0	0	0	0	0	0	0	0	0	0	0	0	0	0
DATA	433	6	8			66	Structural	0	1	DarkCorner	DarkCorner	DarkCorner		1	0.0058716	7.70206	0.00715242	10.2746	0.00493427	7.74754	0.00383875	5.76594	0	0	0	0	0	0	0	0	0	0	0	0	0	0	0	0	0	0	0	0	0	0	0	0	0	0	0
DATA	434	6	9	ref|NM_009399|ens|ENSMUST00000027559|gb|AK138990|gb|BC019185	mm|chr1:107741892-107741951	0		2355	254	A_55_P2325803	Tnfrsf11a	NM_009399	ref|Mus musculus tumor necrosis factor receptor superfamily, member 11a (Tnfrsf11a), mRNA [NM_009399]	0	0.271782	356.51	0.27334	392.661	0.379961	596.595	0.359327	539.723	0	0	0	0	0	1	1	0	0	0	0	0	1	1	0	0	0	0	0	1	1	0	0	0	0	0	1
DATA	435	6	10	ref|NM_145606|ens|ENSMUST00000000759|gb|BC036138|gb|AK046416	mm|chr8:125728384-125728325	0		1947	256	A_51_P128147	Chmp1a	NM_145606	ref|Mus musculus charged multivesicular body protein 1A (Chmp1a), mRNA [NM_145606]	0	4.58015	6008	4.68433	6729.16	5.23806	8224.54	5.27146	7917.94	0	0	0	0	0	1	1	0	0	0	0	0	1	1	0	0	0	0	0	1	1	0	0	0	0	0	1
DATA	436	6	11	ref|NM_019663|ens|ENSMUST00000098651|ens|ENSMUST00000116566|gb|AK187989	mm|chr9:62729730-62729671	0		2008	258	A_66_P116299	Pias1	NM_019663	ref|Mus musculus protein inhibitor of activated STAT 1 (Pias1), mRNA [NM_019663]	0	1.96364	2575.8	2.07505	2980.86	1.75154	2750.18	1.75786	2640.37	0	0	0	0	0	1	1	0	0	0	0	0	1	1	0	0	0	0	0	1	1	0	0	0	0	0	1
DATA	437	6	12	gb|AK173258|tc|TC1603062	mm|chr17:84672053-84671994	0		2005	260	A_55_P2145356	Thada	AK173258	gb|Mus musculus mRNA for mKIAA1767 protein. [AK173258]	0	0.00586216	7.68968	0.0104758	15.0488	0.00496261	7.79203	0.00385317	5.78761	0	0	0	0	0	0	0	0	0	0	0	0	1	0	0	0	0	0	0	0	0	0	0	0	0	0	0
DATA	438	6	13	ref|NM_018777|ens|ENSMUST00000024699|gb|AK010560|gb|AK010682	mm|chr17:23819027-23819086	0		1119	262	A_51_P423743	Cldn6	NM_018777	ref|Mus musculus claudin 6 (Cldn6), mRNA [NM_018777]	0	3.71096	4867.85	3.59024	5157.47	7.93477	12458.8	7.59244	11404.1	0	0	0	0	0	1	1	0	0	0	0	0	1	1	0	0	0	0	0	1	1	0	0	0	0	0	1
DATA	439	6	14	ref|NM_009085|ens|ENSMUST00000164448|ens|ENSMUST00000087026|gb|AK132114	mm|chr17:46381264-46381120	0		994	264	A_51_P112557	Polr1c	NM_009085	ref|Mus musculus polymerase (RNA) I polypeptide C (Polr1c), mRNA [NM_009085]	0	10.8568	14241.3	10.4957	15077.4	10.5041	16493	10.799	16220.5	0	0	0	0	0	1	1	0	0	0	0	0	1	1	0	0	0	0	0	1	1	0	0	0	0	0	1
DATA	440	6	15	gb|CJ236021	mm|chr4:4454978-4454919	0		385	266	A_55_P2156780	CJ236021	CJ236021	gb|CJ236021 RIKEN full-length enriched mouse cDNA library, pooled tissue 10 Mus musculus cDNA clone K630057L02 3', mRNA sequence [CJ236021]	0	0.0058634	7.69131	0.007177	10.31	0.00497735	7.81518	0.00386327	5.80279	0	0	0	0	0	0	0	0	0	0	0	0	0	0	0	0	0	0	0	0	0	0	0	0	0	0	0
DATA	441	6	16		mm|chr17:035445772-035445713	0		0	268	A_55_P1997132	A_55_P1997132	A_55_P1997132	Unknown	0	0.00654019	8.57908	0.0127896	18.3725	0.00498168	7.82198	0.0186787	28.0561	0	0	0	0	0	1	0	0	0	0	0	0	1	0	0	0	0	0	0	0	0	0	0	0	0	0	1
DATA	442	6	17	ref|NR_027879|gb|AK015785|gb|AK016343|gb|BY715988	mm|chr7:125388369-125388428	0		186	270	A_52_P365044	4930583K01Rik	NR_027879	ref|Mus musculus RIKEN cDNA 4930583K01 gene (4930583K01Rik), non-coding RNA [NR_027879]	0	0.00586854	7.69805	0.00719213	10.3317	0.00498562	7.82817	0.00387098	5.81435	0	0	0	0	0	0	0	0	0	0	0	0	0	0	0	0	0	0	1	0	0	0	0	0	0	0	0
DATA	443	6	18	ref|NM_177236|ens|ENSMUST00000088429|gb|AK045516|ens|ENSMUST00000114479	mm|chrX:70816247-70816306	0		4385	272	A_55_P2013184	Atp2b3	NM_177236	ref|Mus musculus ATPase, Ca++ transporting, plasma membrane 3 (Atp2b3), mRNA [NM_177236]	0	0.00966908	12.6834	0.00719943	10.3422	0.00498948	7.83423	0.00387432	5.81937	0	0	0	0	0	1	0	0	0	0	0	0	0	0	0	0	0	0	0	0	0	0	0	0	0	0	0
DATA	444	6	19	ref|NM_001111336|ens|ENSMUST00000167753|ref|XM_003086315|ref|XM_001480488	mm|chr3:98314276-98313904	0		119	274	A_52_P548963	Hsd3b4	NM_001111336	ref|Mus musculus hydroxy-delta-5-steroid dehydrogenase, 3 beta- and steroid delta-isomerase 4 (Hsd3b4), transcript variant 1, mRNA [NM_001111336]	0	0.0080394	10.5457	0.00720849	10.3552	0.00548678	8.61507	0.00387857	5.82576	0	0	0	0	0	1	0	0	0	0	0	0	0	0	0	0	0	0	0	1	0	0	0	0	0	0	0
DATA	445	6	20	ref|NM_010806|ens|ENSMUST00000137495|ens|ENSMUST00000137503|ens|ENSMUST00000150848	mm|chr17:13989328-13989387	0		2682	276	A_52_P305949	Mllt4	NM_010806	ref|Mus musculus myeloid/lymphoid or mixed-lineage leukemia (trithorax homolog, Drosophila); translocated to, 4 (Mllt4), mRNA [NM_010806]	0	0.122757	161.027	0.124986	179.546	0.146886	230.633	0.172866	259.651	0	0	0	0	0	1	1	0	0	0	0	0	1	1	0	0	0	0	0	1	1	0	0	0	0	0	1
DATA	446	6	21	ref|NM_011642|ref|NM_001126330|ref|NM_001126331|ens|ENSMUST00000105643	mm|chr4:153433157-153433098	0		2246	278	A_55_P1988133	Trp73	NM_011642	ref|Mus musculus transformation related protein 73 (Trp73), transcript variant 1, mRNA [NM_011642]	0	0.0170065	22.3083	0.0149841	21.5251	0.0150951	23.7016	0.0164741	24.7448	0	0	0	0	0	1	0	0	0	0	0	0	1	0	0	0	0	0	0	1	0	0	0	0	0	0	1
DATA	447	6	22	ref|NM_029607|ens|ENSMUST00000078687|ens|ENSMUST00000029090|gb|AK181708	mm|chr2:180449577-180451608	0		957	280	A_55_P2075474	2310003C23Rik	NM_029607	ref|Mus musculus RIKEN cDNA 2310003C23 gene (2310003C23Rik), mRNA [NM_029607]	0	0.566956	743.704	0.542179	778.855	0.825222	1295.72	0.784405	1178.21	0	0	0	0	0	1	1	0	0	0	0	0	1	1	0	0	0	0	0	1	1	0	0	0	0	0	1
DATA	448	6	23	ref|NM_001081431|ens|ENSMUST00000094116|tc|TC1649517	mm|chr5:146052279-146052338	0		1936	282	A_55_P2093929	Zfp498	NM_001081431	ref|Mus musculus zinc finger protein 498 (Zfp498), mRNA [NM_001081431]	0	0.0168204	22.0641	0.0185196	26.6038	0.0163231	25.6298	0.0185231	27.8225	0	0	0	0	0	1	0	0	0	0	0	0	1	0	0	0	0	0	0	1	0	0	0	0	0	0	1
DATA	449	6	24	ref|XM_886007|ref|XM_915836	mm|chr3:142332279-142332338	0		1411	284	A_55_P2084298	Gm6243	XM_886007	ref|PREDICTED: Mus musculus predicted gene 6243 (Gm6243), mRNA [XM_886007]	0	0.0110346	14.4746	0.00838108	12.0396	0.00533896	8.38296	0.00390426	5.86435	0	0	0	0	0	1	0	0	0	0	0	0	1	0	0	0	0	0	0	1	0	0	0	0	0	0	0
DATA	450	6	25	ref|NM_025758|gb|AK017090|gb|AF425641|gb|BC049572	mm|chr3:153516456-153516514	0		924	286	A_51_P120398	Asb17	NM_025758	ref|Mus musculus ankyrin repeat and SOCS box-containing 17 (Asb17), mRNA [NM_025758]	0	0.00592595	7.77335	0.00728339	10.4628	0.00502076	7.88334	0.00391012	5.87315	0	0	0	0	0	0	0	0	0	0	0	0	0	0	0	0	0	0	0	0	0	0	0	0	0	0	0
DATA	451	6	26	ref|NM_134126|ens|ENSMUST00000137386|ens|ENSMUST00000024983|ens|ENSMUST00000142000	mm|chr17:25172684-25172743	0		2041	288	A_51_P330144	Ift140	NM_134126	ref|Mus musculus intraflagellar transport 140 homolog (Chlamydomonas) (Ift140), mRNA [NM_134126]	0	0.0207436	27.2104	0.0139844	20.089	0.0179216	28.1396	0.0169775	25.5008	0	0	0	0	0	1	0	0	0	0	0	0	1	0	0	0	0	0	0	1	0	0	0	0	0	0	1
DATA	452	6	27	ref|NM_009962|ens|ENSMUST00000037261|gb|AB109092|tc|TC1588254	mm|chr19:11016942-11017001	0		2584	290	A_55_P2130463	Gpr44	NM_009962	ref|Mus musculus G protein-coupled receptor 44 (Gpr44), mRNA [NM_009962]	0	0.0152802	20.0438	0.0155545	22.3445	0.0173785	27.2869	0.0135272	20.3183	0	0	0	0	0	1	0	0	0	0	0	0	1	0	0	0	0	0	0	1	0	0	0	0	0	0	1
DATA	453	6	28	ref|NM_016773|ref|NM_001130479|ens|ENSMUST00000032895|gb|AK145934	mm|chr7:123672564-123676627	0		1176	292	A_51_P193336	Nucb2	NM_016773	ref|Mus musculus nucleobindin 2 (Nucb2), transcript variant 2, mRNA [NM_016773]	0	0.196489	257.744	0.196552	282.352	0.216525	339.977	0.19775	297.027	0	0	0	0	0	1	1	0	0	0	0	0	1	1	0	0	0	0	0	1	1	0	0	0	0	0	1
DATA	454	6	29	ref|NR_030693|gb|AK076677|tc|TC1614291|riken|4930412C18	mm|chr4:9750472-9750531	0		3882	294	A_55_P2196185	4930412C18Rik	NR_030693	ref|Mus musculus RIKEN cDNA 4930412C18 gene (4930412C18Rik), non-coding RNA [NR_030693]	0	0.00597662	7.83982	0.00735361	10.5637	0.00504643	7.92365	0.00394206	5.92113	0	0	0	0	0	0	0	0	0	0	0	0	0	0	0	0	0	0	0	0	0	0	0	0	0	0	0
DATA	455	6	30	ref|NM_007916|ens|ENSMUST00000040416|gb|AK003057|gb|AK146548	mm|chr8:113499448-113499389	0		2017	296	A_52_P587642	Ddx19a	NM_007916	ref|Mus musculus DEAD (Asp-Glu-Ala-Asp) box polypeptide 19a (Ddx19a), mRNA [NM_007916]	0	0.463086	607.452	0.486658	699.098	0.559116	877.895	0.529077	794.693	0	0	0	0	0	1	1	0	0	0	0	0	1	1	0	0	0	0	0	1	1	0	0	0	0	0	1
DATA	456	6	31	ref|NR_038055|ens|ENSMUST00000125538|gb|AK010044|tc|TC1600217	mm|chr11:66926022-66925963	0		2664	298	A_55_P2337033	2310065F04Rik	NR_038055	ref|Mus musculus RIKEN cDNA 2310065F04 gene (2310065F04Rik), non-coding RNA [NR_038055]	0	0.0534943	70.171	0.0502839	72.2341	0.0350185	54.9843	0.0304715	45.7694	0	0	0	0	0	1	1	0	0	0	0	0	1	1	0	0	0	0	0	1	1	0	0	0	0	0	1
DATA	458	6	33	ens|ENSMUST00000166477|ens|ENSMUST00000167808	mm|chr7:58426129-58426188	0		242	301	A_55_P2045018	ENSMUST00000166477	ENSMUST00000166477	ens|predicted pseudogene 16478 [Source:MGI Symbol;Acc:MGI:3648411] [ENSMUST00000166477]	0	0.00604346	7.9275	0.0074398	10.6875	0.00508184	7.97925	0.00398204	5.98117	0	0	0	0	0	0	0	0	0	0	0	0	0	0	0	0	0	0	0	0	0	0	0	0	0	0	0
DATA	459	6	34	ref|NM_016714|ens|ENSMUST00000016763|ens|ENSMUST00000165443|gb|AF229256	mm|chr15:84770217-84770276	0		1572	303	A_51_P411297	Nup50	NM_016714	ref|Mus musculus nucleoporin 50 (Nup50), mRNA [NM_016714]	0	5.58747	7329.35	5.7841	8309.02	6.80888	10691	6.77674	10178.9	0	0	0	0	0	1	1	0	0	0	0	0	1	1	0	0	0	0	0	1	1	0	0	0	0	0	1
DATA	460	6	35	ref|NM_183149|ens|ENSMUST00000047179|ens|ENSMUST00000088395|gb|AK136995	mm|chr17:24818901-24818960	0		3226	305	A_55_P2051894	Zfp598	NM_183149	ref|Mus musculus zinc finger protein 598 (Zfp598), mRNA [NM_183149]	0	1.70441	2235.75	1.68978	2427.41	1.89964	2982.71	1.87482	2816.06	0	0	0	0	0	1	1	0	0	0	0	0	1	1	0	0	0	0	0	1	1	0	0	0	0	0	1
DATA	461	6	36	ref|NM_146208|ens|ENSMUST00000047768|gb|BC034753|gb|BC024921	mm|chr8:54672525-54672466	0		1948	307	A_52_P251366	Neil3	NM_146208	ref|Mus musculus nei like 3 (E. coli) (Neil3), mRNA [NM_146208]	0	0.239255	313.842	0.253864	364.682	0.250265	392.953	0.243122	365.179	0	0	0	0	0	1	1	0	0	0	0	0	1	1	0	0	0	0	0	1	1	0	0	0	0	0	1
DATA	462	6	37	ref|NM_025446|ens|ENSMUST00000019942|ens|ENSMUST00000162610|ens|ENSMUST00000162174	mm|chr10:13373452-13373393	0		690	309	A_55_P2048348	Aig1	NM_025446	ref|Mus musculus androgen-induced 1 (Aig1), mRNA [NM_025446]	0	0.18818	246.845	0.1884	270.641	0.50251	789.016	0.442678	664.919	0	0	0	0	0	1	1	0	0	0	0	0	1	1	0	0	0	0	0	1	1	0	0	0	0	0	1
DATA	463	6	38	ref|NM_008733|ref|NM_198059|gb|U76618|nap|NAP108949-1	mm|chr19:56394500-56394493	0		5440	311	A_55_P2275054	Nrap	NM_008733	ref|Mus musculus nebulin-related anchoring protein (Nrap), transcript variant 2, mRNA [NM_008733]	0	0.341721	448.252	0.34052	489.165	0.330562	519.031	0.334036	501.736	0	0	0	0	0	1	1	0	0	0	0	0	1	1	0	0	0	0	0	1	1	0	0	0	0	1	1
DATA	464	6	39	ref|NM_001042592|gb|BC025091|gb|BC067413|gb|BB143451	mm|chr7:75881964-75881905	0		3818	313	A_51_P111612	Arrdc4	NM_001042592	ref|Mus musculus arrestin domain containing 4 (Arrdc4), transcript variant 1, mRNA [NM_001042592]	0	0.414669	543.941	0.399726	574.218	0.590775	927.605	0.544843	818.375	0	0	0	0	0	1	1	0	0	0	0	0	1	1	0	0	0	0	0	1	1	0	0	0	0	0	1
DATA	465	6	40	ref|NM_011159|ens|ENSMUST00000023352|gb|U78157|gb|U78158	mm|chr16:15839317-15841922	0		12204	315	A_51_P241667	Prkdc	NM_011159	ref|Mus musculus protein kinase, DNA activated, catalytic polypeptide (Prkdc), mRNA [NM_011159]	0	0.22789	298.934	0.283928	407.871	0.345203	542.02	0.34362	516.131	0	0	0	0	0	1	1	0	0	0	0	0	1	1	0	0	0	0	0	1	1	0	0	0	0	0	1
DATA	466	6	41	gb|AK135674|riken|7420402M11	mm|chr7:12810154-12810213	0		592	317	A_66_P129965	Gm4224	AK135674	gb|Mus musculus in vitro fertilized eggs cDNA, RIKEN full-length enriched library, clone:7420402M11 product:unclassifiable, full insert sequence. [AK135674]	0	0.00621264	8.14942	0.00765983	11.0036	0.00555523	8.72254	0.00409223	6.14669	0	0	0	0	0	0	0	0	0	0	0	0	0	0	0	0	0	0	0	1	0	0	0	0	0	0	0
DATA	467	6	42	ref|NM_001164171|ref|NM_010856|ens|ENSMUST00000111456|ens|ENSMUST00000134256	mm|chr14:55584191-55584132	0		308	319	A_55_P2140453	Myh6	NM_001164171	ref|Mus musculus myosin, heavy polypeptide 6, cardiac muscle, alpha (Myh6), transcript variant 1, mRNA [NM_001164171]	0	0.00936595	12.2858	0.0101558	14.589	0.0110911	17.4147	0.00626183	9.40551	0	0	0	0	0	1	0	0	0	0	0	0	1	0	0	0	0	0	0	1	0	0	0	0	0	0	1
DATA	468	6	43	ref|NM_001081750|ens|ENSMUST00000063487|ens|ENSMUST00000134463|ens|ENSMUST00000130616	mm|chr5:125365082-125365141	0		337	321	A_55_P2039038	Zfp664	NM_001081750	ref|Mus musculus zinc finger protein 664 (Zfp664), mRNA [NM_001081750]	0	3.50039	4591.63	3.30679	4750.3	4.67217	7336.01	4.40574	6617.59	0	0	0	0	0	1	1	0	0	0	0	0	1	1	0	0	0	0	0	1	1	0	0	0	0	0	1
DATA	469	6	44	ref|NM_198669|ens|ENSMUST00000087853|gb|BC011176|gb|X63005	mm|chr6:132157178-132156861	0		1513	323	A_52_P71756	Prb1	NM_198669	ref|Mus musculus proline-rich protein BstNI subfamily 1 (Prb1), mRNA [NM_198669]	0	0.00628636	8.24612	0.00775815	11.1448	0.00523971	8.22713	0.00414399	6.22443	0	0	0	0	0	0	0	0	0	0	0	0	0	0	0	0	0	0	0	0	0	0	0	0	0	0	0
DATA	470	6	45	ens|ENSMUST00000110031|ens|ENSMUST00000133906|gb|AK003929|gb|AK147855	mm|chr13:53008364-53008305	0		449	325	A_55_P2100715	Auh	ENSMUST00000110031	ens|AU RNA binding protein/enoyl-coenzyme A hydratase [Source:MGI Symbol;Acc:MGI:1338011] [ENSMUST00000110031]	0	0.563472	739.134	0.580044	833.248	0.443366	696.15	0.422164	634.107	0	0	0	0	0	1	1	0	0	0	0	0	1	1	0	0	0	0	0	1	1	0	0	0	0	0	1
DATA	471	6	46	ref|NM_183147|ens|ENSMUST00000156791|ens|ENSMUST00000059241|gb|BC056484	mm|chr7:147337032-147336973	0		2650	327	A_52_P238523	Sprn	NM_183147	ref|Mus musculus shadow of prion protein (Sprn), mRNA [NM_183147]	0	0.0429811	56.3804	0.0528757	75.9574	0.0315318	49.5097	0.0363501	54.5992	0	0	0	0	0	1	1	0	0	0	0	0	1	1	0	0	0	0	0	1	1	0	0	0	0	0	1
DATA	472	6	47	ref|NM_025291|ref|NM_001164406|ref|NR_028355|ens|ENSMUST00000173202	mm|chr18:36827074-36827015	0		735	329	A_51_P226053	Sra1	NM_025291	ref|Mus musculus steroid receptor RNA activator 1 (Sra1), transcript variant 1, mRNA [NM_025291]	0	18.9128	24808.8	19.0734	27399.4	17.115	26873.1	16.3486	24556.3	0	0	0	0	0	1	1	0	0	0	0	0	1	1	0	0	0	0	0	1	1	0	0	0	0	0	1
DATA	473	6	48		mm|chr4:115205300-115205359	0		0	331	A_55_P1952404	A_55_P1952404	A_55_P1952404	Unknown	0	0.00639252	8.38537	0.0078946	11.3408	0.00531745	8.34919	0.00421696	6.33404	0	0	0	0	0	0	0	0	0	0	0	0	0	0	0	0	0	0	0	0	0	0	0	0	0	0	0
DATA	474	6	49	ref|NM_001033339|ens|ENSMUST00000024696|gb|AK089273|gb|AK171493	mm|chr17:23767149-23767090	0		2648	332	A_51_P187262	Mmp25	NM_001033339	ref|Mus musculus matrix metallopeptidase 25 (Mmp25), mRNA [NM_001033339]	0	0.182932	239.961	0.181448	260.655	0.0186779	29.3271	0.0122875	18.4563	0	0	0	0	0	1	1	0	0	0	0	0	1	1	0	0	0	0	0	1	0	0	0	0	0	0	1
DATA	475	6	50	ref|NM_130879|ens|ENSMUST00000105837|ens|ENSMUST00000105839|ens|ENSMUST00000105838	mm|chr4:137179243-137179302	0		1893	334	A_55_P2100770	Usp48	NM_130879	ref|Mus musculus ubiquitin specific peptidase 48 (Usp48), mRNA [NM_130879]	0	1.48902	1953.22	1.40216	2014.23	1.44323	2266.08	1.32218	1985.97	0	0	0	0	0	1	1	0	0	0	0	0	1	1	0	0	0	0	0	1	1	0	0	0	0	0	1
DATA	476	6	51	ref|NM_028456|ref|NM_025637|ens|ENSMUST00000039761|ens|ENSMUST00000106466	mm|chr3:120858943-120858884	0		856	336	A_52_P257686	Rwdd3	NM_028456	ref|Mus musculus RWD domain containing 3 (Rwdd3), transcript variant 2, mRNA [NM_028456]	0	0.38063	499.291	0.405581	582.628	0.289891	455.173	0.28385	426.353	0	0	0	0	0	1	1	0	0	0	0	0	1	1	0	0	0	0	0	1	1	0	0	0	0	0	1
DATA	477	6	52	ref|NM_175342|ens|ENSMUST00000061593|ens|ENSMUST00000163305|ens|ENSMUST00000168149	mm|chr14:26775638-26775697	0		1439	338	A_55_P1952394	Cphx	NM_175342	ref|Mus musculus cytoplasmic polyadenylated homeobox (Cphx), mRNA [NM_175342]	0	0.00683731	8.96883	0.00951927	13.6747	0.0163421	25.6595	0.00724237	10.8783	0	0	0	0	0	1	0	0	0	0	0	0	1	0	0	0	0	0	0	1	0	0	0	0	0	0	1
DATA	478	6	53	ref|NM_146140|ens|ENSMUST00000058994|gb|AK083053|gb|BC024829	mm|chr3:124025394-124025453	0		1440	340	A_51_P144957	Tram1l1	NM_146140	ref|Mus musculus translocation associated membrane protein 1-like 1 (Tram1l1), mRNA [NM_146140]	0	0.0480239	62.9952	0.0618159	88.8002	0.0345558	54.2578	0.026656	40.0383	0	0	0	0	0	1	1	0	0	0	0	0	1	1	0	0	0	0	0	1	1	0	0	0	0	0	1
DATA	479	6	54	ref|NR_029414|gb|AK016931|tc|TC1600140|riken|4933426G20	mm|chr15:63756950-63757008	0		1871	342	A_55_P2312644	Gsdmcl-ps	NR_029414	ref|Mus musculus gasdermin C-like, pseudogene (Gsdmcl-ps), non-coding RNA [NR_029414]	0	0.00655712	8.6013	0.00811579	11.6586	0.00544977	8.55696	0.00433699	6.51432	0	0	0	0	0	0	0	0	0	0	0	0	0	0	0	0	0	0	0	0	0	0	0	0	0	0	0
DATA	480	6	55	ref|NM_001047604|ens|ENSMUST00000102718|ens|ENSMUST00000169968|gb|AK147810	mm|chr2:66060846-66060787	0		2405	344	A_55_P2466685	Ttc21b	NM_001047604	ref|Mus musculus tetratricopeptide repeat domain 21B (Ttc21b), mRNA [NM_001047604]	0	0.0147123	19.2989	0.0152496	21.9065	0.0247601	38.877	0.0260347	39.105	0	0	0	0	0	1	0	0	0	0	0	0	1	0	0	0	0	0	0	1	0	0	0	0	0	0	1
DATA	481	6	56		mm|chr16:035920856-035920915	0		0	346	A_55_P2172233	A_55_P2172233	A_55_P2172233	Unknown	0	106.812	140110	106.072	152375	93.9213	147470	93.9925	141180	0	0	0	0	0	1	1	0	0	0	0	0	1	1	0	0	0	0	0	1	1	0	0	0	0	0	1
DATA	482	6	57	gb|BY098376	mm|chr10:120927143-120927202	0		256	348	A_55_P1963419	BY098376	BY098376	gb|BY098376 RIKEN full-length enriched, adult male kidney Mus musculus cDNA clone K630122C15 5', mRNA sequence [BY098376]	0	0.00663764	8.70691	0.00822663	11.8178	0.00551826	8.66449	0.00439643	6.6036	0	0	0	0	0	0	0	0	0	0	0	0	0	0	0	0	0	0	0	0	0	0	0	0	0	0	0
DATA	483	6	58	ref|NM_177353|ens|ENSMUST00000072451|gb|BC058750|gb|AK041169	mm|chrX:19739336-19739277	0		1249	350	A_52_P85791	Slc9a7	NM_177353	ref|Mus musculus solute carrier family 9 (sodium/hydrogen exchanger), member 7 (Slc9a7), mRNA [NM_177353]	0	0.00666392	8.74139	0.00826569	11.8739	0.00554116	8.70045	0.00441717	6.63476	0	0	0	0	0	0	0	0	0	0	0	0	0	0	0	0	0	0	0	0	0	0	0	0	0	0	0
DATA	484	6	59	ref|NM_029990|ref|NM_001081231|ens|ENSMUST00000073678|ens|ENSMUST00000115141	mm|chr5:22608362-22608421	0		565	352	A_66_P106774	Lhfpl3	NM_029990	ref|Mus musculus lipoma HMGIC fusion partner-like 3 (Lhfpl3), transcript variant 1, mRNA [NM_029990]	0	0.0148739	19.5109	0.0151393	21.748	0.0195173	30.645	0.0197595	29.6795	0	0	0	0	0	1	0	0	0	0	0	0	1	0	0	0	0	0	0	1	0	0	0	0	0	0	1
DATA	485	6	60	ref|NM_009456|ens|ENSMUST00000090192|ens|ENSMUST00000115699|gb|BC106149	mm|chr16:17153471-17153412	0		1245	354	A_55_P2125466	Ube2l3	NM_009456	ref|Mus musculus ubiquitin-conjugating enzyme E2L 3 (Ube2l3), mRNA [NM_009456]	0	7.86963	10323	8.13904	11692	9.33376	14655.4	8.66515	13015.4	0	0	0	0	0	1	1	0	0	0	0	0	1	1	0	0	0	0	0	1	1	0	0	0	0	0	1
DATA	486	6	61	ens|ENSMUST00000101077|ens|ENSMUST00000148413|ref|XR_106242|gb|AK040705	mm|chr11:61678847-61678788	0		1537	356	A_55_P2117375	ENSMUST00000101077	ENSMUST00000101077	ens|RIKEN cDNA A530017D24 gene [Source:MGI Symbol;Acc:MGI:2144320] [ENSMUST00000101077]	0	0.315698	414.116	0.376108	540.29	0.159732	250.804	0.163131	245.029	0	0	0	0	0	1	1	0	0	0	0	0	1	1	0	0	0	0	0	1	1	0	0	0	0	0	1
DATA	487	6	62	ref|NM_001099330|ens|ENSMUST00000108083	mm|chr7:34885721-34885780	0		355	358	A_55_P2048594	Gm12776	NM_001099330	ref|Mus musculus predicted gene 12776 (Gm12776), mRNA [NM_001099330]	0	0.00675929	8.86649	0.00841004	12.0812	0.00562834	8.83734	0.00449256	6.748	0	0	0	0	0	0	0	0	0	0	0	0	0	0	0	0	0	0	0	0	0	0	0	0	0	0	0
DATA	488	6	63	ref|NM_026203|ref|NM_001177776|ens|ENSMUST00000095801|ens|ENSMUST00000163505	mm|chr10:20774814-20774873	0		3109	360	A_51_P112174	Ahi1	NM_026203	ref|Mus musculus Abelson helper integration site 1 (Ahi1), transcript variant 1, mRNA [NM_026203]	0	0.024543	32.1942	0.029168	41.9006	0.0355577	55.8309	0.0314038	47.1697	0	0	0	0	0	1	0	0	0	0	0	0	1	0	0	0	0	0	0	1	1	0	0	0	0	0	1
DATA	489	6	64	ref|NM_001033865|ref|NM_024277|ens|ENSMUST00000150739|ens|ENSMUST00000077381	mm|chr11:29445973-29445914	0		689	362	A_55_P1976108	Rps27a	NM_001033865	ref|Mus musculus ribosomal protein S27A (Rps27a), transcript variant 2, mRNA [NM_001033865]	0	336.211	441025	331.903	476788	258.305	405578	261.899	393382	0	0	0	0	0	1	1	0	0	0	0	0	1	1	0	0	0	0	0	1	1	0	0	0	0	1	1
DATA	490	6	65	ref|NM_027748|ens|ENSMUST00000129720|ens|ENSMUST00000026888|gb|BC053691	mm|chr2:9837764-9837705	0		3219	364	A_55_P2027594	Taf3	NM_027748	ref|Mus musculus TAF3 RNA polymerase II, TATA box binding protein (TBP)-associated factor (Taf3), mRNA [NM_027748]	0	1.50507	1974.27	1.49683	2150.24	1.37075	2152.28	1.31379	1973.36	0	0	0	0	0	1	1	0	0	0	0	0	1	1	0	0	0	0	0	1	1	0	0	0	0	1	1
DATA	491	6	66	ref|NM_001004153|ens|ENSMUST00000067969|ens|ENSMUST00000171749|ens|ENSMUST00000163910	mm|chr7:3155339-3155280	0		2768	366	A_52_P565847	AU018091	NM_001004153	ref|Mus musculus expressed sequence AU018091 (AU018091), mRNA [NM_001004153]	0	0.571961	750.269	0.564209	810.501	0.225516	354.093	0.212167	318.683	0	0	0	0	0	1	1	0	0	0	0	0	1	1	0	0	0	0	0	1	1	0	0	0	0	0	1
DATA	492	6	67	ref|NM_026670|ens|ENSMUST00000055013|ens|ENSMUST00000106099|ens|ENSMUST00000152607	mm|chr4:126724945-126724886	0		3224	368	A_55_P2117169	Zmym1	NM_026670	ref|Mus musculus zinc finger, MYM domain containing 1 (Zmym1), mRNA [NM_026670]	0	3.9763	5215.91	4.08953	5874.71	3.27378	5140.32	3.18879	4789.69	0	0	0	0	0	1	1	0	0	0	0	0	1	1	0	0	0	0	0	1	1	0	0	0	0	0	1
DATA	493	6	68	ref|NM_001081227|ens|ENSMUST00000136521|tc|TC1632316	mm|chr1:182364623-182364564	0		4437	370	A_55_P2127617	6330403A02Rik	NM_001081227	ref|Mus musculus RIKEN cDNA 6330403A02 gene (6330403A02Rik), mRNA [NM_001081227]	0	0.0092369	12.1165	0.011871	17.053	0.00573481	9.00451	0.00480572	7.21838	0	0	0	0	0	1	0	0	0	0	0	0	1	0	0	0	0	0	0	0	0	0	0	0	0	0	1
DATA	494	6	69	ens|ENSMUST00000103658|ref|XM_917305|gb|AF012174|gb|U07874	mm|chr14:54255014-54255073	0		329	372	A_55_P2120696	ENSMUST00000103658	ENSMUST00000103658	ens|T cell receptor alpha variable 13-2 [Source:MGI Symbol;Acc:MGI:3651611] [ENSMUST00000103658]	0	0.0201893	26.4833	0.0259823	37.3243	0.0201256	31.6002	0.0158088	23.7455	0	0	0	0	0	1	0	0	0	0	0	0	1	0	0	0	0	0	0	1	0	0	0	0	0	0	1
DATA	495	6	70	ref|NR_040744|gb|AK020190|tc|TC1611128|riken|7630403G23	mm|chr9:33866525-33866584	0		1002	374	A_55_P2409038	7630403G23Rik	NR_040744	ref|Mus musculus RIKEN cDNA 7630403G23 gene (7630403G23Rik), non-coding RNA [NR_040744]	0	0.0068887	9.03624	0.00865491	12.433	0.0057581	9.04108	0.00460056	6.91021	0	0	0	0	0	0	0	0	0	0	0	0	0	0	0	0	0	0	0	0	0	0	0	0	0	0	0
DATA	497	6	72	gb|AK036729|gb|BF582311|riken|9830168J08	mm|chr13:25081189-25081130	0		2242	377	A_55_P1992267	AK036729	AK036729	gb|Mus musculus adult male bone cDNA, RIKEN full-length enriched library, clone:9830168J08 product:unclassifiable, full insert sequence. [AK036729]	0	0.116241	152.479	0.117852	169.297	0.123453	193.839	0.126263	189.651	0	0	0	0	0	1	1	0	0	0	0	0	1	1	0	0	0	0	0	1	1	0	0	0	0	0	1
DATA	498	6	73	gb|AK032546|tc|TC1778682|riken|6430590A10|nap|NAP058287-1	mm|chr10:102829963-102829904	0		1258	379	A_55_P2017739	6430590A10Rik	AK032546	gb|Mus musculus adult male olfactory brain cDNA, RIKEN full-length enriched library, clone:6430590A10 product:unclassifiable, full insert sequence. [AK032546]	0	0.00690725	9.06057	0.00871997	12.5265	0.00577846	9.07305	0.00461599	6.93339	0	0	0	0	0	0	0	0	0	0	0	0	0	0	0	0	0	0	0	0	0	0	0	0	0	0	0
DATA	499	6	74	ref|NM_028815|ref|NM_001159366|ref|NM_001159365|ref|NM_001159364	mm|chr16:55925146-55925087	0		435	381	A_52_P357181	Cep97	NM_028815	ref|Mus musculus centrosomal protein 97 (Cep97), transcript variant 1, mRNA [NM_028815]	0	0.10669	139.951	0.104062	149.487	0.0872705	137.028	0.086875	130.49	0	0	0	0	0	1	1	0	0	0	0	0	1	1	0	0	0	0	0	1	1	0	0	0	0	0	1
DATA	500	6	75	ref|NM_025845|ens|ENSMUST00000029480|ens|ENSMUST00000129273|gb|AK159267	mm|chr3:108706263-108706204	0		2464	383	A_66_P107973	Prpf38b	NM_025845	ref|Mus musculus PRP38 pre-mRNA processing factor 38 (yeast) domain containing B (Prpf38b), mRNA [NM_025845]	0	0.633226	830.633	0.663031	952.462	0.813632	1277.52	0.837906	1258.57	0	0	0	0	0	1	1	0	0	0	0	0	1	1	0	0	0	0	0	1	1	0	0	0	0	0	1
DATA	501	6	76	ens|ENSMUST00000131841|gb|AK030770|tc|TC1609231|riken|5730588L14	mm|chr2:26501187-26501246	0		3669	385	A_66_P120003	ENSMUST00000131841	ENSMUST00000131841	ens|RIKEN cDNA 5730588L14 gene [Source:MGI Symbol;Acc:MGI:3045374] [ENSMUST00000131841]	0	0.00690176	9.05337	0.00876136	12.5859	0.00577764	9.07176	0.0046112	6.9262	0	0	0	0	0	0	0	0	0	0	0	0	0	0	0	0	0	0	0	0	0	0	0	0	0	0	0
DATA	502	6	77	gb|AK006313|riken|1700024P12|nap|NAP000004-022	mm|chr17:3084560-3084619	0		635	387	A_55_P2116988	1700024P12Rik	AK006313	gb|Mus musculus adult male testis cDNA, RIKEN full-length enriched library, clone:1700024P12 product:unclassifiable, full insert sequence. [AK006313]	0	0.72377	949.404	0.763913	1097.38	0.671466	1054.3	0.654583	983.209	0	0	0	0	0	1	1	0	0	0	0	0	1	1	0	0	0	0	0	1	1	0	0	0	0	0	1
DATA	503	6	78			66	Structural	0	1	DarkCorner	DarkCorner	DarkCorner		1	0.00688261	9.02825	0.00877588	12.6068	0.00576065	9.04508	0.00459614	6.90358	0	0	0	0	0	0	0	0	0	0	0	0	0	0	0	0	0	0	0	0	0	0	0	0	0	0	0
DATA	504	6	79			66	Structural	0	1	DarkCorner	DarkCorner	DarkCorner		1	0.00686876	9.01009	0.00877836	12.6103	0.00574843	9.02589	0.00458258	6.88321	0	0	0	0	0	0	0	0	0	0	0	0	0	0	0	0	0	0	0	0	0	0	0	0	0	0	0
DATA	505	6	80			66	Structural	0	1	DarkCorner	DarkCorner	DarkCorner		1	0.00685163	8.98761	0.0087759	12.6068	0.00573113	8.99872	0.00456819	6.86159	0	0	0	0	0	0	0	0	0	0	0	0	0	0	0	0	0	0	0	0	0	0	0	0	0	0	0
DATA	506	6	81			66	Structural	0	1	DarkCorner	DarkCorner	DarkCorner		1	0.00683115	8.96075	0.00877243	12.6018	0.00571031	8.96605	0.0045503	6.83472	0	0	0	0	0	0	0	0	0	0	0	0	0	0	0	0	0	0	0	0	0	0	0	0	0	0	0
DATA	507	6	82			66	Structural	0	1	DarkCorner	DarkCorner	DarkCorner		1	0.00680529	8.92682	0.00876389	12.5896	0.00568494	8.92621	0.00452927	6.80313	0	0	0	0	0	0	0	0	0	0	0	0	0	0	0	0	0	0	0	0	0	0	0	0	0	0	0
DATA	508	6	83			66	Structural	0	1	DarkCorner	DarkCorner	DarkCorner		1	0.00677659	8.88918	0.00875335	12.5744	0.00565791	8.88376	0.00450461	6.7661	0	0	0	0	0	0	0	0	0	0	0	0	0	0	0	0	0	0	0	0	0	0	0	0	0	0	0
DATA	509	6	84			66	Structural	0	1	DarkCorner	DarkCorner	DarkCorner		1	0.00674477	8.84745	0.00873577	12.5492	0.0056225	8.82817	0.00447671	6.72419	0	0	0	0	0	0	0	0	0	0	0	0	0	0	0	0	0	0	0	0	0	0	0	0	0	0	0
DATA	510	6	85			66	Structural	0	1	DarkCorner	DarkCorner	DarkCorner		1	0.00670817	8.79943	0.00871615	12.521	0.00558447	8.76845	0.00444435	6.67558	0	0	0	0	0	0	0	0	0	0	0	0	0	0	0	0	0	0	0	0	0	0	0	0	0	0	0
DATA	511	7	1			66	Structural	0	1	DarkCorner	DarkCorner	DarkCorner		1	0.00591913	7.7644	0.00715415	10.2771	0.00483092	7.58527	0.00379285	5.69701	0	0	0	0	0	0	0	0	0	0	0	0	0	0	0	0	0	0	0	0	0	0	0	0	0	0	0
DATA	512	7	2			66	Structural	0	1	DarkCorner	DarkCorner	DarkCorner		1	0.00591096	7.7537	0.00715259	10.2749	0.00484917	7.61392	0.00380119	5.70953	0	0	0	0	0	0	0	0	0	0	0	0	0	0	0	0	0	0	0	0	0	0	0	0	0	0	0
DATA	513	7	3			66	Structural	0	1	DarkCorner	DarkCorner	DarkCorner		1	0.00590319	7.74349	0.00715108	10.2727	0.0048663	7.64082	0.00380861	5.72068	0	0	0	0	0	0	0	0	0	0	0	0	0	0	0	0	0	0	0	0	0	0	0	0	0	0	0
DATA	514	7	4			66	Structural	0	1	DarkCorner	DarkCorner	DarkCorner		1	0.00589595	7.734	0.00714955	10.2705	0.00488143	7.66458	0.0038148	5.72998	0	0	0	0	0	0	0	0	0	0	0	0	0	0	0	0	0	0	0	0	0	0	0	0	0	0	0
DATA	515	7	5			66	Structural	0	1	DarkCorner	DarkCorner	DarkCorner		1	0.0058894	7.72541	0.00714871	10.2693	0.00489499	7.68586	0.00382085	5.73907	0	0	0	0	0	0	0	0	0	0	0	0	0	0	0	0	0	0	0	0	0	0	0	0	0	0	0
DATA	516	7	6			66	Structural	0	1	DarkCorner	DarkCorner	DarkCorner		1	0.00588342	7.71756	0.00714824	10.2686	0.00490708	7.70485	0.00382583	5.74655	0	0	0	0	0	0	0	0	0	0	0	0	0	0	0	0	0	0	0	0	0	0	0	0	0	0	0
DATA	517	7	7			66	Structural	0	1	DarkCorner	DarkCorner	DarkCorner		1	0.00587795	7.71039	0.00714805	10.2684	0.00491818	7.72227	0.00383046	5.7535	0	0	0	0	0	0	0	0	0	0	0	0	0	0	0	0	0	0	0	0	0	0	0	0	0	0	0
DATA	518	7	8			66	Structural	0	1	DarkCorner	DarkCorner	DarkCorner		1	0.00587337	7.70438	0.00714847	10.269	0.00492818	7.73798	0.00383494	5.76023	0	0	0	0	0	0	0	0	0	0	0	0	0	0	0	0	0	0	0	0	0	0	0	0	0	0	0
DATA	519	7	9	ref|NM_027416|ens|ENSMUST00000077698|gb|AK010118|gb|BC005457	mm|chr13:3803061-3803002	0		503	388	A_55_P2083317	Calml3	NM_027416	ref|Mus musculus calmodulin-like 3 (Calml3), mRNA [NM_027416]	0	0.00812025	10.6517	0.00727004	10.4436	0.00493682	7.75154	0.00797359	11.9766	0	0	0	0	0	1	0	0	0	0	0	0	1	0	0	0	0	0	0	0	0	0	0	0	0	0	1
DATA	520	7	10	ref|NM_172339|ref|NR_033572|ens|ENSMUST00000035427|ens|ENSMUST00000135171	mm|chr2:26218353-26218294	0		4303	390	A_55_P2093543	Snapc4	NM_172339	ref|Mus musculus small nuclear RNA activating complex, polypeptide 4 (Snapc4), transcript variant 1, mRNA [NM_172339]	0	5.84645	7669.07	5.77915	8301.91	6.1104	9594.24	6.39064	9598.99	0	0	0	0	0	1	1	0	0	0	0	0	1	1	0	0	0	0	0	1	1	0	0	0	0	0	1
DATA	521	7	11	ref|NM_010923|ref|NM_180960|ens|ENSMUST00000088485|ens|ENSMUST00000153739	mm|chr2:157387696-157387755	0		650	392	A_55_P1980426	Nnat	NM_010923	ref|Mus musculus neuronatin (Nnat), transcript variant 1, mRNA [NM_010923]	0	0.00586339	7.69129	0.00715306	10.2756	0.00602415	9.45882	0.00603727	9.06821	0	0	0	0	0	0	0	0	0	0	0	0	0	0	0	0	0	0	0	1	0	0	0	0	0	0	1
DATA	522	7	12	gb|AK018253|gb|AV335753|tc|TC1647493|riken|6330576A10	mm|chr14:100878536-100878595	0		1460	394	A_66_P139233	6330576A10Rik	AK018253	gb|Mus musculus adult male medulla oblongata cDNA, RIKEN full-length enriched library, clone:6330576A10 product:unclassifiable, full insert sequence. [AK018253]	0	0.00586153	7.68885	0.0071561	10.2799	0.00495686	7.78301	0.0038496	5.78224	0	0	0	0	0	0	0	0	0	0	0	0	0	0	0	0	0	0	0	0	0	0	0	0	0	1	0
DATA	523	7	13		unmapped	0		0	396	A_55_P1993463	A_55_P1993463	A_55_P1993463	Unknown	0	0.694364	910.831	0.625415	898.426	0.359785	564.917	0.417688	627.383	0	0	0	0	0	1	1	0	0	0	0	0	1	1	0	0	0	0	0	1	1	0	0	0	0	0	1
DATA	524	7	14	ref|NM_001011787|ens|ENSMUST00000099606|nap|NAP108606-1|nap|NAP112983-1	mm|chr2:111785008-111784949	0		603	398	A_51_P362554	Olfr1307	NM_001011787	ref|Mus musculus olfactory receptor 1307 (Olfr1307), mRNA [NM_001011787]	0	0.0058603	7.68724	0.00716402	10.2913	0.00496738	7.79953	0.0038561	5.79201	0	0	0	0	0	0	0	0	0	0	0	0	0	0	0	0	0	0	0	0	0	0	0	0	0	0	0
DATA	525	7	15	ref|NM_011707|ens|ENSMUST00000153628|ens|ENSMUST00000017488|gb|AF440693	mm|chr11:78315393-78315665	0		1523	400	A_51_P109840	Vtn	NM_011707	ref|Mus musculus vitronectin (Vtn), mRNA [NM_011707]	0	0.00586094	7.68808	0.00716917	10.2987	0.00497183	7.80652	0.00385904	5.79643	0	0	0	0	0	0	0	0	0	0	0	0	0	0	0	0	0	0	0	0	0	0	0	0	0	0	0
DATA	526	7	16	ref|NR_003644|ens|ENSMUST00000049520|gb|AK075762|gb|BC048504	mm|chr10:71442798-71442739	0		640	402	A_51_P495730	1700049L16Rik	NR_003644	ref|Mus musculus RIKEN cDNA 1700049L16 gene (1700049L16Rik), non-coding RNA [NR_003644]	0	0.139362	182.807	0.157412	226.126	0.104384	163.898	0.109145	163.94	0	0	0	0	0	1	1	0	0	0	0	0	1	1	0	0	0	0	0	1	1	0	0	0	0	0	1
DATA	527	7	17	ref|NM_011392|ens|ENSMUST00000057167|ens|ENSMUST00000116411|gb|U22465	mm|chr13:55515201-55515259	0		2225	404	A_51_P498442	Slc34a1	NM_011392	ref|Mus musculus solute carrier family 34 (sodium phosphate), member 1 (Slc34a1), mRNA [NM_011392]	0	0.00586494	7.69332	0.00718143	10.3163	0.00498023	7.8197	0.00798181	11.989	0	0	0	0	0	0	0	0	0	0	0	0	0	0	0	0	0	0	0	0	0	0	0	0	0	0	1
DATA	528	7	18	ref|NM_080595|ens|ENSMUST00000163299|ens|ENSMUST00000036246|ens|ENSMUST00000062821	mm|chr11:5006332-5006273	0		1847	406	A_55_P1954277	Emid1	NM_080595	ref|Mus musculus EMI domain containing 1 (Emid1), mRNA [NM_080595]	0	0.603369	791.468	0.627513	901.439	0.27948	438.825	0.293399	440.696	0	0	0	0	0	1	1	0	0	0	0	0	1	1	0	0	0	0	0	1	1	0	0	0	0	0	1
DATA	529	7	19	ref|NM_007667|gb|X95600|tc|NP380707|nap|NAP004368-001	mm|chr8:101554697-101554638	0		2743	408	A_55_P1970621	Cdh8	NM_007667	ref|Mus musculus cadherin 8 (Cdh8), transcript variant 2, mRNA [NM_007667]	0	0.099157	130.069	0.100375	144.191	0.0859723	134.989	0.0825265	123.958	0	0	0	0	0	1	1	0	0	0	0	0	1	1	0	0	0	0	0	1	1	0	0	0	0	0	1
DATA	530	7	20	gb|AA985897	mm|chr19:40254382-40254441	0		515	410	A_55_P2232410	AI195470	AA985897	gb|uc72a10.x1 Sugano mouse liver mlia Mus musculus cDNA clone IMAGE:1431162 3'. [AA985897]	0	0.00587724	7.70946	0.0072073	10.3535	0.00499145	7.83733	0.00387793	5.8248	0	0	0	0	0	0	0	0	0	0	0	0	0	0	0	0	0	0	0	0	0	0	0	0	0	0	0
DATA	531	7	21	ref|NM_148941|ref|NM_001145974|ens|ENSMUST00000034796|gb|BC037030	mm|chr9:83673312-83673253	0		2040	411	A_55_P1982533	Elovl4	NM_148941	ref|Mus musculus elongation of very long chain fatty acids (FEN1/Elo2, SUR4/Elo3, yeast)-like 4 (Elovl4), transcript variant 1, mRNA [NM_148941]	0	0.0469922	61.642	0.0552894	79.4247	0.138867	218.042	0.144231	216.64	0	0	0	0	0	1	1	0	0	0	0	0	1	1	0	0	0	0	0	1	1	0	0	0	0	0	1
DATA	532	7	22	ref|NM_001035231|ens|ENSMUST00000091522|gb|AK132196|gb|BC055310	mm|chr13:67639675-67639616	0		4516	413	A_55_P1969266	Zfp748	NM_001035231	ref|Mus musculus zinc finger protein 748 (Zfp748), transcript variant 1, mRNA [NM_001035231]	0	0.0506341	66.4192	0.0585738	84.1428	0.0749711	117.716	0.0812345	122.017	0	0	0	0	0	1	1	0	0	0	0	0	1	1	0	0	0	0	0	1	1	0	0	0	0	0	1
DATA	533	7	23	ref|NM_009366|ref|NM_207652|ref|NM_001177751|ens|ENSMUST00000110887	mm|chr14:76907276-76907335	0		1433	415	A_51_P341918	Tsc22d1	NM_009366	ref|Mus musculus TSC22 domain family, member 1 (Tsc22d1), transcript variant 2, mRNA [NM_009366]	0	2.58136	3386.1	2.66832	3833.11	4.31205	6770.56	4.11847	6186.1	0	0	0	0	0	1	1	0	0	0	0	0	1	1	0	0	0	0	0	1	1	0	0	0	0	0	1
DATA	534	7	24	ens|ENSMUST00000140777|tc|TC1717581	mm|chr2:110553491-110553432	0		486	417	A_55_P2169775	Ano3	ENSMUST00000140777	ens|anoctamin 3 [Source:MGI Symbol;Acc:MGI:3613666] [ENSMUST00000140777]	0	0.00590675	7.74816	0.00725439	10.4211	0.00500793	7.8632	0.00389854	5.85576	0	0	0	0	0	0	0	0	0	0	0	0	0	0	0	0	0	0	0	0	0	0	0	0	0	0	0
DATA	535	7	25	ens|ENSMUST00000020837|gb|AK053237|gb|AK053033|tc|TC1586557	mm|chr11:84706083-84706142	0		1194	419	A_55_P2109927	Myo19	ENSMUST00000020837	ens|myosin XIX [Source:MGI Symbol;Acc:MGI:1913446] [ENSMUST00000020837]	0	0.0136744	17.9374	0.0176839	25.4034	0.0215982	33.9124	0.023716	35.6224	0	0	0	0	0	1	0	0	0	0	0	0	1	0	0	0	0	0	0	1	0	0	0	0	0	0	1
DATA	536	7	26	ref|NM_010132|ens|ENSMUST00000062216|gb|AK132093|gb|AY117415	mm|chr19:59539142-59539201	0		1892	421	A_52_P455251	Emx2	NM_010132	ref|Mus musculus empty spiracles homolog 2 (Drosophila) (Emx2), mRNA [NM_010132]	0	0.00592633	7.77385	0.00728504	10.4651	0.00501812	7.87919	0.00391144	5.87513	0	0	0	0	0	0	0	0	0	0	0	0	0	0	0	0	0	0	0	0	0	0	0	0	0	0	0
DATA	537	7	27	gb|AK140446|riken|B830027N01	mm|chr3:13470552-13470493	0		764	423	A_66_P109192	Gm2464	AK140446	gb|Mus musculus 10 days neonate medulla oblongata cDNA, RIKEN full-length enriched library, clone:B830027N01 product:unclassifiable, full insert sequence. [AK140446]	0	0.00593849	7.78981	0.00730006	10.4867	0.00502438	7.88902	0.00391829	5.88542	0	0	0	0	0	0	0	0	0	0	0	0	0	0	0	0	0	0	0	0	0	0	0	0	0	0	0
DATA	538	7	28	ref|NM_146702|ens|ENSMUST00000059675|gb|BC119059|gb|BC125619	mm|chr19:12937167-12937226	0		900	425	A_55_P2157165	Olfr1444	NM_146702	ref|Mus musculus olfactory receptor 1444 (Olfr1444), mRNA [NM_146702]	0	0.00595072	7.80584	0.00731862	10.5134	0.00503028	7.89829	0.00392648	5.89772	0	0	0	0	0	0	0	0	0	0	0	0	0	0	0	0	0	0	0	0	0	0	0	0	0	0	0
DATA	539	7	29	ref|NM_001011519|ens|ENSMUST00000077580|tc|NP1399046|nap|NAP108744-1	mm|chr2:87674025-87674084	0		827	427	A_51_P516119	Olfr1148	NM_001011519	ref|Mus musculus olfactory receptor 1148 (Olfr1148), mRNA [NM_001011519]	0	0.00596496	7.82453	0.00733654	10.5391	0.00719825	11.3023	0.00608182	9.13512	0	0	0	0	0	0	0	0	0	0	0	0	0	0	0	0	0	0	0	1	0	0	0	0	0	0	1
DATA	540	7	30	ref|NM_011488|ref|NM_001164062|ens|ENSMUST00000107357|ens|ENSMUST00000004145	mm|chr11:100746373-100746432	0		3777	429	A_55_P1990495	Stat5a	NM_011488	ref|Mus musculus signal transducer and activator of transcription 5A (Stat5a), transcript variant 1, mRNA [NM_011488]	0	0.834829	1095.09	0.81539	1171.33	0.400864	629.416	0.381347	572.798	0	0	0	0	0	1	1	0	0	0	0	0	1	1	0	0	0	0	0	1	1	0	0	0	0	0	1
DATA	541	7	31	ref|NR_045696|gb|AK033985|gb|BB077224|tc|TC1599174	mm|chr8:124970309-124970368	0		2753	431	A_55_P2241553	9330133O14Rik	NR_045696	ref|Mus musculus RIKEN cDNA 9330133O14 gene (9330133O14Rik), non-coding RNA [NR_045696]	0	0.225756	296.135	0.214681	308.395	0.30905	485.255	0.322632	484.606	0	0	0	0	0	1	1	0	0	0	0	0	1	1	0	0	0	0	0	1	1	0	0	0	0	0	1
DATA	542	7	32	ref|NM_011728|ens|ENSMUST00000058232|ens|ENSMUST00000142380|ens|ENSMUST00000030013	mm|chr4:46197298-46197239	0		504	433	A_55_P1967867	Xpa	NM_011728	ref|Mus musculus xeroderma pigmentosum, complementation group A (Xpa), mRNA [NM_011728]	0	0.746917	979.767	0.732176	1051.79	1.02191	1604.55	0.990641	1487.98	0	0	0	0	0	1	1	0	0	0	0	0	1	1	0	0	0	0	0	1	1	0	0	0	0	0	1
DATA	543	7	33	ref|NM_029638|ref|NM_001161621|ref|NM_001161622|ens|ENSMUST00000167529	mm|chr6:48859115-48859174	0		2601	435	A_51_P212068	Abp1	NM_029638	ref|Mus musculus amiloride binding protein 1 (amine oxidase, copper-containing) (Abp1), transcript variant 3, mRNA [NM_029638]	0	0.0638662	83.7764	0.0648972	93.2266	0.246372	386.84	0.208148	312.646	0	0	0	0	0	1	1	0	0	0	0	0	1	1	0	0	0	0	0	1	1	0	0	0	0	0	1
DATA	544	7	34	ref|NM_008103|ens|ENSMUST00000024104|gb|BC066866|gb|AK013651	mm|chr5:017758450-017758509	0		1924	437	A_55_P1989813	Gcm1	NM_008103	ref|Mus musculus glial cells missing homolog 1 (Drosophila) (Gcm1), mRNA [NM_008103]	0	0.580887	761.977	0.476764	684.884	0.737156	1157.45	0.79963	1201.08	0	0	0	0	0	1	1	0	0	0	0	0	1	1	0	0	0	0	0	1	1	0	0	0	0	0	1
DATA	545	7	35	ref|NM_029401|gb|BC144974|gb|BC132477|gb|BC137851	mm|chr4:138125041-138124982	0		3699	439	A_55_P2124549	Vwa5b1	NM_029401	ref|Mus musculus von Willebrand factor A domain containing 5B1 (Vwa5b1), mRNA [NM_029401]	0	0.00984506	12.9142	0.00746718	10.7268	0.00990972	15.5597	0.00558751	8.39265	0	0	0	0	0	1	0	0	0	0	0	1	0	0	0	0	0	0	0	1	0	0	0	0	0	0	1
DATA	546	7	36	ens|ENSMUST00000103280|gb|AF126462|gb|M87851|gb|M87849	mm|chr6:41177802-41177861	0		153	441	A_52_P372418	ENSMUST00000103280	ENSMUST00000103280	ens|T-cell receptor beta, variable 26 [Source:MGI Symbol;Acc:MGI:98596] [ENSMUST00000103280]	0	0.00608421	7.98095	0.00749036	10.7601	0.00510406	8.01414	0.00400759	6.01956	0	0	0	0	0	0	0	0	0	0	0	0	0	0	0	0	0	0	0	0	0	0	0	0	0	0	0
DATA	547	7	37	ref|NM_152220|ens|ENSMUST00000112965|ens|ENSMUST00000069285|gb|AK170105	mm|chr19:11859903-11857591	0		1333	443	A_51_P100298	Stx3	NM_152220	ref|Mus musculus syntaxin 3 (Stx3), transcript variant A, mRNA [NM_152220]	0	0.390503	512.242	0.342352	491.798	0.481193	755.545	0.525495	789.313	0	0	0	0	0	1	1	0	0	0	0	0	1	1	0	0	0	0	0	1	1	0	0	0	0	0	1
DATA	548	7	38	ref|NM_008782|ens|ENSMUST00000174242|ens|ENSMUST00000014174|ens|ENSMUST00000143235	mm|chr4:44582908-44550354	0		1009	445	A_51_P122855	Pax5	NM_008782	ref|Mus musculus paired box gene 5 (Pax5), mRNA [NM_008782]	0	0.00612591	8.03565	0.00754555	10.8394	0.0051295	8.05409	0.00468892	7.04294	0	0	0	0	0	0	0	0	0	0	0	0	0	0	0	0	0	0	0	0	0	0	0	0	0	1	1
DATA	549	7	39	ref|NM_011236|ref|NM_001166381|ref|NM_001166382|ens|ENSMUST00000032269	mm|chr6:119872539-119872598	0		1392	447	A_51_P105017	Rad52	NM_011236	ref|Mus musculus RAD52 homolog (S. cerevisiae) (Rad52), transcript variant 4, mRNA [NM_011236]	0	0.467913	613.784	0.445414	639.848	0.458589	720.053	0.450636	676.873	0	0	0	0	0	1	1	0	0	0	0	0	1	1	0	0	0	0	0	1	1	0	0	0	0	0	1
DATA	550	7	40	ref|NM_001081278|ens|ENSMUST00000159664|ens|ENSMUST00000159668|ens|ENSMUST00000159484	mm|chr14:101878414-101878355	0		2491	449	A_52_P381430	Tbc1d4	NM_001081278	ref|Mus musculus TBC1 domain family, member 4 (Tbc1d4), mRNA [NM_001081278]	0	0.0157934	20.717	0.0154879	22.2487	0.0178354	28.0043	0.0134033	20.1323	0	0	0	0	0	1	0	0	0	0	0	0	1	0	0	0	0	0	0	1	0	0	0	0	0	0	1
DATA	551	7	41	ref|NM_033571|ens|ENSMUST00000111181|ens|ENSMUST00000111182|ens|ENSMUST00000044972	mm|chr5:135815416-135815357	0		824	451	A_55_P1952385	Fkbp6	NM_033571	ref|Mus musculus FK506 binding protein 6 (Fkbp6), mRNA [NM_033571]	0	0.0165289	21.6817	0.0102715	14.7553	0.0249526	39.1793	0.0297818	44.7334	0	0	0	0	0	1	0	0	0	0	0	0	1	0	0	0	0	0	0	1	0	0	0	0	0	0	1
DATA	552	7	42	nap|NAP112543-1	mm|chr1:194714995-194715054	0		59	453	A_55_P1996421	NAP112543-1	NAP112543-1	Unknown	0	48.2767	63326.9	47.8084	68678.1	50.9702	80030.8	48.7926	73288.3	0	0	0	0	0	1	1	0	0	0	0	0	1	1	0	0	0	0	0	1	1	0	0	0	0	0	1
DATA	553	7	43	ref|NM_027678|ens|ENSMUST00000131732|ens|ENSMUST00000097598|ens|ENSMUST00000037426	mm|chr1:129895927-129893500	0		1239	455	A_52_P6297	Zranb3	NM_027678	ref|Mus musculus zinc finger, RAN-binding domain containing 3 (Zranb3), mRNA [NM_027678]	0	0.0153608	20.1495	0.0225608	32.4092	0.0234699	36.8512	0.0199913	30.0277	0	0	0	0	0	1	0	0	0	0	0	0	1	0	0	0	0	0	0	1	0	0	0	0	0	0	1
DATA	554	7	44	ref|NM_053262|ens|ENSMUST00000031251|gb|AK033054|gb|AK158327	mm|chr5:104419186-104419127	0		1296	457	A_52_P132165	Hsd17b11	NM_053262	ref|Mus musculus hydroxysteroid (17-beta) dehydrogenase 11 (Hsd17b11), mRNA [NM_053262]	0	0.510161	669.203	0.59252	851.171	0.273821	429.939	0.260067	390.631	0	0	0	0	0	1	1	0	0	0	0	0	1	1	0	0	0	0	0	1	1	0	0	0	0	0	1
DATA	555	7	45		mm|chr12:073172946-073173005	0		0	459	A_55_P1991249	A_55_P1991249	A_55_P1991249	Unknown	0	0.077461	101.609	0.0806154	115.806	0.0667733	104.844	0.0736736	110.661	0	0	0	0	0	1	1	0	0	0	0	0	1	1	0	0	0	0	0	1	1	0	0	0	0	0	1
DATA	556	7	46			66	Structural	0	461	(-)3xSLv1	NegativeControl	NegativeControl		-1	0.00631885	8.28874	0.0077952	11.198	0.0052618	8.26181	0.00416555	6.25681	0	0	0	0	0	0	0	0	0	0	0	0	0	0	0	0	0	0	0	0	0	0	0	0	0	0	0
DATA	557	7	47	ref|NR_045403|gb|AK043919|tc|TC1612751|riken|A830052D11	mm|chr18:32518779-32518720	0		1061	463	A_55_P2412319	A830052D11Rik	NR_045403	ref|Mus musculus RIKEN cDNA A830052D11 gene (A830052D11Rik), non-coding RNA [NR_045403]	0	0.521496	684.071	0.529831	761.116	0.237113	372.303	0.245117	368.175	0	0	0	0	0	1	1	0	0	0	0	0	1	1	0	0	0	0	0	1	1	0	0	0	0	0	1
DATA	558	7	48	ref|NM_007864|ref|NM_001109752|ens|ENSMUST00000108588|ens|ENSMUST00000108589	mm|chr11:69858757-69858816	0		3049	465	A_55_P2008053	Dlg4	NM_007864	ref|Mus musculus discs, large homolog 4 (Drosophila) (Dlg4), transcript variant 1, mRNA [NM_007864]	0	0.0529805	69.4971	0.0317022	45.5411	0.0124988	19.625	0.0189818	28.5113	0	0	0	0	0	1	1	0	0	0	0	0	1	0	0	0	0	0	0	1	0	0	0	0	0	0	1
DATA	559	7	49	ref|NM_029100|ens|ENSMUST00000060435|gb|BC022585|gb|BC043665	mm|chr4:134093867-134093808	0		3384	467	A_55_P1979595	Sepn1	NM_029100	ref|Mus musculus selenoprotein N, 1 (Sepn1), mRNA [NM_029100]	0	5.61763	7368.92	5.76035	8274.9	5.31297	8342.15	5.2692	7914.54	0	0	0	0	0	1	1	0	0	0	0	0	1	1	0	0	0	0	0	1	1	0	0	0	0	0	1
DATA	560	7	50	ref|NM_183022|ens|ENSMUST00000037708|gb|BC055772|gb|BC046481	mm|chr1:75470856-75470915	0		2590	468	A_55_P2185198	Accn4	NM_183022	ref|Mus musculus amiloride-sensitive cation channel 4, pituitary (Accn4), mRNA [NM_183022]	0	0.00642631	8.4297	0.00793614	11.4005	0.00534222	8.38808	0.00424071	6.3697	0	0	0	0	0	0	0	0	0	0	0	0	0	0	0	0	0	0	0	0	0	0	0	0	0	1	0
DATA	561	7	51	ref|NM_080440|ens|ENSMUST00000064594|gb|AF453257|tc|TC1594804	mm|chr12:82317768-82317709	0		2431	470	A_55_P2160528	Slc8a3	NM_080440	ref|Mus musculus solute carrier family 8 (sodium/calcium exchanger), member 3 (Slc8a3), transcript variant 2, mRNA [NM_080440]	0	0.0521348	68.3877	0.0527546	75.7834	0.0414418	65.0698	0.0415477	62.4062	0	0	0	0	0	1	1	0	0	0	0	0	1	1	0	0	0	0	0	1	1	0	0	0	0	0	1
DATA	562	7	52	ref|NM_001081432|ens|ENSMUST00000050702|gb|BC156453|nap|NAP029608-1	mm|chr10:106954920-106954861	0		6944	472	A_55_P1991994	Ptprq	NM_001081432	ref|Mus musculus protein tyrosine phosphatase, receptor type, Q (Ptprq), mRNA [NM_001081432]	0	0.00648088	8.50128	0.00800917	11.5054	0.00538601	8.45684	0.00638944	9.59718	0	0	0	0	0	0	0	0	0	0	0	0	0	0	0	0	0	0	0	0	0	0	0	0	0	0	1
DATA	563	7	53	ref|NM_023799|ens|ENSMUST00000026243|ens|ENSMUST00000070185|gb|AK088774	mm|chr19:45842426-45842367	0		1427	474	A_55_P2454099	Mgea5	NM_023799	ref|Mus musculus meningioma expressed antigen 5 (hyaluronidase) (Mgea5), mRNA [NM_023799]	0	0.781541	1025.19	0.751036	1078.88	0.508785	798.868	0.507451	762.21	0	0	0	0	0	1	1	0	0	0	0	0	1	1	0	0	0	0	0	1	1	0	0	0	0	0	1
DATA	564	7	54	ref|NM_177185|ens|ENSMUST00000090271|ens|ENSMUST00000159925|ens|ENSMUST00000039127	mm|chr6:38441791-38441850	0		3680	476	A_55_P2172227	Ubn2	NM_177185	ref|Mus musculus ubinuclein 2 (Ubn2), mRNA [NM_177185]	0	0.174836	229.34	0.219055	314.678	0.189309	297.243	0.183557	275.71	0	0	0	0	0	1	1	0	0	0	0	0	1	1	0	0	0	0	0	1	1	0	0	0	0	0	1
DATA	565	7	55	ens|ENSMUST00000103162|gb|AK009015|gb|BC060287|ens|ENSMUST00000139855	mm|chr11:94824183-94824124	0		1645	478	A_55_P2020706	Sgca	ENSMUST00000103162	ens|sarcoglycan, alpha (dystrophin-associated glycoprotein) [Source:MGI Symbol;Acc:MGI:894698] [ENSMUST00000103162]	0	0.0503712	66.0744	0.0435459	62.5548	0.0341885	53.681	0.0273888	41.1391	0	0	0	0	0	1	1	0	0	0	0	0	1	1	0	0	0	0	0	1	1	0	0	0	0	0	1
DATA	566	7	56	ref|NM_029280|ens|ENSMUST00000060447|gb|BC027547|gb|DV075395	mm|chr2:69717219-69717160	0		675	480	A_55_P2078645	Mettl5	NM_029280	ref|Mus musculus methyltransferase like 5 (Mettl5), mRNA [NM_029280]	0	1.77113	2323.28	1.64806	2367.48	2.64811	4157.93	2.46375	3700.65	0	0	0	0	0	1	1	0	0	0	0	0	1	1	0	0	0	0	0	1	1	0	0	0	0	0	1
DATA	567	7	57	ref|NM_001101506|ens|ENSMUST00000127188|gb|AK147532|tc|TC1709627	mm|chr4:155114449-155114508	0		1153	482	A_55_P2087061	Gm5151	NM_001101506	ref|Mus musculus predicted gene 5151 (Gm5151), mRNA [NM_001101506]	0	0.0476291	62.4774	0.0519375	74.6095	0.176188	276.642	0.181888	273.203	0	0	0	0	0	1	1	0	0	0	0	0	1	1	0	0	0	0	0	1	1	0	0	0	0	0	1
DATA	568	7	58	ref|NM_146405|ens|ENSMUST00000099883|tc|TC1644266|nap|NAP013143-001	mm|chr2:86323109-86323050	0		788	484	A_52_P213807	Olfr228	NM_146405	ref|Mus musculus olfactory receptor 228 (Olfr228), mRNA [NM_146405]	0	0.0066409	8.71118	0.00823716	11.8329	0.00552229	8.67083	0.00440173	6.61156	0	0	0	0	0	0	0	0	0	0	0	0	0	0	0	0	0	0	0	0	0	0	0	0	0	0	0
DATA	569	7	59		mm|chr3:006164974-006164915	0		0	486	A_55_P1962124	A_55_P1962124	A_55_P1962124	Unknown	0	0.155502	203.98	0.165306	237.466	0.163655	256.963	0.151706	227.868	0	0	0	0	0	1	1	0	0	0	0	0	1	1	0	0	0	0	0	1	1	0	0	0	0	0	1
DATA	570	7	60	ref|NM_008336|ens|ENSMUST00000105146|gb|BC116862|gb|BC116864	mm|chr4:88336566-88336507	0		606	488	A_55_P2030076	Ifnab	NM_008336	ref|Mus musculus interferon alpha B (Ifnab), mRNA [NM_008336]	0	0.00669228	8.77859	0.00830664	11.9327	0.00556801	8.74261	0.00444052	6.66983	0	0	0	0	0	0	0	0	0	0	0	0	0	0	0	0	0	0	0	0	0	0	0	0	0	0	0
DATA	571	7	61	ens|ENSMUST00000117246|gb|AK046121|gb|AK041772|gb|AK042916	mm|chr9:69255138-69255197	0		578	490	A_52_P321751	Narg2	ENSMUST00000117246	ens|NMDA receptor-regulated gene 2 [Source:MGI Symbol;Acc:MGI:2135947] [ENSMUST00000117246]	0	0.0275087	36.0845	0.0296497	42.5926	0.0175299	27.5246	0.0240237	36.0846	0	0	0	0	0	1	0	0	0	0	0	0	1	0	0	0	0	0	0	1	0	0	0	0	0	0	1
DATA	572	7	62	ens|ENSMUST00000123048|ref|XM_003084513|gb|AK145348|riken|I0C0018M10	mm|chr2:151057251-151057310	0		1753	492	A_55_P2170836	ENSMUST00000123048	ENSMUST00000123048	ens|predicted gene 14149 [Source:MGI Symbol;Acc:MGI:3651549] [ENSMUST00000123048]	0	0.00817569	10.7244	0.00837994	12.038	0.0120177	18.8696	0.0118864	17.8538	0	0	0	0	0	1	0	0	0	0	0	0	0	0	0	0	0	0	0	1	0	0	0	0	0	0	1
DATA	573	7	63	ref|NM_013491|ens|ENSMUST00000114686|ens|ENSMUST00000031894|ens|ENSMUST00000052456	mm|chr6:42264558-42264617	0		3447	494	A_55_P2033020	Clcn1	NM_013491	ref|Mus musculus chloride channel 1 (Clcn1), mRNA [NM_013491]	0	0.00676112	8.8689	0.00841406	12.087	0.00563104	8.84157	0.00749036	11.2508	0	0	0	0	0	0	0	0	0	0	0	0	0	0	0	0	0	0	0	0	0	0	0	0	0	0	1
DATA	574	7	64	ref|NM_029166|ens|ENSMUST00000020112|gb|BC006745|gb|AK015715	mm|chr10:89280868-89280927	0		4699	496	A_55_P2188464	Uhrf1bp1l	NM_029166	ref|Mus musculus UHRF1 (ICBP90) binding protein 1-like (Uhrf1bp1l), mRNA [NM_029166]	0	2.9056	3811.42	2.94621	4232.31	2.61325	4103.19	2.57778	3871.93	0	0	0	0	0	1	1	0	0	0	0	0	1	1	0	0	0	0	0	1	1	0	0	0	0	1	1
DATA	575	7	65	ref|NM_153583|ens|ENSMUST00000065005|gb|AK154130|gb|AK215761	mm|chr9:21078130-21078189	0		1858	498	A_55_P1961135	Atg4d	NM_153583	ref|Mus musculus autophagy-related 4D (yeast) (Atg4d), mRNA [NM_153583]	0	5.98401	7849.52	5.97771	8587.14	7.67366	12048.8	7.35004	11040	0	0	0	0	0	1	1	0	0	0	0	0	1	1	0	0	0	0	0	1	1	0	0	0	0	1	1
DATA	576	7	66	ref|NM_026824|ens|ENSMUST00000146008|ens|ENSMUST00000106133|ens|ENSMUST00000125156	mm|chr11:120650579-120650520	0		1845	500	A_55_P2070769	Dus1l	NM_026824	ref|Mus musculus dihydrouridine synthase 1-like (S. cerevisiae) (Dus1l), mRNA [NM_026824]	0	27.714	36353.8	27.3706	39318.6	20.971	32927.7	20.7865	31222.1	0	0	0	0	0	1	1	0	0	0	0	0	1	1	0	0	0	0	0	1	1	0	0	0	0	0	1
DATA	577	7	67	gb|AK076609|tc|TC1617214|riken|4921533I20|nap|NAP089066-1	mm|chr18:17392940-17392881	0		1550	502	A_55_P2375446	4921533I20Rik	AK076609	gb|Mus musculus adult male testis cDNA, RIKEN full-length enriched library, clone:4921533I20 product:similar to HPRP18 (PRE-MRNA SPLICING FACTOR SIMILAR TO S. CEREVISIAE PRP18) [Homo sapiens], full insert sequence. [AK076609]	0	0.00683713	8.96859	0.00854354	12.273	0.0057055	8.95848	0.00455618	6.84356	0	0	0	0	0	0	0	0	0	0	0	0	0	0	0	0	0	0	0	0	0	0	0	0	0	0	0
DATA	578	7	68	ens|ENSMUST00000103667|ens|ENSMUST00000103633|ens|ENSMUST00000103606|gb|M16119	mm|chr14:54363320-54363379	0		359	504	A_55_P2068506	ENSMUST00000103667	ENSMUST00000103667	ens|predicted gene 13896 [Source:MGI Symbol;Acc:MGI:3702130] [ENSMUST00000103667]	0	0.0068521	8.98823	0.00857216	12.3141	0.00572023	8.98161	0.00456886	6.86261	0	0	0	0	0	0	0	0	0	0	0	0	0	0	0	0	0	0	0	0	0	0	0	0	0	0	0
DATA	579	7	69	nap|NAP062918-1	mm|chr14:056894961-056895020	0		325	506	A_55_P2055523	NAP062918-1	NAP062918-1	Unknown	0	16.5274	21679.8	15.9321	22886.9	16.6917	26208.4	15.9843	24009.1	0	0	0	0	0	1	1	0	0	0	0	0	1	1	0	0	0	0	0	1	1	0	0	0	0	0	1
DATA	580	7	70	ref|NM_001033437|ens|ENSMUST00000095760|ens|ENSMUST00000101468|gb|AK142184	mm|chr12:40903054-40902995	0		1131	508	A_55_P2109439	Gm889	NM_001033437	ref|Mus musculus predicted gene 889 (Gm889), mRNA [NM_001033437]	0	0.00687812	9.02236	0.00862585	12.3913	0.00574696	9.02359	0.0045893	6.8933	0	0	0	0	0	0	0	0	0	0	0	0	0	0	0	0	0	0	0	0	0	0	0	0	0	0	0
DATA	581	7	71	ref|XM_003086830|ref|XM_001473737|nap|NAP070137-1|nap|NAP071073-1	mm|chrX:39843832-39843891	0		965	510	A_55_P2101372	Gm2483	XM_003086830	ref|PREDICTED: Mus musculus predicted gene 2483 (Gm2483), mRNA [XM_003086830]	0	0.00688744	9.03459	0.00865194	12.4287	0.00575648	9.03853	0.00459679	6.90456	0	0	0	0	0	0	0	0	0	0	0	0	0	0	0	0	0	0	0	0	0	0	0	0	0	0	0
DATA	582	7	72	ref|NR_045729|ens|ENSMUST00000156297|gb|AK042215|tc|TC1629789	mm|chr2:33669043-33669102	0		3584	512	A_55_P2207335	A630071L07Rik	NR_045729	ref|Mus musculus RIKEN cDNA A630071L07 gene (A630071L07Rik), non-coding RNA [NR_045729]	0	0.0931753	122.223	0.0833429	119.724	0.0754502	118.468	0.0735337	110.45	0	0	0	0	0	1	1	0	0	0	0	0	1	1	0	0	0	0	0	1	1	0	0	0	0	0	1
DATA	583	7	73	ref|NM_146389|ens|ENSMUST00000070985|gb|BC104063|gb|BC104062	mm|chr7:6523331-6523390	0		627	514	A_51_P276715	Olfr1350	NM_146389	ref|Mus musculus olfactory receptor 1350 (Olfr1350), mRNA [NM_146389]	0	0.0449122	58.9135	0.0417389	59.9591	0.0516451	81.0905	0.0632096	94.9433	0	0	0	0	0	1	1	0	0	0	0	0	1	0	0	0	0	0	0	1	1	0	0	0	0	0	1
DATA	584	7	74	ref|NM_001039147|ref|NM_024431|ens|ENSMUST00000085248|ens|ENSMUST00000169860	mm|chr9:89986588-89986529	0		1901	516	A_55_P1979356	Morf4l1	NM_001039147	ref|Mus musculus mortality factor 4 like 1 (Morf4l1), transcript variant 1, mRNA [NM_001039147]	0	15.813	20742.7	16.5123	23720.3	19.0412	29897.5	17.9162	26910.8	0	0	0	0	0	1	1	0	0	0	0	0	1	1	0	0	0	0	0	1	1	0	0	0	0	0	1
DATA	585	7	75		mm|chrX:160857622-160857681	0		0	518	A_55_P2027935	A_55_P2027935	A_55_P2027935	Unknown	0	0.00690167	9.05326	0.00872949	12.5401	0.00577476	9.06724	0.00460962	6.92382	0	0	0	0	0	0	0	0	0	0	0	0	0	0	0	0	0	0	0	0	0	0	0	0	0	0	0
DATA	586	7	76	ref|NM_145424|ens|ENSMUST00000026464|ens|ENSMUST00000092058|gb|AY053572	mm|chr10:127314281-127314340	0		1170	299	A_51_P121915	BC089597	NM_145424	ref|Mus musculus cDNA sequence BC089597 (BC089597), mRNA [NM_145424]	0	0.00689852	9.04912	0.00874338	12.5601	0.00577157	9.06223	0.0046078	6.9211	0	0	0	0	0	0	0	0	0	0	0	0	0	0	0	0	0	0	0	0	0	0	0	0	0	0	0
DATA	587	7	77	ref|NM_177354|gb|BC035927|tc|TC1581508|tc|TC1667140	mm|chr6:016809027-016808968	0		4277	521	A_55_P2179604	Vash1	NM_177354	ref|Mus musculus vasohibin 1 (Vash1), mRNA [NM_177354]	0	29.5304	38736.5	26.6277	38251.4	28.3545	44520.8	27.8117	41774.2	0	0	0	0	0	1	1	0	0	0	0	0	1	1	0	0	0	0	0	1	1	0	0	0	0	0	1
DATA	588	7	78	ref|NM_001038592|ref|NM_001038593|ref|NM_023505|ref|NM_001038594	mm|chr1:145596567-145596626	0		3361	523	A_52_P514107	Glrx2	NM_001038592	ref|Mus musculus glutaredoxin 2 (thioltransferase) (Glrx2), nuclear gene encoding mitochondrial protein, transcript variant 1, mRNA [NM_001038592]	0	0.0200074	26.2446	0.0128608	18.4749	0.0115778	18.1789	0.0111517	16.7503	0	0	0	0	0	1	0	0	0	0	0	0	1	0	0	0	0	0	0	1	0	0	0	0	0	0	1
DATA	589	7	79			66	Structural	0	1	DarkCorner	DarkCorner	DarkCorner		1	0.00687121	9.01329	0.00876623	12.5929	0.00574654	9.02292	0.00458515	6.88707	0	0	0	0	0	0	0	0	0	0	0	0	0	0	0	0	0	0	0	0	0	0	0	0	0	0	0
DATA	590	7	80			66	Structural	0	1	DarkCorner	DarkCorner	DarkCorner		1	0.00685522	8.99232	0.00876695	12.5939	0.00573196	9.00003	0.00457231	6.86778	0	0	0	0	0	0	0	0	0	0	0	0	0	0	0	0	0	0	0	0	0	0	0	0	0	0	0
DATA	591	7	81			66	Structural	0	1	DarkCorner	DarkCorner	DarkCorner		1	0.00683664	8.96795	0.0087653	12.5916	0.00571339	8.97087	0.00455539	6.84237	0	0	0	0	0	0	0	0	0	0	0	0	0	0	0	0	0	0	0	0	0	0	0	0	0	0	0
DATA	592	7	82			66	Structural	0	1	DarkCorner	DarkCorner	DarkCorner		1	0.00681265	8.93648	0.00875938	12.5831	0.00569055	8.93501	0.00453642	6.81388	0	0	0	0	0	0	0	0	0	0	0	0	0	0	0	0	0	0	0	0	0	0	0	0	0	0	0
DATA	593	7	83			66	Structural	0	1	DarkCorner	DarkCorner	DarkCorner		1	0.00678643	8.90208	0.00874991	12.5695	0.00566416	8.89358	0.00451331	6.77916	0	0	0	0	0	0	0	0	0	0	0	0	0	0	0	0	0	0	0	0	0	0	0	0	0	0	0
DATA	594	7	84			66	Structural	0	1	DarkCorner	DarkCorner	DarkCorner		1	0.00675651	8.86284	0.00873485	12.5479	0.0056312	8.84182	0.00448719	6.73992	0	0	0	0	0	0	0	0	0	0	0	0	0	0	0	0	0	0	0	0	0	0	0	0	0	0	0
DATA	595	7	85			66	Structural	0	1	DarkCorner	DarkCorner	DarkCorner		1	0.00672385	8.82	0.00871843	12.5243	0.00559687	8.78791	0.00445847	6.69679	0	0	0	0	0	0	0	0	0	0	0	0	0	0	0	0	0	0	0	0	0	0	0	0	0	0	0
DATA	596	8	1			66	Structural	0	1	DarkCorner	DarkCorner	DarkCorner		1	0.00591576	7.75998	0.00715087	10.2724	0.00483826	7.59679	0.00379613	5.70193	0	0	0	0	0	0	0	0	0	0	0	0	0	0	0	0	0	0	0	0	0	0	0	0	1	0	0
DATA	597	8	2			66	Structural	0	1	DarkCorner	DarkCorner	DarkCorner		1	0.00590783	7.74959	0.00714916	10.27	0.00485614	7.62486	0.00380369	5.71329	0	0	0	0	0	0	0	0	0	0	0	0	0	0	0	0	0	0	0	0	0	0	0	0	0	0	0
DATA	598	8	3			66	Structural	0	1	DarkCorner	DarkCorner	DarkCorner		1	0.0059002	7.73958	0.00714774	10.2679	0.00487179	7.64943	0.0038106	5.72367	0	0	0	0	0	0	0	0	0	0	0	0	0	0	0	0	0	0	0	0	0	0	0	0	0	0	0
DATA	599	8	4			66	Structural	0	1	DarkCorner	DarkCorner	DarkCorner		1	0.00589323	7.73044	0.00714668	10.2664	0.00488616	7.67199	0.00381653	5.73257	0	0	0	0	0	0	0	0	0	0	0	0	0	0	0	0	0	0	0	0	0	0	0	0	0	0	0
DATA	600	8	5			66	Structural	0	1	DarkCorner	DarkCorner	DarkCorner		1	0.00588668	7.72184	0.00714579	10.2651	0.00489824	7.69096	0.00382218	5.74105	0	0	0	0	0	0	0	0	0	0	0	0	0	0	0	0	0	0	0	0	0	0	0	0	0	0	0
DATA	601	8	6			66	Structural	0	1	DarkCorner	DarkCorner	DarkCorner		1	0.00588079	7.71412	0.00714486	10.2638	0.00491037	7.71001	0.00382722	5.74864	0	0	0	0	0	0	0	0	0	0	0	0	0	0	0	0	0	0	0	0	0	0	0	0	0	0	0
DATA	602	8	7			66	Structural	0	1	DarkCorner	DarkCorner	DarkCorner		1	0.00587541	7.70706	0.00714534	10.2645	0.00492005	7.72522	0.0038314	5.75491	0	0	0	0	0	0	0	0	0	0	0	0	0	0	0	0	0	0	0	0	0	0	0	0	0	0	0
DATA	603	8	8	ref|NM_134202|ens|ENSMUST00000056339|gb|BC115528|tc|NP496260	mm|chr17:21131260-21131201	0		390	163	A_51_P109274	Vmn1r233	NM_134202	ref|Mus musculus vomeronasal 1 receptor 233 (Vmn1r233), mRNA [NM_134202]	0	0.00587065	7.70081	0.00714592	10.2653	0.00492947	7.74	0.00383537	5.76087	0	0	0	0	0	0	0	0	0	0	0	0	0	0	0	0	0	0	0	0	0	0	0	0	0	0	0
DATA	604	8	9	ref|NM_201364|ens|ENSMUST00000111491|ens|ENSMUST00000159617|ens|ENSMUST00000045876	mm|chr1:165887684-165887625	0		2316	389	A_55_P2149107	BC055324	NM_201364	ref|Mus musculus cDNA sequence BC055324 (BC055324), mRNA [NM_201364]	0	0.646009	847.402	0.6894	990.341	0.721901	1133.49	0.694751	1043.54	0	0	0	0	0	1	1	0	0	0	0	0	1	1	0	0	0	0	0	1	1	0	0	0	0	0	1
DATA	605	8	10	ens|ENSMUST00000062005	mm|chr16:88924352-88924295	0		110	391	A_55_P2007103	ENSMUST00000062005	ENSMUST00000062005	ens|predicted gene 9829 [Source:MGI Symbol;Acc:MGI:3704466] [ENSMUST00000062005]	0	0.00586366	7.69164	0.00714802	10.2683	0.00494457	7.76372	0.00384244	5.77149	0	0	0	0	0	0	0	0	0	0	0	0	0	0	0	0	0	0	0	0	0	0	0	0	0	0	0
DATA	606	8	11	ref|NM_024440|ens|ENSMUST00000009236|gb|AB047555|gb|AK007948	mm|chr10:75358503-75358562	0		1152	393	A_51_P491667	Derl3	NM_024440	ref|Mus musculus Der1-like domain family, member 3 (Derl3), mRNA [NM_024440]	0	0.153149	200.893	0.144644	207.785	0.687022	1078.73	0.713425	1071.59	0	0	0	0	0	1	1	0	0	0	0	0	1	1	0	0	0	0	0	1	1	0	0	0	0	0	1
DATA	607	8	12	ref|NR_033627|gb|AK139927|riken|B020039B10	mm|chr1:34691220-34691161	0		1835	395	A_55_P2053714	AA619741	NR_033627	ref|Mus musculus expressed sequence AA619741 (AA619741), non-coding RNA [NR_033627]	0	0.0109287	14.3357	0.00715309	10.2756	0.00495682	7.78296	0.0227093	34.1102	0	0	0	0	0	1	0	0	0	0	0	0	0	0	0	0	0	0	0	0	0	0	0	0	0	0	1
DATA	608	8	13	gb|AK017080|gb|AV266161|riken|4933436F18|nap|NAP073581-1	mm|chr12:84220565-84220506	0		971	397	A_55_P2424702	4933436F18Rik	AK017080	gb|Mus musculus adult male testis cDNA, RIKEN full-length enriched library, clone:4933436F18 product:unclassifiable, full insert sequence. [AK017080]	0	0.00585869	7.68512	0.0071568	10.2809	0.00496165	7.79053	0.00905096	13.5949	0	0	0	0	0	0	0	0	0	0	0	0	0	0	0	0	0	0	0	0	0	0	0	0	0	0	1
DATA	609	8	14	gb|AY056585|gb|AF034160|gb|BF714737|tc|NP050144	mm|chr14:54150889-54150948	0		237	399	A_55_P1980846	AY056585	AY056585	gb|Mus musculus T cell receptor alpha chain (TCRAValpha1/Jalpha16) mRNA, partial cds. [AY056585]	0	0.00585873	7.68518	0.00716145	10.2876	0.00496681	7.79863	0.00385517	5.79061	0	0	0	0	0	0	0	0	0	0	0	0	0	0	0	0	0	0	0	0	0	0	0	0	0	0	0
DATA	610	8	15	ref|NM_029300|ens|ENSMUST00000085113|gb|AK005734|gb|BC125546	mm|chr9:106418155-106418214	0		364	401	A_51_P503247	Iqcf5	NM_029300	ref|Mus musculus IQ motif containing F5 (Iqcf5), mRNA [NM_029300]	0	0.014673	19.2472	0.0259316	37.2515	0.0150445	23.6221	0.0158832	23.8572	0	0	0	0	0	1	0	0	0	0	0	0	1	0	0	0	0	0	0	1	0	0	0	0	0	0	1
DATA	611	8	16	ens|ENSMUST00000047308|ref|XM_001479167|ref|XM_355880|nap|NAP019341-001	mm|chr7:31019414-31019355	0		605	403	A_55_P1999287	ENSMUST00000047308	ENSMUST00000047308	ens|OVO homolog-like 3 (Drosophila) [Source:MGI Symbol;Acc:MGI:2388075] [ENSMUST00000047308]	0	0.00586142	7.68871	0.00717199	10.3027	0.00497499	7.81147	0.00386167	5.80038	0	0	0	0	0	0	0	0	0	0	0	0	0	0	0	0	0	0	0	0	0	0	0	0	0	0	0
DATA	612	8	17	ref|NM_138756|ens|ENSMUST00000085206|gb|AK053646|gb|AK078779	mm|chr9:96978225-96978166	0		2265	405	A_55_P1971229	Slc25a36	NM_138756	ref|Mus musculus solute carrier family 25, member 36 (Slc25a36), mRNA [NM_138756]	0	0.497947	653.181	0.487994	701.017	0.533638	837.891	0.551984	829.101	0	0	0	0	0	1	1	0	0	0	0	0	1	1	0	0	0	0	0	1	1	0	0	0	0	0	1
DATA	613	8	18	ens|ENSMUST00000115574|gb|AK011368|tc|TC1591357|riken|2610010G17	mm|chr18:39259441-39259500	0		796	407	A_51_P383014	Arhgap26	ENSMUST00000115574	ens|Rho GTPase activating protein 26 [Source:MGI Symbol;Acc:MGI:1918552] [ENSMUST00000115574]	0	0.00586768	7.69692	0.0071872	10.3246	0.00498208	7.82261	0.00386911	5.81155	0	0	0	0	0	0	0	0	0	0	0	0	0	0	0	0	0	0	0	0	0	0	0	0	0	0	0
DATA	614	8	19	gb|AK139675|riken|B020010F15	mm|chr18:80209946-80210005	0		226	409	A_55_P2037918	AA684185	AK139675	gb|Mus musculus 2 cells egg cDNA, RIKEN full-length enriched library, clone:B020010F15 product:unclassifiable, full insert sequence. [AK139675]	0	0.360879	473.382	0.383348	550.689	0.380376	597.247	0.369231	554.6	0	0	0	0	0	1	1	0	0	0	0	0	1	1	0	0	0	0	0	1	1	0	0	0	0	0	1
DATA	615	8	20	ref|NM_009085|ens|ENSMUST00000164448|ens|ENSMUST00000087026|gb|AK132114	mm|chr17:46381264-46381120	0		994	264	A_51_P112557	Polr1c	NM_009085	ref|Mus musculus polymerase (RNA) I polypeptide C (Polr1c), mRNA [NM_009085]	0	10.6669	13992.2	10.5739	15189.6	10.5894	16626.9	10.7103	16087.3	0	0	0	0	0	1	1	0	0	0	0	0	1	1	0	0	0	0	0	1	1	0	0	0	0	0	1
DATA	616	8	21	gb|AK020766|riken|A430105D02	mm|chr1:55066164-55066105	0		1036	412	A_55_P2346736	A430105D02Rik	AK020766	gb|Mus musculus 0 day neonate thymus cDNA, RIKEN full-length enriched library, clone:A430105D02 product:hypothetical protein, full insert sequence. [AK020766]	0	0.00588376	7.71802	0.00721544	10.3652	0.00499344	7.84044	0.0104169	15.6466	0	0	0	0	0	0	0	0	0	0	0	0	0	0	0	0	0	0	0	0	0	0	0	0	0	0	1
DATA	617	8	22	ref|NM_175552|ens|ENSMUST00000052120|ens|ENSMUST00000135812|gb|AK050797	mm|chr3:99942517-99942458	0		3013	414	A_51_P112445	Wdr3	NM_175552	ref|Mus musculus WD repeat domain 3 (Wdr3), mRNA [NM_175552]	0	2.69787	3538.93	2.75232	3953.78	2.51087	3942.44	2.39553	3598.18	0	0	0	1	0	1	1	0	0	0	0	0	1	1	0	0	0	1	0	1	1	0	0	0	1	0	1
DATA	618	8	23	ref|NM_010133|gb|L12703|gb|AK140408|tc|TC1589119	mm|chr1:122504067-122504126	0		2052	416	A_51_P227386	En1	NM_010133	ref|Mus musculus engrailed 1 (En1), mRNA [NM_010133]	0	0.00589927	7.73836	0.0072404	10.401	0.00500156	7.85319	0.00389218	5.84621	0	0	0	0	0	0	0	0	0	0	0	0	0	0	0	0	0	0	0	0	0	0	0	0	0	0	0
DATA	619	8	24	ref|NM_001166475|ens|ENSMUST00000100396|gb|AK132940|gb|AK029593	mm|chr15:81896218-81896277	0		3922	418	A_51_P284716	4930407I10Rik	NM_001166475	ref|Mus musculus RIKEN cDNA 4930407I10 gene (4930407I10Rik), mRNA [NM_001166475]	0	0.0120595	15.8191	0.014136	20.3068	0.00655905	10.2987	0.00389799	5.85493	0	0	0	0	0	1	0	0	0	0	0	0	1	0	0	0	0	0	0	1	0	0	0	0	0	0	0
DATA	620	8	25	ens|ENSMUST00000099383|ens|ENSMUST00000147466|gb|AK029403|ens|ENSMUST00000109879	mm|chr12:109355344-109355285	0		1925	420	A_52_P236777	Setd3	ENSMUST00000099383	ens|SET domain containing 3 [Source:MGI Symbol;Acc:MGI:1289184] [ENSMUST00000099383]	0	0.0527287	69.1668	0.0534108	76.726	0.0708794	111.291	0.0820014	123.169	0	0	0	0	0	1	1	0	0	0	0	0	1	1	0	0	0	0	0	1	1	0	0	0	0	0	1
DATA	621	8	26	gb|AK141715|riken|D030040B09	mm|chr13:114765014-114765073	0		1924	422	A_55_P2305339	6720427H10Rik	AK141715	gb|Mus musculus 9 days embryo whole body cDNA, RIKEN full-length enriched library, clone:D030040B09 product:hypothetical protein, full insert sequence. [AK141715]	0	0.0059294	7.77789	0.00833207	11.9692	0.00501702	7.87747	0.00391125	5.87486	0	0	0	0	0	0	0	0	0	0	0	0	1	0	0	0	0	0	0	0	0	0	0	0	0	0	0
DATA	622	8	27	ref|NM_027460|ens|ENSMUST00000105686|gb|AK187296|gb|AK157423	mm|chr4:149126565-149123432	0		641	424	A_51_P156434	Slc25a33	NM_027460	ref|Mus musculus solute carrier family 25, member 33 (Slc25a33), nuclear gene encoding mitochondrial protein, mRNA [NM_027460]	0	0.728599	955.738	0.713892	1025.52	0.654676	1027.94	0.604133	907.431	0	0	0	0	0	1	1	0	0	0	0	0	1	1	0	0	0	0	0	1	1	0	0	0	0	0	1
DATA	623	8	28	ref|NM_017479|ref|NM_001205241|ens|ENSMUST00000112458|ens|ENSMUST00000069648	mm|chr14:22490036-22490095	0		5657	426	A_55_P2077879	Myst4	NM_017479	ref|Mus musculus MYST histone acetyltransferase monocytic leukemia 4 (Myst4), transcript variant 1, mRNA [NM_017479]	0	0.780547	1023.88	0.803721	1154.57	0.230217	361.474	0.245156	368.234	0	0	0	0	0	1	1	0	0	0	0	0	1	1	0	0	0	0	0	1	1	0	0	0	0	0	1
DATA	624	8	29	ref|NM_023516|ref|NM_001190461|gb|AF141311|gb|AK009377	mm|chr6:29225141-29225200	0		676	428	A_51_P439085	Hilpda	NM_023516	ref|Mus musculus hypoxia inducible lipid droplet associated (Hilpda), transcript variant 2, mRNA [NM_023516]	0	1.9303	2532.07	1.9441	2792.75	0.913363	1434.12	0.894585	1343.7	0	0	0	0	0	1	1	0	0	0	0	0	1	1	0	0	0	0	0	1	1	0	0	0	0	0	1
DATA	625	8	30	ref|NM_146502|ens|ENSMUST00000108824|ens|ENSMUST00000073933|gb|BC110465	mm|chr11:58364866-58364807	0		873	430	A_55_P2101546	Olfr328	NM_146502	ref|Mus musculus olfactory receptor 328 (Olfr328), mRNA [NM_146502]	0	0.00598176	7.84656	0.0109883	15.7849	0.00504392	7.91971	0.00394356	5.92337	0	0	0	0	0	0	0	0	0	0	0	0	1	0	0	0	0	0	0	0	0	0	0	0	0	0	0
DATA	626	8	31	ens|ENSMUST00000077662|gb|BC144938|gb|AY302212|gb|AY302213	mm|chr17:37618439-37618259	0		890	432	A_51_P191463	H2-M2	ENSMUST00000077662	ens|histocompatibility 2, M region locus 2 [Source:MGI Symbol;Acc:MGI:95914] [ENSMUST00000077662]	0	1.59136	2087.46	1.55118	2228.31	1.42747	2241.34	1.51526	2275.97	0	0	0	0	0	1	1	0	0	0	0	0	1	1	0	0	0	0	0	1	1	0	0	0	0	0	1
DATA	627	8	32	ref|NM_175467|ens|ENSMUST00000047370|gb|AK078686|tc|TC1585783	mm|chr2:139463351-139463410	0		2699	434	A_55_P2035434	Sptlc3	NM_175467	ref|Mus musculus serine palmitoyltransferase, long chain base subunit 3 (Sptlc3), mRNA [NM_175467]	0	0.00601354	7.88825	0.00739835	10.6279	0.00506136	7.94709	0.00396339	5.95316	0	0	0	0	0	0	0	0	0	0	0	0	0	0	0	0	0	0	0	0	0	0	0	0	0	0	0
DATA	628	8	33	ref|NM_146883|ens|ENSMUST00000086064|gb|BC120726|gb|BC120732	mm|chr9:37612371-37612430	0		897	436	A_55_P2005630	Olfr876	NM_146883	ref|Mus musculus olfactory receptor 876 (Olfr876), mRNA [NM_146883]	0	0.00603123	7.91145	0.00742111	10.6606	0.0050709	7.96207	0.00397421	5.96941	0	0	0	0	0	0	0	0	0	0	0	0	0	0	0	0	0	0	0	0	0	0	0	0	0	0	0
DATA	629	8	34	ref|NM_026915|ens|ENSMUST00000077706|gb|BC024932|gb|AK007412	mm|chr9:121487026-121486967	0		930	438	A_55_P2068560	Lyzl4	NM_026915	ref|Mus musculus lysozyme-like 4 (Lyzl4), mRNA [NM_026915]	0	0.0494719	64.8947	0.0557086	80.0269	0.0281142	44.1435	0.0242567	36.4345	0	0	0	0	0	1	1	0	0	0	0	0	1	1	0	0	0	0	1	1	1	0	0	0	0	0	1
DATA	630	8	35	ref|NM_153407|ens|ENSMUST00000061457|gb|AK166557|gb|AK146924	mm|chr15:100310501-100310442	0		3625	440	A_52_P342620	Csrnp2	NM_153407	ref|Mus musculus cysteine-serine-rich nuclear protein 2 (Csrnp2), mRNA [NM_153407]	0	0.380185	498.707	0.380265	546.261	0.349136	548.196	0.370115	555.927	0	0	0	0	0	1	1	0	0	0	0	0	1	1	0	0	0	0	0	1	1	0	0	0	0	0	1
DATA	631	8	36	ref|NM_207228|ens|ENSMUST00000114901|ens|ENSMUST00000151735|ens|ENSMUST00000155852	mm|chr1:37892400-37892341	0		832	442	A_55_P2013751	Tsga10	NM_207228	ref|Mus musculus testis specific 10 (Tsga10), mRNA [NM_207228]	0	0.0060882	7.98618	0.0100316	14.4107	0.0139396	21.8873	0.00599478	9.00438	0	0	0	0	0	0	0	0	0	0	0	0	1	0	0	0	0	0	0	1	0	0	0	0	0	0	1
DATA	632	8	37	ref|NM_022305|ens|ENSMUST00000108096|ens|ENSMUST00000030121|gb|AK214993	mm|chr4:40756815-40756756	0		1051	444	A_55_P2172022	B4galt1	NM_022305	ref|Mus musculus UDP-Gal:betaGlcNAc beta 1,4- galactosyltransferase, polypeptide 1 (B4galt1), mRNA [NM_022305]	0	0.423498	555.523	0.407549	585.454	0.51336	806.051	0.53165	798.558	0	0	0	0	0	1	1	0	0	0	0	0	1	1	0	0	0	0	0	1	1	0	0	0	0	0	1
DATA	633	8	38	ref|NR_033554|gb|AK084778|gb|AK166073|gb|AK038021	mm|chr17:24547214-24547069	0		781	446	A_52_P305579	D330041H03Rik	NR_033554	ref|Mus musculus RIKEN cDNA D330041H03 gene (D330041H03Rik), non-coding RNA [NR_033554]	0	0.00849289	11.1405	0.00754974	10.8454	0.00513017	8.05513	0.00403756	6.06457	0	0	0	0	0	1	0	0	0	0	0	0	0	0	0	0	0	0	0	0	0	0	0	0	0	0	0
DATA	634	8	39	ref|NM_199065|ens|ENSMUST00000100322|gb|AK014285|gb|AK144290	mm|chr14:109309641-109309582	0		3815	448	A_51_P141012	Slitrk1	NM_199065	ref|Mus musculus SLIT and NTRK-like family, member 1 (Slitrk1), mRNA [NM_199065]	0	0.00615249	8.07052	0.0075776	10.8854	0.00514464	8.07786	0.00405198	6.08624	0	0	0	0	0	0	0	0	0	0	0	0	0	0	0	0	0	0	0	0	0	0	0	0	0	0	0
DATA	635	8	40	ref|NM_025542|ens|ENSMUST00000029005|ens|ENSMUST00000140048|gb|AK053258	mm|chr2:172294489-172294548	0		1231	450	A_52_P413502	2410001C21Rik	NM_025542	ref|Mus musculus RIKEN cDNA 2410001C21 gene (2410001C21Rik), mRNA [NM_025542]	0	0.368737	483.69	0.341569	490.673	0.36706	576.339	0.441676	663.415	0	0	0	0	0	1	1	0	0	0	0	0	1	1	0	0	0	0	0	1	1	0	0	0	0	0	1
DATA	636	8	41	ref|NM_175375|ens|ENSMUST00000006205|ens|ENSMUST00000115692|ens|ENSMUST00000142977	mm|chr18:36817732-36817791	0		7661	452	A_55_P2034390	Ankhd1	NM_175375	ref|Mus musculus ankyrin repeat and KH domain containing 1 (Ankhd1), mRNA [NM_175375]	0	0.338312	443.779	0.377934	542.912	0.43605	684.664	0.449459	675.105	0	0	0	0	0	1	1	0	0	0	0	0	1	1	0	0	0	0	0	1	1	0	0	0	0	0	1
DATA	637	8	42	ref|NM_013836|ref|NM_001114140|ens|ENSMUST00000048966|ens|ENSMUST00000109510	mm|chr15:82655721-82655662	0		5954	454	A_55_P2028977	Tcf20	NM_013836	ref|Mus musculus transcription factor 20 (Tcf20), transcript variant 2, mRNA [NM_013836]	0	0.556551	730.055	0.564334	810.681	0.52849	829.808	0.586673	881.205	0	0	0	0	0	1	1	0	0	0	0	0	1	1	0	0	0	0	0	1	1	0	0	0	0	0	1
DATA	638	8	43	ref|NM_183322|ens|ENSMUST00000088407|ens|ENSMUST00000070223|gb|AY238603	mm|chr1:21342143-21342202	0		1812	456	A_52_P208521	Khdc1a	NM_183322	ref|Mus musculus KH domain containing 1A (Khdc1a), mRNA [NM_183322]	0	0.00624781	8.19555	0.00769978	11.0609	0.00520823	8.1777	0.00411528	6.1813	0	0	0	0	0	0	0	0	0	0	0	0	0	0	0	0	0	0	0	0	0	0	0	0	0	0	0
DATA	639	8	44	ref|NM_028621|ens|ENSMUST00000078422|gb|AF345297|gb|BC147776	mm|chr16:89403971-89403912	0		48	458	A_51_P221823	Krtap16-7	NM_028621	ref|Mus musculus keratin associated protein 16-7 (Krtap16-7), mRNA [NM_028621]	0	0.00627274	8.22826	0.00838935	12.0515	0.00744024	11.6823	0.00413175	6.20605	0	0	0	0	0	0	0	0	0	0	0	0	1	0	0	0	0	0	0	1	0	0	0	0	0	0	0
DATA	640	8	45	ref|NM_009063|gb|AK054098|gb|AK004165|gb|BC037683	mm|chr1:171623021-171623080	0		1172	460	A_52_P136782	Rgs5	NM_009063	ref|Mus musculus regulator of G-protein signaling 5 (Rgs5), mRNA [NM_009063]	0	0.174739	229.213	0.180093	258.709	0.0464864	72.9906	0.0503878	75.6845	0	0	0	0	0	1	1	0	0	0	0	0	1	1	0	0	0	0	0	1	1	0	0	0	0	0	1
DATA	641	8	46	ref|NR_038130|gb|AK015577|tc|TC1600177|riken|4930474N09	mm|chr12:100399548-100399489	0		1114	462	A_55_P2276761	4930474N09Rik	NR_038130	ref|Mus musculus RIKEN cDNA 4930474N09 gene (4930474N09Rik), non-coding RNA [NR_038130]	0	0.00632557	8.29756	0.00780027	11.2053	0.00915581	14.376	0.0119255	17.9126	0	0	0	0	0	0	0	0	0	0	0	0	0	0	0	0	0	0	0	1	0	0	0	0	0	0	1
DATA	642	8	47	ref|NM_001146023|ens|ENSMUST00000147561|ens|ENSMUST00000150431|ens|ENSMUST00000123545	mm|chr7:29937592-29937533	0		1205	464	A_55_P1953796	Fam98c	NM_001146023	ref|Mus musculus family with sequence similarity 98, member C (Fam98c), mRNA [NM_001146023]	0	4.09901	5376.86	3.90043	5603.08	3.12314	4903.79	3.2127	4825.6	0	0	0	0	0	1	1	0	0	0	0	0	1	1	0	0	0	0	0	1	1	0	0	0	0	0	1
DATA	643	8	48	ref|NM_053147|ens|ENSMUST00000166181|ens|ENSMUST00000097609|gb|AK143176	mm|chr18:37680669-37680728	0		2662	466	A_51_P515649	Pcdhb22	NM_053147	ref|Mus musculus protocadherin beta 22 (Pcdhb22), mRNA [NM_053147]	0	0.00637756	8.36576	0.00786977	11.3051	0.0053039	8.32792	0.00420607	6.31768	0	0	0	0	0	0	0	0	0	0	0	0	0	0	0	0	0	0	0	0	0	0	0	0	0	0	0
DATA	645	8	50		mm|chr5:137874303-137874362	0		0	469	A_55_P2002115	A_55_P2002115	A_55_P2002115	Unknown	0	124.011	162671	121.095	173957	111.098	174441	109.766	164873	0	0	0	0	0	1	1	0	0	0	0	0	1	1	0	0	0	0	0	1	1	0	0	0	0	1	1
DATA	646	8	51	ref|NM_026160|ens|ENSMUST00000034270|gb|AK003106|gb|AK172322	mm|chr8:124121771-124121830	0		1535	471	A_51_P126177	Map1lc3b	NM_026160	ref|Mus musculus microtubule-associated protein 1 light chain 3 beta (Map1lc3b), mRNA [NM_026160]	0	2.90476	3810.31	2.93488	4216.03	3.99201	6268.05	4.01773	6034.78	0	0	0	0	0	1	1	0	0	0	0	0	1	1	0	0	0	0	0	1	1	0	0	0	0	0	1
DATA	647	8	52	ref|NM_026885|ens|ENSMUST00000005711|gb|AK005267|gb|BC012230	mm|chr7:13618024-13617889	0		503	473	A_51_P155345	Chmp2a	NM_026885	ref|Mus musculus charged multivesicular body protein 2A (Chmp2a), mRNA [NM_026885]	0	8.24485	10815.2	8.10855	11648.2	7.48138	11746.9	7.32927	11008.8	0	0	0	0	0	1	1	0	0	0	0	0	1	1	0	0	0	0	0	1	1	0	0	0	0	0	1
DATA	648	8	53	ref|NM_010018|ens|ENSMUST00000112292|ens|ENSMUST00000161610|gb|D10210	mm|chr5:114470971-114471030	0		847	475	A_66_P100765	Dao	NM_010018	ref|Mus musculus D-amino acid oxidase (Dao), mRNA [NM_010018]	0	0.011297	14.8188	0.0126379	18.1546	0.00541255	8.4985	0.00430484	6.46603	0	0	0	0	0	1	0	0	0	0	0	0	1	0	0	0	0	0	0	0	0	0	0	0	0	0	0
DATA	649	8	54	ref|NM_001081361|ens|ENSMUST00000048462|ens|ENSMUST00000110992|gb|AK004989	mm|chr1:186611226-186611167	0		1580	477	A_55_P2072453	Mosc1	NM_001081361	ref|Mus musculus MOCO sulphurase C-terminal domain containing 1 (Mosc1), nuclear gene encoding mitochondrial protein, mRNA [NM_001081361]	0	0.0307111	40.2852	0.0451897	64.9163	0.0334515	52.5238	0.0463657	69.643	0	0	0	0	0	1	0	0	0	0	0	0	1	1	0	0	0	0	0	1	1	0	0	0	0	0	1
DATA	650	8	55	ref|NM_025882|ens|ENSMUST00000141138|ens|ENSMUST00000095786|gb|AK017956	mm|chr6:82597794-82597735	0		605	479	A_51_P450924	Pole4	NM_025882	ref|Mus musculus polymerase (DNA-directed), epsilon 4 (p12 subunit) (Pole4), mRNA [NM_025882]	0	1.80314	2365.27	1.89354	2720.12	1.57394	2471.32	1.50066	2254.05	0	0	0	0	0	1	1	0	0	0	0	0	1	1	0	0	0	0	0	1	1	0	0	0	0	0	1
DATA	651	8	56	gb|AK172359|riken|F830204E10	mm|chr9:30750774-30750715	0		438	481	A_55_P1978885	Gm10700	AK172359	gb|Mus musculus activated spleen cDNA, RIKEN full-length enriched library, clone:F830204E10 product:unclassifiable, full insert sequence. [AK172359]	0	0.0161156	21.1396	0.0163041	23.4212	0.0169879	26.6736	0.0156271	23.4724	0	0	0	0	0	1	0	0	0	0	0	0	1	0	0	0	0	0	0	1	0	0	0	0	0	0	1
DATA	652	8	57	ref|NM_021386|ref|NM_023878|ref|NM_001160096|ref|NM_001160097	mm|chr14:119273459-119273518	0		657	483	A_51_P456465	Cldn10	NM_021386	ref|Mus musculus claudin 10 (Cldn10), transcript variant b, mRNA [NM_021386]	0	0.0096426	12.6487	0.0155606	22.3532	0.0267971	42.0755	0.0232647	34.9444	0	0	0	0	0	1	0	0	0	0	0	0	1	0	0	0	0	0	0	1	0	0	0	0	0	0	1
DATA	653	8	58	ref|NM_001170935|ens|ENSMUST00000046458|ens|ENSMUST00000167250|gb|BC098099	mm|chr10:79324535-79324476	0		1811	485	A_55_P2117721	BC005764	NM_001170935	ref|Mus musculus cDNA sequence BC005764 (BC005764), transcript variant 2, mRNA [NM_001170935]	0	0.0261338	34.281	0.0289194	41.5435	0.0332906	52.2711	0.0371358	55.7795	0	0	0	0	0	1	0	0	0	0	0	0	1	0	0	0	0	0	0	1	1	0	0	0	0	0	1
DATA	654	8	59	nap|NAP061123-1	mm|chrX:077306558-077306499	0		493	487	A_66_P128694	NAP061123-1	NAP061123-1	Unknown	0	0.609399	799.378	0.60005	861.987	0.398067	625.024	0.405167	608.576	0	0	0	0	0	1	1	0	0	0	0	0	1	1	0	0	0	0	0	1	1	0	0	0	0	0	1
DATA	655	8	60	ref|NM_018797|ens|ENSMUST00000099337|gb|AK011113|gb|AK033998	mm|chr10:94253938-94253879	0		6717	489	A_52_P507498	Plxnc1	NM_018797	ref|Mus musculus plexin C1 (Plxnc1), mRNA [NM_018797]	0	0.0295438	38.754	0.0339818	48.8158	0.0403372	63.3354	0.0354407	53.2333	0	0	0	0	0	1	0	0	0	0	0	0	1	0	0	0	0	0	0	1	1	0	0	0	0	0	1
DATA	656	8	61	ref|NM_030176|ens|ENSMUST00000098327|ens|ENSMUST00000166768|gb|BC139311	mm|chr8:125756404-125756345	0		2133	491	A_51_P250807	Spata2l	NM_030176	ref|Mus musculus spermatogenesis associated 2-like (Spata2l), mRNA [NM_030176]	0	0.0851456	111.69	0.0970925	139.476	0.0740573	116.281	0.0753384	113.161	0	0	0	0	0	1	1	0	0	0	0	0	1	1	0	0	0	0	0	1	1	0	0	0	0	0	1
DATA	657	8	62	ref|NM_001003961|ref|NM_001003960|ref|NM_001122997|ref|NM_001003963	mm|chr2:153512991-153513050	0		3843	493	A_55_P2008874	Dnmt3b	NM_001003961	ref|Mus musculus DNA methyltransferase 3B (Dnmt3b), transcript variant 1, mRNA [NM_001003961]	0	15.4786	20304	15.0403	21605.8	15.0516	23633.3	14.5868	21909.9	0	0	0	0	0	1	1	0	0	0	0	0	1	1	0	0	0	0	0	1	1	0	0	0	0	0	1
DATA	658	8	63		mm|chr14:054944007-054943948	0		0	495	A_55_P2157788	A_55_P2157788	A_55_P2157788	Unknown	0	22.9014	30040.8	22.4457	32243.8	23.3557	36671.9	21.4421	32206.8	0	0	0	0	0	1	1	0	0	0	0	0	1	1	0	0	0	0	0	1	1	0	0	0	0	0	1
DATA	659	8	64	ref|NM_001030292|ens|ENSMUST00000044798|ens|ENSMUST00000109396|gb|BC147256	mm|chr2:163684551-163684610	0		972	497	A_55_P2156006	Kcnk15	NM_001030292	ref|Mus musculus potassium channel, subfamily K, member 15 (Kcnk15), mRNA [NM_001030292]	0	0.0509008	66.769	0.0459677	66.0338	0.0347131	54.5048	0.026851	40.3313	0	0	0	0	0	1	1	0	0	0	0	0	1	1	0	0	0	0	0	1	1	0	0	0	0	0	1
DATA	660	8	65	ref|NM_146959|ens|ENSMUST00000167269|ens|ENSMUST00000059011|nap|NAP057865-1	mm|chr7:111078364-111078423	0		1427	499	A_55_P1964245	Olfr631	NM_146959	ref|Mus musculus olfactory receptor 631 (Olfr631), mRNA [NM_146959]	0	0.00680266	8.92337	0.00848291	12.1859	0.00567324	8.90783	0.00452868	6.80225	0	0	0	0	0	0	0	0	0	0	0	0	0	0	0	0	0	0	0	0	0	0	0	0	0	0	0
DATA	661	8	66		mm|chr2:032261625-032261566	0		0	501	A_55_P1966593	A_55_P1966593	A_55_P1966593	Unknown	0	1.13009	1482.39	1.08091	1552.75	1.1264	1768.61	1.1926	1791.33	0	0	0	0	0	1	1	0	0	0	0	0	1	1	0	0	0	0	0	1	1	0	0	0	0	0	1
DATA	662	8	67	ref|NR_027955|ens|ENSMUST00000099076|gb|AK136269|gb|AK170145	mm|chr3:65332963-65332904	0		302	503	A_55_P2038203	4931440P22Rik	NR_027955	ref|Mus musculus RIKEN cDNA 4931440P22 gene (4931440P22Rik), non-coding RNA [NR_027955]	0	0.042599	55.8791	0.0529432	76.0543	0.0308405	48.4242	0.0324723	48.7747	0	0	0	0	0	1	1	0	0	0	0	0	1	1	0	0	0	0	0	1	1	0	0	0	0	0	1
DATA	663	8	68	ref|NM_013620|ref|NM_013621|ens|ENSMUST00000072513|ens|ENSMUST00000106878	mm|chr7:110925996-110925937	0		861	505	A_55_P2038792	Olfr68	NM_013620	ref|Mus musculus olfactory receptor 68 (Olfr68), mRNA [NM_013620]	0	0.00685126	8.98712	0.00857276	12.315	0.00571935	8.98023	0.00456807	6.86141	0	0	0	0	0	0	0	0	0	0	0	0	0	0	0	0	0	0	0	0	0	0	0	0	0	0	0
DATA	664	8	69	ref|NM_011724|ens|ENSMUST00000111635|gb|AF051945|tc|NP383482	mm|chr9:119923448-119923389	0		5263	507	A_55_P2116744	Xirp1	NM_011724	ref|Mus musculus xin actin-binding repeat containing 1 (Xirp1), mRNA [NM_011724]	0	0.118667	155.661	0.106192	152.548	0.0910727	142.998	0.105874	159.027	0	0	0	0	0	1	1	0	0	0	0	0	1	1	0	0	0	0	0	1	1	0	0	0	0	0	1
DATA	665	8	70	ref|NM_001170787|ref|NM_001033359|ens|ENSMUST00000074133|ens|ENSMUST00000160216	mm|chr9:9673903-9673844	0		3308	509	A_52_P254782	Cntn5	NM_001170787	ref|Mus musculus contactin 5 (Cntn5), transcript variant 1, mRNA [NM_001170787]	0	0.00892888	11.7124	0.0126187	18.1271	0.00574399	9.01892	0.00557805	8.37844	0	0	0	0	0	1	0	0	0	0	0	0	1	0	0	0	0	0	0	0	0	0	0	0	0	0	1
DATA	666	8	71	ens|ENSMUST00000146554|gb|AK013397|tc|TC1719591|riken|2810471M01	mm|chr11:28593185-28593244	0		1505	511	A_55_P2303488	ENSMUST00000146554	ENSMUST00000146554	ens|RIKEN cDNA 2810471M01 gene [Source:MGI Symbol;Acc:MGI:1920068] [ENSMUST00000146554]	0	0.00747874	9.81023	0.0120063	17.2473	0.00575249	9.03227	0.0110333	16.5725	0	0	0	0	0	1	0	0	0	0	0	0	1	0	0	0	0	0	0	0	0	0	0	0	0	0	1
DATA	667	8	72	ref|NM_028995|ens|ENSMUST00000105856|ens|ENSMUST00000154417|ens|ENSMUST00000063906	mm|chr4:135019770-135019711	0		1283	513	A_55_P2181176	Nipal3	NM_028995	ref|Mus musculus NIPA-like domain containing 3 (Nipal3), mRNA [NM_028995]	0	0.0229113	30.0539	0.0185919	26.7077	0.00880084	13.8186	0.0149187	22.4084	0	0	0	0	0	1	0	0	0	0	0	0	1	0	0	0	0	0	0	1	0	0	0	0	0	0	1
DATA	668	8	73	tc|TC1706700	mm|chr2:153171673-153171614	0		546	515	A_55_P1988217	TC1706700	TC1706700	tc|AK122413 mKIAA0978 protein {Mus musculus} (exp=-1; wgp=0; cg=0), partial (4%) [TC1706700]	0	0.0533796	70.0206	0.0650232	93.4076	0.0421343	66.1571	0.0532185	79.9362	0	0	0	0	0	1	1	0	0	0	0	0	1	1	0	0	0	0	0	1	1	0	0	0	0	0	1
DATA	669	8	74	ref|NM_001039545|ens|ENSMUST00000170159|ens|ENSMUST00000165808|ens|ENSMUST00000018641	mm|chr11:67010960-67011019	0		6023	517	A_55_P2106068	Myh2	NM_001039545	ref|Mus musculus myosin, heavy polypeptide 2, skeletal muscle, adult (Myh2), mRNA [NM_001039545]	0	0.00689458	9.04395	0.00870695	12.5078	0.00576673	9.05463	0.00460359	6.91477	0	0	0	0	0	0	0	0	0	0	0	0	0	0	0	0	0	0	0	0	0	0	0	0	0	0	0
DATA	670	8	75	ref|NM_011200|ens|ENSMUST00000027232|gb|AK078120|gb|BQ176272	mm|chr1:30997727-30997668	0		3549	519	A_52_P516034	Ptp4a1	NM_011200	ref|Mus musculus protein tyrosine phosphatase 4a1 (Ptp4a1), mRNA [NM_011200]	0	0.485119	636.354	0.517358	743.199	0.558813	877.419	0.570163	856.407	0	0	0	0	0	1	1	0	0	0	0	0	1	1	0	0	0	0	0	1	1	0	0	0	0	0	1
DATA	671	8	76	ens|ENSMUST00000098634|gb|AK035639|tc|TC1593254|riken|9530080C08	mm|chr7:28886152-28886093	0		1354	520	A_55_P2169371	ENSMUST00000098634	ENSMUST00000098634	ens|predicted gene 10935 [Source:MGI Symbol;Acc:MGI:3809041] [ENSMUST00000098634]	0	0.0329027	43.16	0.045865	65.8862	0.0423873	66.5544	0.0464009	69.6959	0	0	0	0	0	1	0	0	0	0	0	0	1	1	0	0	0	0	0	1	1	0	0	0	0	0	1
DATA	672	8	77	ref|NM_029478|ens|ENSMUST00000018315|gb|AK159468|gb|AK154616	mm|chr11:86398313-86398254	0		1826	522	A_52_P127362	Vmp1	NM_029478	ref|Mus musculus vacuole membrane protein 1 (Vmp1), mRNA [NM_029478]	0	15.681	20569.5	16.2481	23340.9	11.283	17716	10.3665	15570.9	0	0	0	0	0	1	1	0	0	0	0	0	1	1	0	0	0	0	0	1	1	0	0	0	0	0	1
DATA	673	8	78	ref|NM_027650|ens|ENSMUST00000088625|gb|AK016676|ens|ENSMUST00000124677	mm|chr5:13796427-13796486	0		798	524	A_55_P2045824	Speer3	NM_027650	ref|Mus musculus spermatogenesis associated glutamate (E)-rich protein 3 (Speer3), mRNA [NM_027650]	0	0.00687203	9.01438	0.00874923	12.5685	0.00574693	9.02353	0.00458387	6.88515	0	0	0	0	0	0	0	0	0	0	0	0	0	0	0	0	0	0	0	0	0	0	0	0	0	0	0
DATA	674	8	79			66	Structural	0	1	DarkCorner	DarkCorner	DarkCorner		1	0.00685868	8.99686	0.00875217	12.5727	0.00573352	9.00249	0.00457319	6.86911	0	0	0	0	0	0	0	0	0	0	0	0	0	0	0	0	0	0	0	0	0	0	0	0	0	0	0
DATA	675	8	80			66	Structural	0	1	DarkCorner	DarkCorner	DarkCorner		1	0.0068411	8.97379	0.00875339	12.5745	0.00571641	8.97562	0.00455803	6.84633	0	0	0	0	0	0	0	0	0	0	0	0	0	0	0	0	0	0	0	0	0	0	0	0	0	0	0
DATA	676	8	81			66	Structural	0	1	DarkCorner	DarkCorner	DarkCorner		1	0.00682071	8.94706	0.00874923	12.5685	0.00569628	8.94401	0.00453995	6.81918	0	0	0	0	0	0	0	0	0	0	0	0	0	0	0	0	0	0	0	0	0	0	0	0	0	0	0
DATA	677	8	82			66	Structural	0	1	DarkCorner	DarkCorner	DarkCorner		1	0.0067964	8.91516	0.00874179	12.5578	0.00567176	8.90551	0.0045186	6.78711	0	0	0	0	0	0	0	0	0	0	0	0	0	0	0	0	0	0	0	0	0	0	0	0	0	0	0
DATA	678	8	83			66	Structural	0	1	DarkCorner	DarkCorner	DarkCorner		1	0.00676889	8.87908	0.00873026	12.5412	0.00564081	8.85692	0.00449441	6.75078	0	0	0	0	0	0	0	0	0	0	0	0	0	0	0	0	0	0	0	0	0	0	0	0	0	0	0
DATA	679	8	84			66	Structural	0	1	DarkCorner	DarkCorner	DarkCorner		1	0.00673685	8.83705	0.00871499	12.5193	0.00560793	8.80529	0.0044687	6.71216	0	0	0	0	0	0	0	0	0	0	0	0	0	0	0	0	0	0	0	0	0	0	0	0	0	0	0
DATA	680	8	85			66	Structural	0	1	DarkCorner	DarkCorner	DarkCorner		1	0.00670132	8.79045	0.00869679	12.4932	0.00557087	8.74709	0.00443619	6.66333	0	0	0	0	0	0	0	0	0	0	0	0	0	0	0	0	0	0	0	0	0	0	0	0	0	0	0
DATA	681	9	1			66	Structural	0	1	DarkCorner	DarkCorner	DarkCorner		1	0.00592088	7.76671	0.00714954	10.2705	0.00482775	7.58029	0.00379101	5.69423	0	0	0	0	0	0	0	0	0	0	0	0	0	0	0	0	0	0	0	0	0	0	0	0	0	0	0
DATA	682	9	2			66	Structural	0	1	DarkCorner	DarkCorner	DarkCorner		1	0.00591235	7.75552	0.00714741	10.2674	0.00484563	7.60836	0.00379919	5.70653	0	0	0	0	0	0	0	0	0	0	0	0	0	0	0	0	0	0	0	0	0	0	0	0	0	0	0
DATA	683	9	3			66	Structural	0	1	DarkCorner	DarkCorner	DarkCorner		1	0.00590443	7.74513	0.00714553	10.2647	0.00486308	7.63576	0.00380586	5.71655	0	0	0	0	0	0	0	0	0	0	0	0	0	0	0	0	0	0	0	0	0	0	0	0	0	0	0
DATA	684	9	4			66	Structural	0	1	DarkCorner	DarkCorner	DarkCorner		1	0.00589708	7.73548	0.00714391	10.2624	0.00487744	7.65832	0.00381199	5.72575	0	0	0	0	0	0	0	0	0	0	0	0	0	0	0	0	0	0	0	0	0	0	0	0	0	0	0
DATA	685	9	5			66	Structural	0	1	DarkCorner	DarkCorner	DarkCorner		1	0.00589004	7.72626	0.00714258	10.2605	0.00489057	7.67892	0.00381791	5.73465	0	0	0	0	0	0	0	0	0	0	0	0	0	0	0	0	0	0	0	0	0	0	0	0	0	0	0
DATA	686	9	6			66	Structural	0	1	DarkCorner	DarkCorner	DarkCorner		1	0.00588336	7.71749	0.00714153	10.259	0.00490237	7.69746	0.00382292	5.74218	0	0	0	0	0	0	0	0	0	0	0	0	0	0	0	0	0	0	0	0	0	0	0	0	0	0	0
DATA	687	9	7			66	Structural	0	1	DarkCorner	DarkCorner	DarkCorner		1	0.00587766	7.71001	0.00714113	10.2584	0.00491282	7.71386	0.00382756	5.74915	0	0	0	0	0	0	0	0	0	0	0	0	0	0	0	0	0	0	0	0	0	0	0	0	0	0	0
DATA	688	9	8	ref|NM_001033632|ens|ENSMUST00000081924|gb|BC104338|gb|BC104339	mm|chr7:148201773-148201714	0		478	526	A_51_P294555	Ifitm6	NM_001033632	ref|Mus musculus interferon induced transmembrane protein 6 (Ifitm6), mRNA [NM_001033632]	0	0.00587253	7.70328	0.00714121	10.2585	0.0049228	7.72953	0.00394056	5.91888	0	0	0	0	0	0	0	0	0	0	0	0	0	0	0	0	0	0	0	0	0	0	0	0	0	0	1
DATA	689	9	9	ref|NM_008469|ens|ENSMUST00000007273|ens|ENSMUST00000107411|gb|BC057934	mm|chr11:99993390-99993331	0		1402	528	A_55_P2006261	Krt15	NM_008469	ref|Mus musculus keratin 15 (Krt15), mRNA [NM_008469]	0	0.0352756	46.2727	0.028532	40.9869	0.0120928	18.9875	0.0100345	15.0722	0	0	0	0	0	1	1	0	0	0	0	0	1	0	0	0	0	0	0	1	0	0	0	0	0	0	1
DATA	690	9	10	ref|NM_001204931|ref|NM_139292|ens|ENSMUST00000105354|gb|AK002562	mm|chr10:79797955-79798014	0		703	530	A_55_P2159573	Reep6	NM_001204931	ref|Mus musculus receptor accessory protein 6 (Reep6), transcript variant 2, mRNA [NM_001204931]	0	0.131911	173.034	0.115095	165.337	0.22209	348.714	0.250627	376.452	0	0	0	0	0	1	1	0	0	0	0	0	1	1	0	0	0	0	0	1	1	0	0	0	0	0	1
DATA	691	9	11	ref|NM_001033246|ens|ENSMUST00000095326|gb|AK161248|gb|AK132742	mm|chr8:47028674-47028733	0		2302	531	A_52_P363316	Ccdc110	NM_001033246	ref|Mus musculus coiled-coil domain containing 110 (Ccdc110), mRNA [NM_001033246]	0	0.00586119	7.6884	0.0071445	10.2633	0.00494476	7.76401	0.00384244	5.77149	0	0	0	0	0	0	0	0	0	0	0	0	0	0	0	0	0	0	0	0	0	0	0	0	0	0	0
DATA	692	9	12		mm|chr17:085489720-085489779	0		0	533	A_55_P2006285	A_55_P2006285	A_55_P2006285	Unknown	0	0.00585891	7.68541	0.00714717	10.2671	0.00495082	7.77353	0.00665263	9.9925	0	0	0	0	0	0	0	0	0	0	0	0	0	0	0	0	0	0	0	0	0	0	0	0	0	0	1
DATA	693	9	13	ref|NM_198861|ens|ENSMUST00000057194|gb|AK146714|gb|BC053455	mm|chr11:62418448-62418389	0		1921	535	A_55_P2149896	BC046404	NM_198861	ref|Mus musculus cDNA sequence BC046404 (BC046404), mRNA [NM_198861]	0	4.51069	5916.89	4.35934	6262.3	1.35684	2130.45	1.37682	2068.04	0	0	0	0	0	1	1	0	0	0	0	0	1	1	0	0	0	0	0	1	1	0	0	0	0	0	1
DATA	694	9	14	gb|AK135898|gb|AK162140|riken|7420434O15|riken|7420435B12	mm|chr5:119644382-119644323	0		1459	537	A_55_P1998882	Gm7538	AK135898	gb|Mus musculus in vitro fertilized eggs cDNA, RIKEN full-length enriched library, clone:7420434O15 product:unclassifiable, full insert sequence. [AK135898]	0	0.0058569	7.68277	0.00715434	10.2774	0.00496068	7.78902	0.00385164	5.78531	0	0	0	0	0	0	0	0	0	0	0	0	0	0	0	0	0	0	0	0	0	0	0	0	0	0	0
DATA	695	9	15	ref|NM_146077|ens|ENSMUST00000078438|gb|AK033650|gb|BC026666	mm|chr17:37047045-37047104	0		2130	539	A_51_P490840	Trim31	NM_146077	ref|Mus musculus tripartite motif-containing 31 (Trim31), mRNA [NM_146077]	0	0.00585711	7.68305	0.00715867	10.2836	0.00496521	7.79612	0.00385485	5.79013	0	0	0	0	0	0	0	0	0	0	0	0	0	0	0	0	0	0	0	0	0	0	0	0	0	0	0
DATA	696	9	16		mm|chr2:065634994-065635053	0		0	541	A_55_P2031891	A_55_P2031891	A_55_P2031891	Unknown	0	0.00585803	7.68426	0.00716396	10.2912	0.00496922	7.80242	0.0038579	5.79471	0	0	0	0	0	0	0	0	0	0	0	0	0	0	0	0	0	0	0	0	0	0	0	0	0	1	0
DATA	697	9	17	ref|NM_009390|ens|ENSMUST00000066166	mm|chr8:66493626-66493567	0		4868	543	A_55_P2178327	Tll1	NM_009390	ref|Mus musculus tolloid-like (Tll1), mRNA [NM_009390]	0	0.00586003	7.68688	0.00717026	10.3003	0.00497298	7.80833	0.00386122	5.7997	0	0	0	0	0	0	0	0	0	0	0	0	0	0	0	0	0	0	0	0	0	0	0	0	0	0	0
DATA	698	9	18	ref|NM_009454|ens|ENSMUST00000028398|ens|ENSMUST00000121433|gb|AK215206	mm|chr2:78760395-78760454	0		1193	545	A_55_P2001290	Ube2e3	NM_009454	ref|Mus musculus ubiquitin-conjugating enzyme E2E 3, UBC4/5 homolog (yeast) (Ube2e3), mRNA [NM_009454]	0	5.16114	6770.12	5.37055	7714.94	4.90273	7698.01	4.69465	7051.55	0	0	0	0	0	1	1	0	0	0	0	0	1	1	0	0	0	0	0	1	1	0	0	0	0	0	1
DATA	699	9	19	ref|NM_001033159|ens|ENSMUST00000090522|gb|BC108421|gb|BC057047	mm|chr16:3865349-3865290	0		1824	547	A_55_P2031302	Zfp597	NM_001033159	ref|Mus musculus zinc finger protein 597 (Zfp597), mRNA [NM_001033159]	0	0.0888851	116.595	0.101135	145.283	0.107085	168.139	0.111593	167.616	0	0	0	0	0	1	1	0	0	0	0	0	1	1	0	0	0	0	0	1	1	0	0	0	0	0	1
DATA	701	9	21	ref|NM_181422|ens|ENSMUST00000161357|ens|ENSMUST00000042026|gb|AK046772	mm|chr19:44222665-44222606	0		2782	550	A_52_P193611	Pkd2l1	NM_181422	ref|Mus musculus polycystic kidney disease 2-like 1 (Pkd2l1), mRNA [NM_181422]	0	0.00587688	7.70898	0.0107347	15.4206	0.0196838	30.9065	0.0185127	27.8067	0	0	0	0	0	0	0	0	0	0	0	0	1	0	0	0	0	0	0	1	0	0	0	0	0	0	1
DATA	702	9	22	ref|NM_001243018|gb|AK086998|riken|E030019B06|nap|NAP018406-001	mm|chr7:146786915-146786856	0		1601	552	A_55_P2029892	E030019B06Rik	NM_001243018	ref|Mus musculus RIKEN cDNA E030019B06 gene (E030019B06Rik), mRNA [NM_001243018]	0	0.0058835	7.71767	0.00721553	10.3653	0.00499135	7.83716	0.00388143	5.83005	0	0	0	0	0	0	0	0	0	0	0	0	0	0	0	0	0	0	0	0	0	0	0	0	0	0	0
DATA	703	9	23	gb|AK006351|tc|TC1663657|riken|1700025K04|nap|NAP119875-1	mm|chr10:125812059-125812118	0		1114	554	A_55_P2370210	1700025K04Rik	AK006351	gb|Mus musculus adult male testis cDNA, RIKEN full-length enriched library, clone:1700025K04 product:unclassifiable, full insert sequence. [AK006351]	0	0.00589084	7.72729	0.00722701	10.3818	0.00521124	8.18242	0.00424787	6.38046	0	0	0	0	0	0	0	0	0	0	0	0	0	0	0	0	0	0	0	1	0	0	0	0	0	0	1
DATA	704	9	24		unmapped	0		0	556	A_55_P2005972	A_55_P2005972	A_55_P2005972	Unknown	0	1.87452	2458.9	1.91123	2745.54	1.14003	1790.02	1.14408	1718.45	0	0	0	0	0	1	1	0	0	0	0	0	1	1	0	0	0	0	0	1	1	0	0	0	0	0	1
DATA	705	9	25	ref|NM_011386|ref|NM_001039090|ens|ENSMUST00000029194|ens|ENSMUST00000118470	mm|chr3:31021203-31021262	0		6420	558	A_51_P118132	Skil	NM_011386	ref|Mus musculus SKI-like (Skil), transcript variant 1, mRNA [NM_011386]	0	1.4498	1901.77	1.51149	2171.29	1.59382	2502.54	1.62219	2436.59	0	0	0	0	0	1	1	0	0	0	0	0	1	1	0	0	0	1	0	1	1	0	0	0	0	0	1
DATA	706	9	26	ref|NM_001024954|ens|ENSMUST00000156251|ens|ENSMUST00000156319|ens|ENSMUST00000132899	mm|chr8:72393975-72394034	0		835	560	A_51_P428781	Pbx4	NM_001024954	ref|Mus musculus pre-B-cell leukemia homeobox 4 (Pbx4), mRNA [NM_001024954]	0	0.0836783	109.765	0.0799804	114.894	0.0917352	144.038	0.100502	150.958	0	0	0	0	0	1	1	0	0	0	0	0	1	1	0	0	0	0	0	1	1	0	0	0	0	0	1
DATA	707	9	27	ref|NM_153774|ens|ENSMUST00000041023|gb|AK161881|gb|BC048549	mm|chr1:137279209-137279150	0		5918	562	A_65_P15675	Ipo9	NM_153774	ref|Mus musculus importin 9 (Ipo9), mRNA [NM_153774]	0	0.743024	974.66	0.802283	1152.5	0.705147	1107.19	0.68965	1035.88	0	0	0	0	0	1	1	0	0	0	0	0	1	1	0	0	0	0	0	1	1	0	0	0	0	0	1
DATA	708	9	28	ref|NM_001006676|ref|NM_001006677|ens|ENSMUST00000139458|ens|ENSMUST00000144592	mm|chr2:180831539-180831480	0		1495	564	A_55_P2086245	Kcnq2	NM_001006676	ref|Mus musculus potassium voltage-gated channel, subfamily Q, member 2 (Kcnq2), transcript variant 8, mRNA [NM_001006676]	0	0.0162216	21.2786	0.0127665	18.3394	0.0100551	15.788	0.00824281	12.381	0	0	0	0	0	1	0	0	0	0	0	0	1	0	0	0	0	0	0	1	0	0	0	0	0	0	1
DATA	709	9	29	ref|NM_031881|ref|NM_001114386|ens|ENSMUST00000080418|ens|ENSMUST00000163516	mm|chr18:65377413-65377472	0		8144	566	A_55_P2030756	Nedd4l	NM_031881	ref|Mus musculus neural precursor cell expressed, developmentally down-regulated gene 4-like (Nedd4l), transcript variant 2, mRNA [NM_031881]	0	0.00595543	7.81202	0.00731795	10.5124	0.00609011	9.56237	0.00392636	5.89754	0	0	0	0	0	0	0	0	0	0	0	0	0	0	0	0	0	0	0	1	0	0	0	0	0	0	0
DATA	710	9	30	ref|NM_001039126|ref|NM_023046|ens|ENSMUST00000164117|ens|ENSMUST00000027538	mm|chr1:93455932-93455991	0		5735	568	A_51_P111757	Asb1	NM_001039126	ref|Mus musculus ankyrin repeat and SOCS box-containing 1 (Asb1), transcript variant 1, mRNA [NM_001039126]	0	0.367795	482.454	0.392707	564.134	0.40682	638.768	0.394039	591.862	0	0	0	0	0	1	1	0	0	0	0	0	1	1	0	0	0	0	0	1	1	0	0	0	0	0	1
DATA	712	9	32	ref|NM_145125|ens|ENSMUST00000023631|ens|ENSMUST00000099502|gb|AJ292467	mm|chr16:96214419-96214360	0		7826	571	A_51_P181538	Brwd1	NM_145125	ref|Mus musculus bromodomain and WD repeat domain containing 1 (Brwd1), transcript variant 1, mRNA [NM_145125]	0	0.538037	705.769	0.765807	1100.1	0.828146	1300.31	0.827137	1242.39	0	0	0	0	0	1	1	0	0	0	0	0	1	1	0	0	0	0	0	1	1	0	0	0	0	0	1
DATA	713	9	33	ref|NM_153125|ens|ENSMUST00000091252|ens|ENSMUST00000028290|ens|ENSMUST00000156442	mm|chr2:26265020-26264961	0		8669	573	A_55_P2083128	Sec16a	NM_153125	ref|Mus musculus SEC16 homolog A (S. cerevisiae) (Sec16a), mRNA [NM_153125]	0	2.81736	3695.67	3.15864	4537.47	2.85908	4489.19	2.88985	4340.67	0	0	0	0	0	1	1	0	0	0	0	0	1	1	0	0	0	0	0	1	1	0	0	0	0	0	1
DATA	714	9	34	ref|NM_001033389|ens|ENSMUST00000150473|ens|ENSMUST00000132534|ens|ENSMUST00000055244	mm|chr2:31472017-31472076	0		2717	575	A_55_P1975210	Fubp3	NM_001033389	ref|Mus musculus far upstream element (FUSE) binding protein 3 (Fubp3), mRNA [NM_001033389]	0	1.11691	1465.1	1.14815	1649.35	1.17986	1852.56	1.16994	1757.29	0	0	0	0	0	1	1	0	0	0	0	0	1	1	0	0	0	0	0	1	1	0	0	0	0	0	1
DATA	715	9	35	ref|NM_011292|ens|ENSMUST00000128074|ens|ENSMUST00000140879|ens|ENSMUST00000120094	mm|chr5:65779672-65779613	0		655	577	A_55_P1998825	Rpl9	NM_011292	ref|Mus musculus ribosomal protein L9 (Rpl9), mRNA [NM_011292]	0	271.428	356045	268.983	386401	240.049	376913	242.348	364016	0	0	0	0	1	1	1	0	0	0	0	1	1	1	0	0	0	0	1	1	1	0	0	0	0	1	1
DATA	716	9	36		mm|chr3:030494078-030494137	0		0	578	A_55_P2158058	A_55_P2158058	A_55_P2158058	Unknown	0	0.00965578	12.6659	0.012866	18.4823	0.0101959	16.0091	0.00772846	11.6084	0	0	0	0	0	1	0	0	0	0	0	0	1	0	0	0	0	0	0	1	0	0	0	0	0	0	1
DATA	718	9	38	ens|ENSMUST00000067987|gb|AK020839|gb|BF120433|tc|TC1690415	mm|chr18:24867651-24867592	0		198	581	A_55_P2002469	ENSMUST00000067987	ENSMUST00000067987	ens|predicted gene 9955 [Source:MGI Symbol;Acc:MGI:3642397] [ENSMUST00000067987]	0	0.0061142	8.0203	0.00861808	12.3801	0.00696688	10.939	0.00706181	10.6071	0	0	0	0	0	0	0	0	0	0	0	0	1	0	0	0	0	0	0	1	0	0	0	0	0	0	1
DATA	719	9	39	ref|NM_172717|ens|ENSMUST00000112519|ens|ENSMUST00000014812|ens|ENSMUST00000100932	mm|chr5:110600898-110600957	0		3072	583	A_55_P1989251	Chfr	NM_172717	ref|Mus musculus checkpoint with forkhead and ring finger domains (Chfr), mRNA [NM_172717]	0	3.46924	4550.77	3.22342	4630.53	4.35017	6830.42	4.12561	6196.83	0	0	0	0	0	1	1	0	0	0	0	0	1	1	0	0	0	0	0	1	1	0	0	0	0	0	1
DATA	720	9	40	gb|AK144276|ens|ENSMUST00000098926|riken|G630005L12	mm|chr9:24223079-24223138	0		831	585	A_55_P1969575	Gm10701	AK144276	gb|Mus musculus 16 days neonate male medulla oblongata cDNA, RIKEN full-length enriched library, clone:G630005L12 product:hypothetical protein, full insert sequence. [AK144276]	0	0.00615668	8.07601	0.00758219	10.892	0.00579596	9.10053	0.00405451	6.09004	0	0	0	0	0	0	0	0	0	0	0	0	0	0	0	0	0	0	0	1	0	0	0	0	0	0	0
DATA	721	9	41	ref|NM_001099346|ref|NM_001127354|ref|NM_001177537|ens|ENSMUST00000076478	mm|chr11:99481395-99481336	0		276	587	A_55_P2051039	Gm11937	NM_001099346	ref|Mus musculus predicted gene 11937 (Gm11937), mRNA [NM_001099346]	0	0.357057	468.369	0.329758	473.706	0.308706	484.715	0.319855	480.434	0	0	0	0	0	1	1	0	0	0	0	0	1	1	0	0	0	0	0	1	1	0	0	0	0	0	1
DATA	722	9	42	gb|AK036139|riken|9630039A02|nap|NAP079166-1	mm|chr6:45183697-45183756	0		3904	589	A_55_P2386095	9630039A02Rik	AK036139	gb|Mus musculus 16 days neonate cerebellum cDNA, RIKEN full-length enriched library, clone:9630039A02 product:chromobox homolog 3 (Drosophila HP1 gamma), pseudogene3, full insert sequence. [AK036139]	0	0.00620445	8.13868	0.00764195	10.9779	0.00517605	8.12717	0.00408661	6.13825	0	0	0	0	0	0	0	0	0	0	0	0	0	0	0	0	0	0	0	0	0	0	0	0	0	0	0
DATA	724	9	44	ref|NM_030721|ens|ENSMUST00000068947|gb|AK053960|gb|BC055019	mm|chr5:35956215-35956274	0		3720	592	A_52_P745	Acox3	NM_030721	ref|Mus musculus acyl-Coenzyme A oxidase 3, pristanoyl (Acox3), mRNA [NM_030721]	0	0.632724	829.974	0.632054	907.963	0.594174	932.941	0.563581	846.521	0	0	0	0	0	1	1	0	0	0	0	0	1	1	0	0	0	0	0	1	1	0	0	0	0	0	1
DATA	725	9	45	ref|NM_018831|ens|ENSMUST00000026063|gb|AK029794|gb|AK220214	mm|chr19:56605787-56605728	0		3491	594	A_51_P493037	Dclre1a	NM_018831	ref|Mus musculus DNA cross-link repair 1A, PSO2 homolog (S. cerevisiae) (Dclre1a), mRNA [NM_018831]	0	0.280789	368.325	0.298926	429.415	0.349442	548.677	0.346037	519.761	0	0	0	0	0	1	1	0	0	0	0	0	1	1	0	0	0	0	0	1	1	0	0	0	0	0	1
DATA	726	9	46		mm|chr9:050023582-050023641	0		0	596	A_55_P2063082	A_55_P2063082	A_55_P2063082	Unknown	0	0.0106535	13.9747	0.00945114	13.5768	0.00560957	8.80786	0.00415484	6.24072	0	0	0	0	0	1	0	0	0	0	0	0	1	0	0	0	0	0	0	1	0	0	0	0	0	0	0
DATA	727	9	47	ref|NM_008943|ens|ENSMUST00000041806|ens|ENSMUST00000101225|gb|AK134232	mm|chr12:85075327-85075386	0		2200	598	A_51_P464576	Psen1	NM_008943	ref|Mus musculus presenilin 1 (Psen1), mRNA [NM_008943]	0	1.61061	2112.72	1.64946	2369.5	1.51774	2383.08	1.52479	2290.29	0	0	0	0	0	1	1	0	0	0	0	0	1	1	0	0	0	0	0	1	1	0	0	0	0	0	1
DATA	728	9	48	ref|NM_054071|ref|NM_001164259|ens|ENSMUST00000013633|ens|ENSMUST00000112560	mm|chr5:109135855-109135914	0		2541	600	A_55_P2152872	Fgfrl1	NM_054071	ref|Mus musculus fibroblast growth factor receptor-like 1 (Fgfrl1), transcript variant 1, mRNA [NM_054071]	0	1.79505	2354.65	1.74332	2504.33	1.45805	2289.36	1.36577	2051.45	0	0	0	0	0	1	1	0	0	0	0	0	1	1	0	0	0	0	0	1	1	0	0	0	0	0	1
DATA	729	9	49	ref|NM_001081192|ens|ENSMUST00000034889	mm|chr9:58708685-58708744	0		3720	602	A_55_P2005290	Hcn4	NM_001081192	ref|Mus musculus hyperpolarization-activated, cyclic nucleotide-gated K+ 4 (Hcn4), mRNA [NM_001081192]	0	0.00638287	8.37271	0.00787638	11.3146	0.00530741	8.33342	0.0042106	6.32448	0	0	0	0	0	0	0	0	0	0	0	0	0	0	0	0	0	0	0	0	0	0	0	0	0	0	0
DATA	730	9	50	ref|NM_025785|ens|ENSMUST00000098917|ens|ENSMUST00000043520|gb|AK008027	mm|chr8:13940398-13940457	0		1884	604	A_55_P2009285	Fbxo25	NM_025785	ref|Mus musculus F-box protein 25 (Fbxo25), mRNA [NM_025785]	0	1.01713	1334.22	0.992109	1425.19	1.45401	2283.01	1.43005	2147.99	0	0	0	0	0	1	1	0	0	0	0	0	1	1	0	0	0	0	0	1	1	0	0	0	0	1	1
DATA	731	9	51	gb|AK017177|tc|TC1730947|riken|5033417F24|nap|NAP074825-1	mm|chr1:94805856-94805797	0		967	606	A_55_P1996416	5033417F24Rik	AK017177	gb|Mus musculus 11 days pregnant adult female ovary and uterus cDNA, RIKEN full-length enriched library, clone:5033417F24 product:hypothetical protein, full insert sequence. [AK017177]	0	0.124905	163.843	0.130168	186.99	0.112284	176.303	0.105465	158.413	0	0	0	0	0	1	1	0	0	0	0	0	1	1	0	0	0	0	0	1	1	0	0	0	0	0	1
DATA	732	9	52	ref|NM_181266|ref|NM_023266|ens|ENSMUST00000094538|ens|ENSMUST00000122859	mm|chr2:149942992-149942933	0		1246	608	A_55_P2136672	Zfp120	NM_181266	ref|Mus musculus zinc finger protein 120 (Zfp120), transcript variant 1, mRNA [NM_181266]	0	0.0637188	83.583	0.0637329	91.554	0.0655823	102.974	0.0637712	95.7868	0	0	0	0	0	1	1	0	0	0	0	0	1	1	0	0	0	0	0	1	1	0	0	0	0	0	1
DATA	733	9	53	ref|NM_008708|ens|ENSMUST00000102989|gb|AF043327|gb|AK134521	mm|chr2:3243582-3243641	0		1817	610	A_55_P2130109	Nmt2	NM_008708	ref|Mus musculus N-myristoyltransferase 2 (Nmt2), mRNA [NM_008708]	0	0.871607	1143.33	0.861222	1237.17	0.757479	1189.35	0.790386	1187.19	0	0	0	0	0	1	1	0	0	0	0	0	1	1	0	0	0	0	0	1	1	0	0	0	0	0	1
DATA	734	9	54	ref|NM_001110327|ref|NM_011806|ens|ENSMUST00000115353|ens|ENSMUST00000040604	mm|chr5:9132516-9132457	0		908	612	A_55_P2076418	Dmtf1	NM_001110327	ref|Mus musculus cyclin D binding myb-like transcription factor 1 (Dmtf1), transcript variant 2, mRNA [NM_001110327]	0	0.272151	356.994	0.232037	333.328	0.249193	391.269	0.203182	305.187	0	0	0	0	0	1	1	0	0	0	0	0	1	1	0	0	0	0	0	1	1	0	0	0	0	0	1
DATA	736	9	56	ref|NM_009127|ens|ENSMUST00000041331|gb|AK012370|gb|AK078704	mm|chr19:44469446-44469387	0		4330	615	A_52_P682382	Scd1	NM_009127	ref|Mus musculus stearoyl-Coenzyme A desaturase 1 (Scd1), mRNA [NM_009127]	0	2.40982	3161.07	2.45848	3531.67	7.34133	11527	7.03742	10570.5	0	0	0	0	0	1	1	0	0	0	0	0	1	1	0	0	0	0	0	1	1	0	0	0	0	0	1
DATA	737	9	57	ref|NM_028544|ens|ENSMUST00000057927|ens|ENSMUST00000169608|gb|AK033276	mm|chr7:52894134-52894193	0		2823	617	A_51_P268843	Rasip1	NM_028544	ref|Mus musculus Ras interacting protein 1 (Rasip1), mRNA [NM_028544]	0	0.165053	216.508	0.147158	211.397	0.196585	308.668	0.189204	284.191	0	0	0	0	0	1	1	0	0	0	0	0	1	1	0	0	0	0	0	1	1	0	0	0	0	0	1
DATA	738	9	58	ref|NM_029269|ens|ENSMUST00000027518|gb|AJ315513|gb|AK002814	mm|chr1:90322944-90323003	0		800	619	A_55_P2179676	Spp2	NM_029269	ref|Mus musculus secreted phosphoprotein 2 (Spp2), mRNA [NM_029269]	0	0.00662504	8.69039	0.00820427	11.7857	0.0055072	8.64713	0.00438949	6.59318	0	0	0	0	0	0	0	0	0	0	0	0	0	0	0	0	0	0	0	0	0	0	0	0	0	0	0
DATA	739	9	59	ref|NM_001081309|ens|ENSMUST00000065778|gb|AK008703|gb|BC017537	mm|chr9:105589596-105589655	0		4494	621	A_51_P110035	Pik3r4	NM_001081309	ref|Mus musculus phosphatidylinositol 3 kinase, regulatory subunit, polypeptide 4, p150 (Pik3r4), mRNA [NM_001081309]	0	1.29552	1699.4	1.35777	1950.47	1.36995	2151.03	1.39309	2092.48	0	0	0	0	0	1	1	0	0	0	0	0	1	1	0	0	0	0	0	1	1	0	0	0	0	0	1
DATA	740	9	60	ref|NM_001081091|ens|ENSMUST00000089776|gb|AK173060|gb|AK028650	mm|chr2:125389395-125389336	0		5196	622	A_52_P657800	Cep152	NM_001081091	ref|Mus musculus centrosomal protein 152 (Cep152), mRNA [NM_001081091]	0	0.40456	530.681	0.408309	586.547	0.469991	737.955	0.498927	749.408	0	0	0	0	0	1	1	0	0	0	0	0	1	1	0	0	0	0	0	1	1	0	0	0	0	0	1
DATA	741	9	61	ref|NM_029779|ref|NM_001164606|ens|ENSMUST00000115709|ens|ENSMUST00000115711	mm|chr16:17141203-17141144	0		1826	624	A_51_P403243	Ccdc116	NM_029779	ref|Mus musculus coiled-coil domain containing 116 (Ccdc116), transcript variant 2, mRNA [NM_029779]	0	0.104845	137.53	0.109889	157.859	0.114592	179.927	0.121323	182.231	0	0	0	0	0	1	1	0	0	0	0	0	1	1	0	0	0	0	0	1	1	0	0	0	0	0	1
DATA	742	9	62	ref|NM_175285|ens|ENSMUST00000135599|ens|ENSMUST00000067582|ens|ENSMUST00000139428	mm|chr2:120828265-120828324	0		1650	626	A_52_P404895	Tmem62	NM_175285	ref|Mus musculus transmembrane protein 62 (Tmem62), mRNA [NM_175285]	0	0.012188	15.9875	0.0176831	25.4023	0.00648513	10.1826	0.0153293	23.0253	0	0	0	0	0	1	0	0	0	0	0	0	1	0	0	0	0	0	0	1	0	0	0	0	0	0	1
DATA	743	9	63	ref|NM_001167879|ens|ENSMUST00000058045|gb|BC060268|tc|TC1602070	mm|chr5:30444859-30444918	0		3770	628	A_55_P1957053	Fam59b	NM_001167879	ref|Mus musculus family with sequence similarity 59, member B (Fam59b), mRNA [NM_001167879]	0	0.693681	909.935	0.623659	895.902	0.177093	278.063	0.169928	255.238	0	0	0	0	0	1	1	0	0	0	0	0	1	1	0	0	0	0	0	1	1	0	0	0	0	0	1
DATA	744	9	64	ref|NM_008885|ens|ENSMUST00000108702|ens|ENSMUST00000018361|gb|M32240	mm|chr11:62972989-62973048	0		1741	630	A_55_P2040170	Pmp22	NM_008885	ref|Mus musculus peripheral myelin protein 22 (Pmp22), mRNA [NM_008885]	0	0.575555	754.983	0.567017	814.535	0.187445	294.316	0.175905	264.216	0	0	0	0	0	1	1	0	0	0	0	0	1	1	0	0	0	0	0	1	1	0	0	0	0	0	1
DATA	745	9	65	ref|NM_001025103|ens|ENSMUST00000053670|gb|BC034124|gb|BC026645	mm|chr7:148652239-148652298	0		1424	632	A_52_P552879	Efcab4a	NM_001025103	ref|Mus musculus EF-hand calcium binding domain 4A (Efcab4a), mRNA [NM_001025103]	0	0.279389	366.488	0.268555	385.786	0.347276	545.275	0.362872	545.048	0	0	0	0	0	1	1	0	0	0	0	0	1	1	0	0	0	0	0	1	1	0	0	0	0	0	1
DATA	746	9	66	ref|NM_007483|ens|ENSMUST00000067384|gb|AK086873|gb|AK013784	mm|chr12:8504810-8504751	0		1981	634	A_52_P89567	Rhob	NM_007483	ref|Mus musculus ras homolog gene family, member B (Rhob), mRNA [NM_007483]	0	0.20471	268.528	0.231012	331.854	0.164907	258.928	0.150619	226.236	0	0	0	0	0	1	1	0	0	0	0	0	1	1	0	0	0	0	0	1	1	0	0	0	0	0	1
DATA	748	9	68	ref|NM_001083921|ref|NM_019705|ens|ENSMUST00000028964|ens|ENSMUST00000109847	mm|chr2:152142134-152142075	0		2332	637	A_55_P2039105	Rbck1	NM_001083921	ref|Mus musculus RanBP-type and C3HC4-type zinc finger containing 1 (Rbck1), transcript variant 1, mRNA [NM_001083921]	0	8.29299	10878.3	8.38013	12038.3	8.68917	13643.3	8.57812	12884.7	0	0	0	0	0	1	1	0	0	0	0	0	1	1	0	0	0	0	0	1	1	0	0	0	0	0	1
DATA	749	9	69	ref|NM_010288|ens|ENSMUST00000068581|gb|AK036979|gb|AK029291	mm|chr10:56109814-56109873	0		2693	639	A_52_P174915	Gja1	NM_010288	ref|Mus musculus gap junction protein, alpha 1 (Gja1), mRNA [NM_010288]	0	0.0497652	65.2794	0.0560212	80.4759	0.00801977	12.5922	0.00597166	8.96966	0	0	0	0	0	1	1	0	0	0	0	0	1	1	0	0	0	0	0	1	0	0	0	0	0	0	1
DATA	750	9	70	ens|ENSMUST00000086672|tc|TC1619570	mm|chr4:96849590-96849531	0		267	641	A_55_P2120000	ENSMUST00000086672	ENSMUST00000086672	ens|predicted gene 10192 [Source:MGI Symbol;Acc:MGI:3642867] [ENSMUST00000086672]	0	0.00686186	9.00104	0.00860071	12.3551	0.00573007	8.99707	0.00457723	6.87517	0	0	0	0	0	0	0	0	0	0	0	0	0	0	0	0	0	0	0	0	0	0	0	0	0	0	0
DATA	751	9	71	ref|NM_029840|gb|AK154853|gb|AK011611|ens|ENSMUST00000029915	mm|chr4:21684868-21684809	0		1247	643	A_51_P358243	2610029I01Rik	NM_029840	ref|Mus musculus RIKEN cDNA 2610029I01 gene (2610029I01Rik), mRNA [NM_029840]	0	1.35726	1780.38	1.3657	1961.86	1.11	1742.87	1.15588	1736.18	0	0	0	0	0	1	1	0	0	0	0	0	1	1	0	0	0	0	0	1	1	0	0	0	0	0	1
DATA	752	9	72	ref|NM_025973|ens|ENSMUST00000097312|ens|ENSMUST00000024782|gb|AK160474	mm|chr17:47869392-47869451	0		778	645	A_55_P2176320	Pgc	NM_025973	ref|Mus musculus progastricsin (pepsinogen C) (Pgc), mRNA [NM_025973]	0	0.0233249	30.5965	0.0220422	31.6642	0.0176204	27.6666	0.0166914	25.0711	0	0	0	0	0	1	0	0	0	0	0	0	1	0	0	0	0	0	0	1	0	0	0	0	0	0	1
DATA	753	9	73	ref|NM_026375|ens|ENSMUST00000151734|ens|ENSMUST00000027768|gb|BC138343	mm|chr1:181676542-181676483	0		7323	647	A_51_P118763	Ahctf1	NM_026375	ref|Mus musculus AT hook containing transcription factor 1 (Ahctf1), mRNA [NM_026375]	0	4.49999	5902.85	4.92257	7071.4	3.74897	5886.44	3.56062	5348.18	0	0	0	0	0	1	1	0	0	0	0	0	1	1	0	0	0	0	0	1	1	0	0	0	0	0	1
DATA	754	9	74	ens|ENSMUST00000128327|gb|AK138480|riken|A330033I04	mm|chr9:14523423-14523482	0		1880	649	A_55_P2096515	ENSMUST00000128327	ENSMUST00000128327	ens|predicted gene 10706 [Source:MGI Symbol;Acc:MGI:3642794] [ENSMUST00000128327]	0	0.0189528	24.8613	0.0132183	18.9885	0.00992976	15.5912	0.0232306	34.8933	0	0	0	0	0	1	0	0	0	0	0	0	1	0	0	0	0	0	0	1	0	0	0	0	0	0	1
DATA	755	9	75	ref|NM_027534|ens|ENSMUST00000010049|gb|BC023820|gb|AK170064	mm|chr1:108620698-108620639	0		1870	651	A_51_P107782	Kdsr	NM_027534	ref|Mus musculus 3-ketodihydrosphingosine reductase (Kdsr), mRNA [NM_027534]	0	1.46074	1916.13	1.3737	1973.36	1.19349	1873.95	1.19383	1793.18	0	0	0	0	0	1	1	0	0	0	0	0	1	1	0	0	0	0	0	1	1	0	0	0	0	0	1
DATA	757	9	77	gb|AK037495|riken|A130021I08	mm|chr14:21387921-21387980	0		2151	653	A_55_P2206496	1810062O18Rik	AK037495	gb|Mus musculus 16 days neonate thymus cDNA, RIKEN full-length enriched library, clone:A130021I08 product:unclassifiable, full insert sequence. [AK037495]	0	0.0143226	18.7876	0.0137652	19.7741	0.00952224	14.9513	0.0126784	19.0435	0	0	0	0	0	1	0	0	0	0	0	0	1	0	0	0	0	0	0	1	0	0	0	0	0	0	1
DATA	758	9	78	gb|AK015294|tc|TC1629810|riken|4930432L08|nap|NAP074000-1	mm|chr5:76770800-76770859	0		1499	655	A_55_P2295245	4930432L08Rik	AK015294	gb|Mus musculus adult male testis cDNA, RIKEN full-length enriched library, clone:4930432L08 product:unclassifiable, full insert sequence. [AK015294]	0	0.00687058	9.01247	0.00873493	12.548	0.00574498	9.02048	0.00458328	6.88426	0	0	0	0	0	0	0	0	0	0	0	0	0	0	0	0	0	0	0	0	0	0	0	0	0	0	0
DATA	759	9	79		unmapped	0		0	657	A_55_P2048660	A_55_P2048660	A_55_P2048660	Unknown	0	1.64284	2155	1.6959	2436.2	1.91961	3014.08	1.84595	2772.69	0	0	0	0	0	1	1	0	0	0	0	0	1	1	0	0	0	0	0	1	1	0	0	0	0	0	1
DATA	760	9	80			66	Structural	0	1	DarkCorner	DarkCorner	DarkCorner		1	0.00684452	8.97829	0.00874116	12.5569	0.0057192	8.97999	0.00456034	6.8498	0	0	0	0	0	0	0	0	0	0	0	0	0	0	0	0	0	0	0	0	0	0	0	0	0	0	0
DATA	761	9	81			66	Structural	0	1	DarkCorner	DarkCorner	DarkCorner		1	0.00682532	8.95309	0.00873967	12.5548	0.00570091	8.95129	0.00454271	6.82332	0	0	0	0	0	0	0	0	0	0	0	0	0	0	0	0	0	0	0	0	0	0	0	0	0	0	0
DATA	762	9	82			66	Structural	0	1	DarkCorner	DarkCorner	DarkCorner		1	0.00680451	8.92581	0.00873257	12.5446	0.00567838	8.9159	0.00452427	6.79563	0	0	0	0	0	0	0	0	0	0	0	0	0	0	0	0	0	0	0	0	0	0	0	0	0	0	0
DATA	763	9	83			66	Structural	0	1	DarkCorner	DarkCorner	DarkCorner		1	0.00677795	8.89096	0.00872359	12.5317	0.00565189	8.87431	0.00450101	6.76069	0	0	0	0	0	0	0	0	0	0	0	0	0	0	0	0	0	0	0	0	0	0	0	0	0	0	0
DATA	764	9	84			66	Structural	0	1	DarkCorner	DarkCorner	DarkCorner		1	0.00674929	8.85336	0.00870983	12.5119	0.00562104	8.82586	0.00447498	6.72159	0	0	0	0	0	0	0	0	0	0	0	0	0	0	0	0	0	0	0	0	0	0	0	0	0	0	0
DATA	765	9	85			66	Structural	0	1	DarkCorner	DarkCorner	DarkCorner		1	0.00671597	8.80966	0.00869429	12.4896	0.0055863	8.77133	0.00444587	6.67787	0	0	0	0	0	0	0	0	0	0	0	0	0	0	0	0	0	0	0	0	0	0	0	0	0	0	0
DATA	766	10	1			66	Structural	0	1	DarkCorner	DarkCorner	DarkCorner		1	0.00591735	7.76207	0.0071464	10.266	0.00483565	7.5927	0.00379415	5.69897	0	0	0	0	0	0	0	0	0	0	0	0	0	0	0	0	0	0	0	0	0	0	0	0	0	0	0
DATA	767	10	2			66	Structural	0	1	DarkCorner	DarkCorner	DarkCorner		1	0.00590887	7.75095	0.00714411	10.2627	0.00485244	7.61905	0.00380147	5.70996	0	0	0	0	0	0	0	0	0	0	0	0	0	0	0	0	0	0	0	0	0	0	0	0	0	0	0
DATA	768	10	3			66	Structural	0	1	DarkCorner	DarkCorner	DarkCorner		1	0.00590078	7.74034	0.0071421	10.2598	0.00486816	7.64374	0.00380791	5.71962	0	0	0	0	0	0	0	0	0	0	0	0	0	0	0	0	0	0	0	0	0	0	0	0	0	0	0
DATA	769	10	4			66	Structural	0	1	DarkCorner	DarkCorner	DarkCorner		1	0.00589352	7.73081	0.00714054	10.2576	0.00488205	7.66555	0.00381368	5.72829	0	0	0	0	0	0	0	0	0	0	0	0	0	0	0	0	0	0	0	0	0	0	0	0	0	0	0
DATA	770	10	5			66	Structural	0	1	DarkCorner	DarkCorner	DarkCorner		1	0.00588646	7.72155	0.00713901	10.2554	0.00489462	7.68528	0.00381881	5.73599	0	0	0	0	0	0	0	0	0	0	0	0	0	0	0	0	0	0	0	0	0	0	0	0	0	0	0
DATA	771	10	6			66	Structural	0	1	DarkCorner	DarkCorner	DarkCorner		1	0.00588012	7.71324	0.00713762	10.2534	0.00490651	7.70395	0.00382358	5.74317	0	0	0	0	0	0	0	0	0	0	0	0	0	0	0	0	0	0	0	0	0	0	0	0	0	0	0
DATA	772	10	7	ref|NM_011144|ref|NM_001113418|ens|ENSMUST00000057979|ens|ENSMUST00000109423	mm|chr15:85632110-85632169	0		2273	525	A_55_P2055854	Ppara	NM_011144	ref|Mus musculus peroxisome proliferator activated receptor alpha (Ppara), transcript variant 1, mRNA [NM_011144]	0	0.0455993	59.8148	0.033447	48.0475	0.0711082	111.651	0.0691828	103.915	0	0	0	0	0	1	1	0	0	0	0	0	1	0	0	0	0	0	0	1	1	0	0	0	0	0	1
DATA	773	10	8	ref|NM_001195253|ref|XM_003084768|ref|XM_003086686|gb|AK010542	mm|chr8:73246088-73246147	0		705	527	A_66_P111871	Gm3336	NM_001195253	ref|Mus musculus predicted gene 3336 (Gm3336), mRNA [NM_001195253]	0	0.0949559	124.558	0.0951809	136.73	0.0261335	41.0335	0.0344513	51.7471	0	0	0	0	0	1	1	0	0	0	0	0	1	1	0	0	0	0	0	1	1	0	0	0	0	0	1
DATA	774	10	9	ref|NM_008084|ref|NR_002890|ref|NR_003630|ens|ENSMUST00000101593	mm|chr6:125113288-125113229	0		239	529	A_55_P1965725	Gapdh	NM_008084	ref|Mus musculus glyceraldehyde-3-phosphate dehydrogenase (Gapdh), mRNA [NM_008084]	0	36.7304	48181	34.4048	49423.5	39.5468	62094.4	41.6433	62549.8	0	0	0	0	0	1	1	0	0	0	0	0	1	1	0	0	0	0	0	1	1	0	0	0	0	0	1
DATA	775	10	10			66	Structural	0	461	(-)3xSLv1	NegativeControl	NegativeControl		-1	0.00586138	7.68866	0.00713869	10.2549	0.00493893	7.75486	0.0038386	5.76573	0	0	0	0	0	0	0	0	0	0	0	0	0	0	0	0	0	0	0	0	0	0	0	0	0	0	0
DATA	776	10	11		mm|chr1:055438089-055438030	0		0	532	A_55_P2013591	A_55_P2013591	A_55_P2013591	Unknown	0	2.72819	3578.69	2.79269	4011.77	2.3259	3652.01	2.32441	3491.35	0	0	0	0	0	1	1	0	0	0	0	0	1	1	0	0	0	0	0	1	1	0	0	0	0	0	1
DATA	777	10	12	ref|NM_008319|ens|ENSMUST00000019616|gb|AK135040|gb|U06483	mm|chr9:20843419-20843478	0		2920	534	A_51_P353914	Icam5	NM_008319	ref|Mus musculus intercellular adhesion molecule 5, telencephalin (Icam5), mRNA [NM_008319]	0	0.170966	224.265	0.165201	237.315	0.183656	288.367	0.232879	349.793	0	0	0	0	0	1	1	0	0	0	0	0	1	1	0	0	0	0	0	1	1	0	0	0	0	0	1
DATA	778	10	13	ref|NM_174993|ens|ENSMUST00000071848|gb|AY214130|gb|BC145140	mm|chrX:66022208-66022267	0		548	536	A_55_P2115315	Fmr1nb	NM_174993	ref|Mus musculus fragile X mental retardation 1 neighbor (Fmr1nb), transcript variant 1, mRNA [NM_174993]	0	0.00585541	7.68083	0.007147	10.2669	0.0049553	7.78057	0.0038478	5.77955	0	0	0	0	0	0	0	0	0	0	0	0	0	0	0	0	0	0	0	0	0	0	0	0	0	0	0
DATA	779	10	14	ref|NM_001164284|ref|NM_001164285|ens|ENSMUST00000101711|ens|ENSMUST00000097477	mm|chr5:94064280-94064222	0		2649	538	A_55_P2021570	C87414	NM_001164284	ref|Mus musculus expressed sequence C87414 (C87414), transcript variant 1, mRNA [NM_001164284]	0	0.0996699	130.742	0.10249	147.229	0.088555	139.044	0.0894892	134.416	0	0	0	0	0	1	1	0	0	0	0	0	1	1	0	0	0	0	0	1	1	0	0	0	0	0	1
DATA	780	10	15	ref|NM_018818|ens|ENSMUST00000026607|gb|AK141830|gb|BC047461	mm|chrX:110155723-110155664	0		3344	540	A_55_P2322169	Chm	NM_018818	ref|Mus musculus choroidermia (Chm), mRNA [NM_018818]	0	0.13699	179.696	0.14358	206.257	0.134743	211.566	0.118943	178.656	0	0	0	0	0	1	1	0	0	0	0	0	1	1	0	0	0	0	0	1	1	0	0	0	0	0	1
DATA	781	10	16	nap|NAP060953-1|nap|NAP111427-1|nap|NAP059900-1|nap|NAP111978-1	mm|chr2:146580744-146580685	0		1021	542	A_55_P2157992	NAP060953-1	NAP060953-1	Unknown	0	134.833	176866	128.585	184716	127.344	199949	133.223	200106	0	0	0	0	0	1	1	0	0	0	0	0	1	1	0	0	0	0	0	1	1	0	0	0	0	1	1
DATA	782	10	17	ref|NM_026943|ens|ENSMUST00000049294|ens|ENSMUST00000080358|ref|XM_001480921	mm|chr7:19737898-19737957	0		310	544	A_55_P1954212	Snrpd2	NM_026943	ref|Mus musculus small nuclear ribonucleoprotein D2 (Snrpd2), mRNA [NM_026943]	0	44.3936	58233.2	44.8335	64404.5	44.9418	70565.4	43.7429	65703.5	0	0	0	0	0	1	1	0	0	0	0	0	1	1	0	0	0	0	0	1	1	0	0	0	0	0	1
DATA	783	10	18	gb|AK029875|tc|TC1625038|riken|4931419M04|nap|NAP115787-1	mm|chr8:73649716-73649775	0		3084	546	A_51_P430903	Gm3643	AK029875	gb|Mus musculus adult male testis cDNA, RIKEN full-length enriched library, clone:4931419M04 product:hypothetical protein, full insert sequence. [AK029875]	0	0.0116139	15.2345	0.00965617	13.8714	0.0123713	19.4248	0.0174332	26.1853	0	0	0	0	0	1	0	0	0	0	0	0	1	0	0	0	0	0	0	1	0	0	0	0	0	0	1
DATA	784	10	19	ref|NM_019773|ens|ENSMUST00000112091|gb|AB232602|gb|AK010710	mm|chrX:162895736-162895677	0		895	548	A_55_P1993636	Rab9	NM_019773	ref|Mus musculus RAB9, member RAS oncogene family (Rab9), mRNA [NM_019773]	0	3.70707	4862.74	3.61451	5192.34	4.15507	6524.09	3.99309	5997.77	0	0	0	0	0	1	1	0	0	0	0	0	1	1	0	0	0	0	0	1	1	0	0	0	0	0	1
DATA	785	10	20	ref|NM_175561|ens|ENSMUST00000047239|ens|ENSMUST00000119305|ens|ENSMUST00000151787	mm|chr8:128275470-128275411	0		7149	549	A_55_P2085771	Pcnxl2	NM_175561	ref|Mus musculus pecanex-like 2 (Drosophila) (Pcnxl2), transcript variant 2, mRNA [NM_175561]	0	0.0448835	58.8758	0.0495333	71.1558	0.0412897	64.831	0.0452114	67.9092	0	0	0	0	0	1	1	0	0	0	0	0	1	1	0	0	0	0	0	1	1	0	0	0	0	0	1
DATA	786	10	21	ens|ENSMUST00000098120|ens|ENSMUST00000098118|ens|ENSMUST00000098127|ens|ENSMUST00000105039	mm|chr4:42090252-42090193	0		324	551	A_55_P2157215	ENSMUST00000098120	ENSMUST00000098120	ens|predicted gene 10595 [Source:MGI Symbol;Acc:MGI:3641751] [ENSMUST00000098120]	0	0.00587658	7.70859	0.00720245	10.3465	0.00498449	7.82639	0.00387634	5.82241	0	0	0	0	0	0	0	0	0	0	0	0	0	0	0	0	0	0	0	0	0	0	0	0	0	0	0
DATA	787	10	22	ref|NM_001177394|ref|NM_001177395|gb|BC031611|gb|BC065800	mm|chr2:44968736-44968795	0		433	553	A_55_P2094474	Gm13476	NM_001177394	ref|Mus musculus predicted gene 13476 (Gm13476), transcript variant 1, mRNA [NM_001177394]	0	0.00588319	7.71727	0.00721394	10.363	0.00498889	7.8333	0.00388096	5.82936	0	0	0	0	0	0	0	0	0	0	0	0	0	0	0	0	0	0	0	0	0	0	0	0	0	0	0
DATA	788	10	23	ref|NM_010945|ens|ENSMUST00000143704|ens|ENSMUST00000029910|gb|AF013632	mm|chr4:6323472-6323413	0		3388	555	A_55_P1953683	Nsmaf	NM_010945	ref|Mus musculus neutral sphingomyelinase (N-SMase) activation associated factor (Nsmaf), mRNA [NM_010945]	0	3.52947	4629.78	3.63667	5224.18	5.49616	8629.78	5.50686	8271.52	0	0	0	0	0	1	1	0	0	0	0	0	1	1	0	0	0	0	0	1	1	0	0	0	0	0	1
DATA	789	10	24	ref|NM_022021|ref|NM_001146287|ens|ENSMUST00000171109|ens|ENSMUST00000046948	mm|chr18:12103931-12103990	0		3059	557	A_51_P117581	Cables1	NM_022021	ref|Mus musculus CDK5 and Abl enzyme substrate 1 (Cables1), transcript variant 2, mRNA [NM_022021]	0	0.377229	494.829	0.360643	518.073	0.463511	727.782	0.490111	736.165	0	0	0	0	0	1	1	0	0	0	0	0	1	1	0	0	0	0	0	1	1	0	0	0	0	0	1
DATA	790	10	25	ens|ENSMUST00000098108|gb|AK046704|tc|TC1594013|riken|B430319F04	mm|chr7:117910250-117910191	0		2609	559	A_55_P2011455	ENSMUST00000098108	ENSMUST00000098108	ens|RIKEN cDNA B430319F04 gene [Source:MGI Symbol;Acc:MGI:3588258] [ENSMUST00000098108]	0	0.00590896	7.75107	0.00725366	10.4201	0.00500218	7.85417	0.0038976	5.85435	0	0	0	0	0	0	0	0	0	0	0	0	0	0	0	0	0	0	0	0	0	0	0	0	0	0	0
DATA	791	10	26	ref|NM_008273|ens|ENSMUST00000136302|ens|ENSMUST00000142312|gb|BC138115	mm|chr2:74522136-74522195	0		951	561	A_55_P1958185	Hoxd11	NM_008273	ref|Mus musculus homeobox D11 (Hoxd11), mRNA [NM_008273]	0	0.0059198	7.76529	0.00726884	10.4419	0.00562577	8.8333	0.00390483	5.8652	0	0	0	0	0	0	0	0	0	0	0	0	0	0	0	0	0	0	0	1	0	0	0	0	0	0	0
DATA	792	10	27	ref|NM_177346|ens|ENSMUST00000058535|gb|AK136826|gb|BC119599	mm|chr3:62334187-62334128	0		3033	563	A_51_P111669	Gpr149	NM_177346	ref|Mus musculus G protein-coupled receptor 149 (Gpr149), mRNA [NM_177346]	0	0.00593102	7.78	0.00728399	10.4637	0.00501349	7.87193	0.00391116	5.87471	0	0	0	0	0	0	0	0	0	0	0	0	0	0	0	0	0	0	0	0	0	0	0	0	0	0	0
DATA	793	10	28	ref|NM_011666|ref|NM_001111106|ens|ENSMUST00000032142|ens|ENSMUST00000089287	mm|chr6:97133873-97133814	0		2379	565	A_55_P2064542	Uba3	NM_011666	ref|Mus musculus ubiquitin-like modifier activating enzyme 3 (Uba3), transcript variant 1, mRNA [NM_011666]	0	0.110369	144.776	0.0958822	137.737	0.13239	207.872	0.122206	183.558	0	0	0	0	0	1	1	0	0	0	0	0	1	1	0	0	0	0	0	1	1	0	0	0	0	0	1
DATA	794	10	29	ref|NM_013707|gb|AF003691|gb|BC104262|gb|BC104263	mm|chr16:88825552-88825536	0		644	567	A_51_P132400	Krtap14	NM_013707	ref|Mus musculus keratin associated protein 14 (Krtap14), mRNA [NM_013707]	0	0.0059568	7.81382	0.00731985	10.5152	0.00502665	7.89259	0.00392729	5.89894	0	0	0	0	0	0	0	0	0	0	0	0	0	0	0	0	0	0	0	0	0	0	0	0	0	0	0
DATA	795	10	30	gb|AU041480	mm|chr17_random:135995-135936	0		266	569	A_55_P2247000	AU041480	AU041480	gb|AU041480 Mouse four-cell-embryo cDNA Mus musculus cDNA clone J1002G12 3'. [AU041480]	0	0.00597014	7.83131	0.0073384	10.5418	0.0050342	7.90445	0.00393606	5.91211	0	0	0	0	0	0	0	0	0	0	0	0	0	0	0	0	0	0	0	0	0	0	0	0	0	0	0
DATA	796	10	31	ref|NM_146071|ens|ENSMUST00000041123|gb|AK085640|gb|BC026367	mm|chr16:32786202-32786143	0		2222	570	A_51_P211506	Muc20	NM_146071	ref|Mus musculus mucin 20 (Muc20), transcript variant 2, mRNA [NM_146071]	0	0.0923554	121.147	0.106294	152.694	0.0816621	128.222	0.0818976	123.013	0	0	0	0	0	1	1	0	0	0	0	0	1	1	0	0	0	0	0	1	1	0	0	0	0	0	1
DATA	797	10	32	ens|ENSMUST00000136906|ref|XM_981898|ref|XM_985804|gb|AK006029	mm|chr13:24838397-24838456	0		798	572	A_52_P201185	ENSMUST00000136906	ENSMUST00000136906	ens|RIKEN cDNA 1700016G14 gene [Source:MGI Symbol;Acc:MGI:1916676] [ENSMUST00000136906]	0	0.00600323	7.87473	0.00737995	10.6015	0.00505121	7.93116	0.00395522	5.94089	0	0	0	0	0	0	0	0	0	0	0	0	0	0	0	0	0	0	0	0	0	0	0	0	0	0	0
DATA	798	10	33	ref|NM_001205369|ref|NM_177054|ref|NM_001205370|ref|NM_199038	mm|chr2:121761338-121761397	0		3596	574	A_55_P1994020	Casc4	NM_001205369	ref|Mus musculus cancer susceptibility candidate 4 (Casc4), transcript variant 3, mRNA [NM_001205369]	0	0.940728	1234	1.008	1448.02	1.0144	1592.75	0.922364	1385.43	0	0	0	0	0	1	1	0	0	0	0	0	1	1	0	0	0	0	0	1	1	0	0	0	0	0	1
DATA	799	10	34		mm|chr12:107751348-107751289	0		0	576	A_55_P2083149	A_55_P2083149	A_55_P2083149	Unknown	0	0.559275	733.628	0.502322	721.599	0.6369	1000.03	0.685468	1029.6	0	0	0	0	0	1	1	0	0	0	0	0	1	1	0	0	1	0	1	1	1	0	0	0	0	1	1
DATA	800	10	35	ref|NM_025378|ens|ENSMUST00000026565|gb|AK007919|gb|AK003407	mm|chr7:148195650-148195591	0		486	13	A_51_P128876	Ifitm3	NM_025378	ref|Mus musculus interferon induced transmembrane protein 3 (Ifitm3), mRNA [NM_025378]	0	4.16537	5463.91	4.28248	6151.89	2.01488	3163.66	1.94438	2920.54	0	0	0	0	0	1	1	0	0	0	0	0	1	1	0	0	0	0	0	1	1	0	0	0	0	0	1
DATA	801	10	36	gb|AY860976|nap|NAP068428-1	mm|chr6:130041709-130041650	0		318	579	A_55_P2186051	AY860976	AY860976	gb|Mus musculus killer cell lectin-like receptor subfamily A (Klra-ps1) pseudogene mRNA, complete sequence. [AY860976]	0	0.00607569	7.96977	0.00747405	10.7367	0.00509265	7.99622	0.0040014	6.01025	0	0	0	0	0	0	0	0	0	0	0	0	0	0	0	0	0	0	0	0	0	0	0	0	0	0	0
DATA	802	10	37	ref|NM_001136081|ref|NM_182990|ens|ENSMUST00000145097|ens|ENSMUST00000168266	mm|chr2:84885915-84886454	0		2058	580	A_65_P08521	Ssrp1	NM_001136081	ref|Mus musculus structure specific recognition protein 1 (Ssrp1), transcript variant 2, mRNA [NM_001136081]	0	0.764243	1002.49	0.711186	1021.64	0.769401	1208.07	0.767803	1153.27	0	0	0	0	0	1	1	0	0	0	0	0	1	1	0	0	0	0	0	1	1	0	0	0	0	0	1
DATA	803	10	38	ref|NM_023739|ens|ENSMUST00000098143|ens|ENSMUST00000136717|gb|AK155387	mm|chr4:40971847-40971906	0		3377	582	A_55_P2027930	Nfx1	NM_023739	ref|Mus musculus nuclear transcription factor, X-box binding 1 (Nfx1), mRNA [NM_023739]	0	0.813697	1067.37	0.801283	1151.07	0.858982	1348.73	0.831892	1249.53	0	0	0	0	0	1	1	0	0	0	0	0	1	1	0	0	0	0	0	1	1	0	0	0	0	0	1
DATA	804	10	39	ref|NM_007865|ens|ENSMUST00000140784|ens|ENSMUST00000014917|gb|X80903	mm|chr17:15504682-15504623	0		3063	584	A_51_P306017	Dll1	NM_007865	ref|Mus musculus delta-like 1 (Drosophila) (Dll1), mRNA [NM_007865]	0	0.00613875	8.05249	0.007556	10.8544	0.00907241	14.245	0.00404259	6.07213	0	0	0	0	0	0	0	0	0	0	0	0	0	0	0	0	0	0	0	1	0	0	0	0	0	0	0
DATA	805	10	40	ref|NM_023476|ref|NM_001168333|ens|ENSMUST00000105998|ens|ENSMUST00000105999	mm|chr4:129843103-129843044	0		1835	586	A_52_P418489	Tinagl1	NM_023476	ref|Mus musculus tubulointerstitial nephritis antigen-like 1 (Tinagl1), transcript variant 1, mRNA [NM_023476]	0	7.48203	9814.53	7.38524	10609.1	6.83712	10735.3	7.04652	10584.1	0	0	0	0	0	1	1	0	0	0	0	0	1	1	0	0	0	0	0	1	1	0	0	0	0	0	1
DATA	806	10	41	ref|NM_021887|ens|ENSMUST00000084605|ens|ENSMUST00000033000|gb|AK150824	mm|chr7:132776725-132776784	0		2247	588	A_55_P2071447	Il21r	NM_021887	ref|Mus musculus interleukin 21 receptor (Il21r), mRNA [NM_021887]	0	0.0061849	8.11303	0.00761421	10.938	0.00516217	8.10538	0.00407109	6.11493	0	0	0	0	0	0	0	0	0	0	0	0	0	0	0	0	0	0	0	0	0	0	0	0	0	0	0
DATA	807	10	42		mm|chr5:092712236-092712177	0		0	590	A_55_P1958932	A_55_P1958932	A_55_P1958932	Unknown	0	0.0309903	40.6515	0.0544568	78.2287	0.0379304	59.5564	0.0289153	43.4319	0	0	0	0	0	1	1	0	0	0	0	0	1	1	0	0	0	0	0	1	1	0	0	0	0	0	1
DATA	808	10	43	ref|NM_028568|gb|AK007061|gb|BC048605|ens|ENSMUST00000026018	mm|chrX:17723671-17723730	0		675	591	A_51_P482611	Dusp21	NM_028568	ref|Mus musculus dual specificity phosphatase 21 (Dusp21), mRNA [NM_028568]	0	0.00623359	8.1769	0.00767647	11.0274	0.00519498	8.15689	0.00410521	6.16619	0	0	0	0	0	0	0	0	0	0	0	0	0	0	0	0	0	0	0	0	0	0	0	0	0	0	0
DATA	809	10	44	ref|NM_025924|ens|ENSMUST00000043767|gb|BC116988|gb|BC119035	mm|chr8:13798289-13798348	0		1152	593	A_55_P2040161	Upf3a	NM_025924	ref|Mus musculus UPF3 regulator of nonsense transcripts homolog A (yeast) (Upf3a), mRNA [NM_025924]	0	2.214	2904.21	2.23396	3209.14	2.13746	3356.14	2.20382	3310.23	0	0	0	0	0	1	1	0	0	0	0	0	1	1	0	0	0	0	0	1	1	0	0	0	0	0	1
DATA	810	10	45	ref|NM_028420|gb|AK013788|ens|ENSMUST00000052939|tc|TC1584808	mm|chr16:20619400-20619341	0		1169	595	A_51_P355151	Camk2n2	NM_028420	ref|Mus musculus calcium/calmodulin-dependent protein kinase II inhibitor 2 (Camk2n2), mRNA [NM_028420]	0	0.996556	1307.23	1.0177	1461.95	0.963524	1512.88	0.867883	1303.59	0	0	0	0	0	1	1	0	0	0	0	0	1	1	0	0	0	0	0	1	1	0	0	0	0	0	1
DATA	811	10	46	nap|NAP000479-001	mm|chrX:107106182-107106241	0		583	597	A_66_P116360	NAP000479-001	NAP000479-001	Unknown	0	1.42489	1869.09	1.31197	1884.67	1.4588	2290.54	1.54723	2324	0	0	0	0	0	1	1	0	0	0	0	0	1	1	0	0	0	0	0	1	1	0	0	0	0	0	1
DATA	812	10	47	ref|NM_001126321|ens|ENSMUST00000088198|ens|ENSMUST00000114026|gb|BE647313	mm|chrX:75485916-75485858	0		643	599	A_55_P2013470	Gm14743	NM_001126321	ref|Mus musculus predicted gene 14743 (Gm14743), mRNA [NM_001126321]	0	0.00633502	8.30995	0.00780934	11.2183	0.00526897	8.27306	0.00417675	6.27364	0	0	0	0	0	0	0	0	0	0	0	0	0	0	0	0	0	0	0	0	0	0	0	0	0	0	0
DATA	813	10	48	ref|NM_028065|ens|ENSMUST00000129200|ens|ENSMUST00000059844|gb|AF361644	mm|chr17:46872880-46872821	0		1679	601	A_51_P498403	Cnpy3	NM_028065	ref|Mus musculus canopy 3 homolog (zebrafish) (Cnpy3), mRNA [NM_028065]	0	1.87203	2455.63	1.88903	2713.64	2.36194	3708.6	2.33037	3500.31	0	0	0	0	0	1	1	0	0	0	0	0	1	1	0	0	0	0	0	1	1	0	0	0	0	0	1
DATA	814	10	49	ref|XR_105468|ref|XR_106697|gb|AK017255|tc|TC1648224	mm|chr12:32781558-32781499	0		995	603	A_55_P2357303	5430401H09Rik	XR_105468	ref|PREDICTED: Mus musculus hypothetical LOC100504461 (LOC100504461), partial miscRNA [XR_105468]	0	0.00638731	8.37854	0.0078806	11.3207	0.00531022	8.33783	0.00421435	6.33011	0	0	0	0	0	0	0	0	0	0	0	0	0	0	0	0	0	0	0	0	0	0	0	0	0	0	0
DATA	815	10	50	ref|NM_008364|ens|ENSMUST00000023156|gb|X85999|gb|AK045686	mm|chr16:26716515-26716574	0		3256	605	A_55_P2041422	Il1rap	NM_008364	ref|Mus musculus interleukin 1 receptor accessory protein (Il1rap), transcript variant 1, mRNA [NM_008364]	0	0.00787068	10.3244	0.00791534	11.3706	0.00533182	8.37175	0.00423367	6.35913	0	0	0	0	0	1	0	0	0	0	0	0	0	0	0	0	0	0	0	0	0	0	0	0	0	0	0
DATA	816	10	51	ref|NM_001079869|ref|NM_010458|ref|NM_010468|ens|ENSMUST00000055334	mm|chr11:96207114-96207173	0		1259	607	A_51_P460643	Hoxb3	NM_001079869	ref|Mus musculus homeobox B3 (Hoxb3), transcript variant 1, mRNA [NM_001079869]	0	0.027967	36.6857	0.0300904	43.2256	0.00599391	9.41132	0.00931968	13.9985	0	0	0	0	0	1	0	0	0	0	0	0	1	0	0	0	0	0	0	1	0	0	0	0	0	0	1
DATA	817	10	52	ref|NM_008520|ens|ENSMUST00000081496|ens|ENSMUST00000076366|gb|L40459	mm|chr19:5758289-5758346	0		4947	609	A_51_P233101	Ltbp3	NM_008520	ref|Mus musculus latent transforming growth factor beta binding protein 3 (Ltbp3), mRNA [NM_008520]	0	0.438378	575.041	0.431439	619.774	0.461687	724.918	0.47688	716.292	0	0	0	0	0	1	1	0	0	0	0	0	1	1	0	0	0	0	0	1	1	0	0	0	0	0	1
DATA	818	10	53	ref|NM_001081382|ens|ENSMUST00000114583|gb|AK010853|ens|ENSMUST00000095944	mm|chr6:47974284-47974225	0		3013	611	A_55_P2002472	Zfp777	NM_001081382	ref|Mus musculus zinc finger protein 777 (Zfp777), mRNA [NM_001081382]	0	3.17897	4170	3.18219	4571.3	2.88226	4525.58	2.84766	4277.29	0	0	0	0	0	1	1	0	0	0	0	0	1	1	0	0	0	0	0	1	1	0	0	0	0	0	1
DATA	819	10	54	gb|AK046125|riken|B230343F10	mm|chr12:58600733-58600792	0		2765	613	A_55_P2322620	AK046125	AK046125	gb|Mus musculus adult male corpora quadrigemina cDNA, RIKEN full-length enriched library, clone:B230343F10 product:unclassifiable, full insert sequence. [AK046125]	0	0.0228797	30.0124	0.0258876	37.1883	0.0416738	65.4341	0.0397085	59.6437	0	0	0	0	0	1	0	0	0	0	0	0	1	0	0	0	0	0	0	1	1	0	0	0	0	0	1
DATA	820	10	55	ref|NM_133236|ens|ENSMUST00000162564|ens|ENSMUST00000064285|ens|ENSMUST00000050350	mm|chr6:8543357-8543416	0		2012	614	A_52_P370935	Glcci1	NM_133236	ref|Mus musculus glucocorticoid induced transcript 1 (Glcci1), transcript variant 1, mRNA [NM_133236]	0	0.296786	389.309	0.29779	427.783	1.99201	3127.76	1.89349	2844.09	0	0	0	0	0	1	1	0	0	0	0	0	1	1	0	0	0	0	0	1	1	0	0	0	0	0	1
DATA	821	10	56	ref|NM_172839|ens|ENSMUST00000025983|gb|AK052506|gb|AK157841	mm|chr19:40922847-40922906	0		3603	616	A_51_P418016	Ccnj	NM_172839	ref|Mus musculus cyclin J (Ccnj), mRNA [NM_172839]	0	0.0930557	122.066	0.0979345	140.686	0.14084	221.139	0.128344	192.777	0	0	0	0	0	1	1	0	0	0	0	0	1	1	0	0	0	0	0	1	1	0	0	0	0	0	1
DATA	822	10	57	ref|NM_013474|ens|ENSMUST00000111321|ens|ENSMUST00000111320|ens|ENSMUST00000005824	mm|chr1:173156445-173156504	0		455	618	A_55_P2178553	Apoa2	NM_013474	ref|Mus musculus apolipoprotein A-II (Apoa2), mRNA [NM_013474]	0	1.28221	1681.94	1.33575	1918.84	1.42612	2239.22	1.43554	2156.24	0	0	0	0	0	1	1	0	0	0	0	0	1	1	0	0	0	0	0	1	1	0	0	0	0	0	1
DATA	823	10	58	gb|AK012899|tc|TC1660967|riken|2810043G22|nap|NAP025035-001	mm|chr3:23703462-23703403	0		1225	620	A_52_P681557	Naaladl2	AK012899	gb|Mus musculus 10, 11 days embryo whole body cDNA, RIKEN full-length enriched library, clone:2810043G22 product:unclassifiable, full insert sequence. [AK012899]	0	0.00662862	8.69507	0.00820892	11.7923	0.00551056	8.65239	0.0043931	6.5986	0	0	0	0	0	0	0	0	0	0	0	0	0	0	0	0	0	0	0	0	0	0	0	0	0	0	0
DATA	824	10	59			66	Structural	0	461	(-)3xSLv1	NegativeControl	NegativeControl		-1	0.00665319	8.72731	0.00824687	11.8469	0.00553306	8.68773	0.0044129	6.62834	0	0	0	0	0	0	0	0	0	0	0	0	0	0	0	0	0	0	0	0	0	0	0	0	0	0	0
DATA	825	10	60	ref|NM_007478|ens|ENSMUST00000053183|gb|AK151296|gb|AK165176	mm|chr15:98568177-98568118	0		3360	623	A_52_P375876	Arf3	NM_007478	ref|Mus musculus ADP-ribosylation factor 3 (Arf3), mRNA [NM_007478]	0	11.5577	15160.8	12.3009	17670.6	12.762	20038.3	12.5324	18824.1	0	0	0	0	0	1	1	0	0	0	0	0	1	1	0	0	0	0	0	1	1	0	0	0	0	0	1
DATA	826	10	61	gb|AK032385|tc|TC1585948|riken|6430531D06|nap|NAP075085-1	mm|chr14:28726168-28726227	0		1811	625	A_55_P2026525	Erc2	AK032385	gb|Mus musculus adult male olfactory brain cDNA, RIKEN full-length enriched library, clone:6430531D06 product:similar to ELKS [Homo sapiens], full insert sequence. [AK032385]	0	0.00670214	8.79152	0.00831827	11.9494	0.00557693	8.75662	0.0044491	6.68272	0	0	0	0	0	0	0	0	0	0	0	0	0	0	0	0	0	0	0	0	0	0	0	0	0	0	0
DATA	827	10	62	ref|NM_029508|gb|AK017984|gb|AK002387|tc|TC1636245	mm|chr19:36530629-36530688	0		1443	627	A_55_P2150555	Pcgf5	NM_029508	ref|Mus musculus polycomb group ring finger 5 (Pcgf5), mRNA [NM_029508]	0	2.41221	3164.21	2.44429	3511.29	5.69605	8943.66	5.65945	8500.71	0	0	0	0	0	1	1	0	0	0	0	0	1	1	0	0	0	0	0	1	1	0	0	0	0	0	1
DATA	828	10	63	ref|NM_026668|ens|ENSMUST00000172350|ens|ENSMUST00000165162|gb|AK015024	mm|chr3:30571162-30571221	0		2195	629	A_55_P2415387	Lrriq4	NM_026668	ref|Mus musculus leucine-rich repeats and IQ motif containing 4 (Lrriq4), mRNA [NM_026668]	0	0.0152623	20.0203	0.0159475	22.909	0.0172098	27.0219	0.0186956	28.0816	0	0	0	0	0	1	0	0	0	0	0	0	1	0	0	0	0	0	0	1	0	0	0	0	0	0	1
DATA	829	10	64	ref|NM_001081062|ens|ENSMUST00000038404|gb|AK053890|gb|AK086507	mm|chr13:113780810-113780869	0		1699	631	A_51_P291501	Ccno	NM_001081062	ref|Mus musculus cyclin O (Ccno), mRNA [NM_001081062]	0	0.0186303	24.4383	0.0181889	26.1288	0.0327938	51.4911	0.0378433	56.8421	0	0	0	0	0	1	0	0	0	0	0	0	1	0	0	0	0	0	0	1	1	0	0	0	0	0	1
DATA	830	10	65		mm|chrX:099013609-099013550	0		0	633	A_55_P2092557	A_55_P2092557	A_55_P2092557	Unknown	0	0.117652	154.329	0.142226	204.312	0.1124	176.485	0.112001	168.23	0	0	0	0	0	1	1	0	0	0	0	0	1	1	0	0	0	0	0	1	1	0	0	0	0	0	1
DATA	831	10	66	ref|XM_003085343|ref|XM_003086285	mm|chr3:8882554-8882495	0		16	635	A_55_P2028511	Gm15466	XM_003085343	ref|PREDICTED: Mus musculus hypothetical protein LOC100504173 (LOC100504173), mRNA [XM_003085343]	0	10.3079	13521.4	10.0019	14368	12.1438	19067.5	11.8588	17812.4	0	0	0	0	0	1	1	0	0	0	0	0	1	1	0	0	0	0	0	1	1	0	0	0	0	0	1
DATA	832	10	67	ref|NM_145943|ens|ENSMUST00000038091|gb|AK160893|gb|BC031781	mm|chr1:182797490-182797549	0		2434	636	A_52_P535907	BC031781	NM_145943	ref|Mus musculus cDNA sequence BC031781 (BC031781), mRNA [NM_145943]	0	1.59778	2095.88	1.76974	2542.28	1.4233	2234.79	1.33961	2012.15	0	0	0	0	0	1	1	0	0	0	0	0	1	1	0	0	0	0	0	1	1	0	0	0	0	0	1
DATA	833	10	68	ref|NM_001206684|gb|AK012157|gb|BC049685|tc|TC1605245	mm|chr14:37915426-37915367	0		655	638	A_66_P108468	2610528A11Rik	NM_001206684	ref|Mus musculus RIKEN cDNA 2610528A11 gene (2610528A11Rik), mRNA [NM_001206684]	0	0.0654214	85.8163	0.0723354	103.912	0.0694353	109.024	0.0616869	92.6561	0	0	0	0	0	1	1	0	0	0	0	0	1	1	0	0	0	0	0	1	1	0	0	0	0	0	1
DATA	834	10	69	ref|NM_001015039|ens|ENSMUST00000163412|ens|ENSMUST00000094868|gb|AK129414	mm|chr5:34537649-34537590	0		3873	640	A_55_P2058671	Zfyve28	NM_001015039	ref|Mus musculus zinc finger, FYVE domain containing 28 (Zfyve28), mRNA [NM_001015039]	0	0.0212438	27.8665	0.0319119	45.8423	0.0270756	42.5127	0.0377673	56.7279	0	0	0	0	0	1	0	0	0	0	0	0	1	0	0	0	0	0	0	1	0	0	0	0	0	0	1
DATA	835	10	70	ref|NR_040401|gb|AK050586|riken|C920006O11|nap|NAP014019-001	mm|chr9:78026086-78026145	0		843	642	A_51_P130447	C920006O11Rik	NR_040401	ref|Mus musculus RIKEN cDNA C920006O11 gene (C920006O11Rik), non-coding RNA [NR_040401]	0	0.00685953	8.99798	0.00859573	12.348	0.0100408	15.7656	0.0170643	25.6313	0	0	0	0	0	0	0	0	0	0	0	0	0	0	0	0	0	0	0	1	0	0	0	0	0	0	1
DATA	836	10	71			1028	E1A	0	644	(+)E1A_r60_a20	E1A_r60_a20	E1A_r60_a20		1	0.822489	1078.9	0.740297	1063.46	0.726037	1139.99	0.779032	1170.14	0	0	0	0	0	1	1	0	0	0	0	0	1	1	0	0	0	0	0	1	1	0	0	0	0	0	1
DATA	837	10	72	ref|NR_033444|ens|ENSMUST00000088018|gb|BC160264|gb|BC145633	mm|chr15:101584881-101584822	0		1397	646	A_55_P1973950	Krt74	NR_033444	ref|Mus musculus keratin 74 (Krt74), non-coding RNA [NR_033444]	0	0.0100453	13.1769	0.0237454	34.111	0.0164942	25.8984	0.0113617	17.0657	0	0	0	0	0	1	0	0	0	0	0	0	1	0	0	0	0	0	0	1	0	0	0	0	0	0	1
DATA	838	10	73	ref|NM_177698|ref|NM_030263|ref|NM_027626|ens|ENSMUST00000098696	mm|chr8:70213168-70213109	0		11128	648	A_51_P275123	Psd3	NM_177698	ref|Mus musculus pleckstrin and Sec7 domain containing 3 (Psd3), transcript variant 2, mRNA [NM_177698]	0	0.0254216	33.3468	0.0422139	60.6414	0.0400746	62.9231	0.0438027	65.7933	0	0	0	0	0	1	0	0	0	0	0	0	1	0	0	0	0	0	0	1	1	0	0	0	0	0	1
DATA	839	10	74	ref|NR_033707|tc|TC1584939|nap|NAP104573-1	mm|chr7:11379685-11379626	0		2161	650	A_65_P06115	Zscan4a	NR_033707	ref|Mus musculus zinc finger and SCAN domain containing 4A (Zscan4a), non-coding RNA [NR_033707]	0	0.0068799	9.02469	0.00868113	12.4707	0.00575133	9.03045	0.00459154	6.89667	0	0	0	0	0	0	0	0	0	0	0	0	0	0	0	0	0	0	0	0	0	0	0	0	0	0	0
DATA	841	10	76	ref|NM_026963|ens|ENSMUST00000030842|gb|AK007657|gb|AK146824	mm|chr4:148870470-148870529	0		1470	652	A_51_P125446	Lzic	NM_026963	ref|Mus musculus leucine zipper and CTNNBIP1 domain containing (Lzic), mRNA [NM_026963]	0	1.40635	1844.78	1.46402	2103.1	1.67414	2628.65	1.73315	2603.26	0	0	0	0	0	1	1	0	0	0	0	0	1	1	0	0	0	0	0	1	1	0	0	0	0	0	1
DATA	842	10	77	ref|NM_021514|ref|NM_001163487|ref|NM_001163488|ens|ENSMUST00000051226	mm|chr15:97962713-97962772	0		2667	654	A_51_P117995	Pfkm	NM_021514	ref|Mus musculus phosphofructokinase, muscle (Pfkm), transcript variant 2, mRNA [NM_021514]	0	3.3073	4338.34	3.22772	4636.71	2.34358	3679.76	2.40523	3612.75	0	0	0	0	0	1	1	0	0	0	0	0	1	1	0	0	0	0	0	1	1	0	0	0	0	0	1
DATA	843	10	78	ref|NM_029384|ens|ENSMUST00000168578|ens|ENSMUST00000032596|gb|AK008900	mm|chr7:4736451-4736392	0		986	656	A_55_P2062627	2210411K11Rik	NM_029384	ref|Mus musculus RIKEN cDNA 2210411K11 gene (2210411K11Rik), mRNA [NM_029384]	0	0.261293	342.75	0.306443	440.213	0.189109	296.929	0.197865	297.2	0	0	0	0	0	1	1	0	0	0	0	0	1	1	0	0	0	0	0	1	1	0	0	0	0	0	1
DATA	844	10	79	ref|NM_019987|ref|NM_001163780|ens|ENSMUST00000118869|ens|ENSMUST00000142402	mm|chr9:78014734-78014793	0		2023	658	A_51_P467668	Ick	NM_019987	ref|Mus musculus intestinal cell kinase (Ick), transcript variant 2, mRNA [NM_019987]	0	0.134827	176.859	0.139845	200.891	0.117804	184.969	0.121572	182.605	0	0	0	0	0	1	1	0	0	0	0	0	1	1	0	0	0	0	0	1	1	0	0	0	0	0	1
DATA	845	10	80			66	Structural	0	1	DarkCorner	DarkCorner	DarkCorner		1	0.00682918	8.95817	0.00872883	12.5392	0.00570246	8.95372	0.00454775	6.8309	0	0	0	0	0	0	0	0	0	0	0	0	0	0	0	0	0	0	0	0	0	0	0	0	0	0	0
DATA	846	10	81			66	Structural	0	1	DarkCorner	DarkCorner	DarkCorner		1	0.00680887	8.93152	0.00872628	12.5355	0.0056814	8.92065	0.00452977	6.80389	0	0	0	0	0	0	0	0	0	0	0	0	0	0	0	0	0	0	0	0	0	0	0	0	0	0	0
DATA	847	10	82			66	Structural	0	1	DarkCorner	DarkCorner	DarkCorner		1	0.00678634	8.90197	0.00871916	12.5253	0.00565704	8.8824	0.00450896	6.77263	0	0	0	0	0	0	0	0	0	0	0	0	0	0	0	0	0	0	0	0	0	0	0	0	0	0	0
DATA	848	10	83			66	Structural	0	1	DarkCorner	DarkCorner	DarkCorner		1	0.00675902	8.86613	0.00870918	12.511	0.00562983	8.83967	0.00448404	6.73519	0	0	0	0	0	0	0	0	0	0	0	0	0	0	0	0	0	0	0	0	0	0	0	0	0	0	0
DATA	849	10	84			66	Structural	0	1	DarkCorner	DarkCorner	DarkCorner		1	0.00672822	8.82573	0.00869469	12.4902	0.00559703	8.78818	0.00445693	6.69449	0	0	0	0	0	0	0	0	0	0	0	0	0	0	0	0	0	0	0	0	0	0	0	0	0	0	0
DATA	850	10	85			66	Structural	0	1	DarkCorner	DarkCorner	DarkCorner		1	0.00669441	8.78139	0.00867372	12.46	0.0055594	8.72909	0.00442583	6.64777	0	0	0	0	0	0	0	0	0	0	0	0	0	0	0	0	0	0	0	0	0	0	0	0	0	0	0
DATA	851	11	1			66	Structural	0	1	DarkCorner	DarkCorner	DarkCorner		1	0.00592267	7.76905	0.0071456	10.2648	0.00482364	7.57384	0.00378919	5.6915	0	0	0	0	0	0	0	0	0	0	0	0	0	0	0	0	0	0	0	0	0	0	0	0	0	0	0
DATA	852	11	2			66	Structural	0	1	DarkCorner	DarkCorner	DarkCorner		1	0.00591334	7.75681	0.00714287	10.2609	0.00484162	7.60207	0.00379685	5.70301	0	0	0	1	0	0	0	0	0	0	0	0	0	0	0	0	0	0	0	0	0	0	0	0	0	0	0
DATA	853	11	3			66	Structural	0	1	DarkCorner	DarkCorner	DarkCorner		1	0.00590519	7.74613	0.00714049	10.2575	0.00485851	7.62858	0.00380369	5.71329	0	0	0	0	0	0	0	0	0	0	0	0	0	0	0	0	0	0	0	0	0	0	0	0	0	0	0
DATA	854	11	4			66	Structural	0	1	DarkCorner	DarkCorner	DarkCorner		1	0.00589744	7.73595	0.00713862	10.2548	0.00487283	7.65107	0.00380969	5.72229	0	0	0	0	0	0	0	0	0	0	0	0	0	0	0	0	0	0	0	0	0	0	0	0	0	0	0
DATA	855	11	5			66	Structural	0	1	DarkCorner	DarkCorner	DarkCorner		1	0.00588976	7.72588	0.00713699	10.2525	0.00488605	7.67183	0.00381519	5.73056	0	0	0	0	0	0	0	0	0	0	0	0	0	0	0	0	0	0	0	0	0	0	0	0	0	0	0
DATA	856	11	6			66	Structural	0	1	DarkCorner	DarkCorner	DarkCorner		1	0.00588297	7.71697	0.00713552	10.2504	0.0048974	7.68965	0.00382018	5.73805	0	0	0	0	0	0	0	0	0	0	0	0	0	0	0	0	0	0	0	0	0	0	0	0	0	0	0
DATA	857	11	7	ref|NM_028266|ens|ENSMUST00000135675|ens|ENSMUST00000044565|ens|ENSMUST00000143432	mm|chr4:129776333-129776392	0		5017	659	A_55_P2056739	Col16a1	NM_028266	ref|Mus musculus collagen, type XVI, alpha 1 (Col16a1), mRNA [NM_028266]	0	1.00695	1320.87	0.924471	1328.03	0.757467	1189.34	0.748349	1124.05	0	0	0	0	0	1	1	0	0	0	0	0	1	1	0	0	0	0	0	1	1	0	0	0	0	0	1
DATA	858	11	8		mm|chr5:020094668-020094727	0		0	661	A_55_P1956898	A_55_P1956898	A_55_P1956898	Unknown	0	8.19942	10755.6	8.24074	11838	7.06283	11089.7	6.73794	10120.6	0	0	0	0	0	1	1	0	0	0	0	0	1	1	0	0	0	0	0	1	1	0	0	0	0	0	1
DATA	859	11	9	ref|NM_180958|ens|ENSMUST00000109440|ens|ENSMUST00000109439|ens|ENSMUST00000159713	mm|chr8:106992688-106992629	0		1938	663	A_55_P2136358	Ccdc79	NM_180958	ref|Mus musculus coiled-coil domain containing 79 (Ccdc79), mRNA [NM_180958]	0	0.00586614	7.6949	0.00713388	10.248	0.00492559	7.73391	0.00588163	8.83444	0	0	0	0	0	0	0	0	0	0	0	0	0	0	0	0	0	0	0	0	0	0	0	0	0	0	1
DATA	860	11	10			0		0	665	ETG08_142674	ETG08_142674	ETG08_142674		1	0.00586193	7.68937	0.00713461	10.2491	0.00493271	7.74509	0.00383521	5.76063	0	0	0	0	0	0	0	0	0	0	0	0	0	0	0	0	0	0	0	0	0	0	0	0	0	0	0
DATA	861	11	11	ref|NM_009576|ens|ENSMUST00000066384|gb|AK028305|riken|3322402I10	mm|chr9:91283991-91284050	0		3892	667	A_52_P502228	Zic4	NM_009576	ref|Mus musculus zinc finger protein of the cerebellum 4 (Zic4), mRNA [NM_009576]	0	0.00585852	7.6849	0.00713632	10.2515	0.00493912	7.75516	0.00383834	5.76534	0	0	0	0	0	0	0	0	0	0	0	0	0	0	0	0	0	0	0	0	0	0	0	0	0	0	0
DATA	862	11	12	ref|NM_026735|ens|ENSMUST00000006424|gb|AK077320|tc|TC1581736	mm|chr5:89186933-89186992	0		2623	669	A_55_P2083063	Mob1b	NM_026735	ref|Mus musculus MOB kinase activator 1B (Mob1b), mRNA [NM_026735]	0	0.0597309	78.3519	0.0528289	75.8902	0.0464643	72.9559	0.0497538	74.7321	0	0	0	0	0	1	1	0	0	0	0	0	1	1	0	0	0	0	0	1	1	0	0	0	0	0	1
DATA	863	11	13	ref|NM_178252|ens|ENSMUST00000166635|ens|ENSMUST00000044338|gb|AY217764	mm|chr7:31307670-31307611	0		3970	671	A_51_P346272	Arhgap33	NM_178252	ref|Mus musculus Rho GTPase activating protein 33 (Arhgap33), mRNA [NM_178252]	0	0.0719918	94.4352	0.0663993	95.3843	0.0647755	101.707	0.0926868	139.219	0	0	0	0	0	1	1	0	0	0	0	0	1	1	0	0	0	0	0	1	1	0	0	0	0	0	1
DATA	864	11	14	ref|NM_029494|ens|ENSMUST00000032879|gb|AK142206|gb|BC017550	mm|chr7:99985127-99985186	0		1426	673	A_51_P229990	Rab30	NM_029494	ref|Mus musculus RAB30, member RAS oncogene family (Rab30), mRNA [NM_029494]	0	0.00585271	7.67728	0.00714344	10.2617	0.00495434	7.77905	0.00384699	5.77833	0	0	0	0	0	0	0	0	0	0	0	0	0	0	0	0	0	0	0	0	0	0	0	0	0	0	0
DATA	866	11	16	ref|NM_010954|ens|ENSMUST00000037785|ens|ENSMUST00000168859|gb|AF001286	mm|chr16:81597911-81597970	0		4753	676	A_52_P184368	Ncam2	NM_010954	ref|Mus musculus neural cell adhesion molecule 2 (Ncam2), transcript variant 2, mRNA [NM_010954]	0	0.00585324	7.67797	0.00715284	10.2752	0.00496203	7.79113	0.00385286	5.78714	0	0	0	0	1	0	0	0	0	0	0	0	0	0	0	0	0	0	0	0	0	0	0	0	0	1	0
DATA	867	11	17	ref|NM_007619|ens|ENSMUST00000037644|gb|AK163907|gb|AK039331	mm|chr9:43958183-43958124	0		4244	678	A_52_P819011	Cbl	NM_007619	ref|Mus musculus Casitas B-lineage lymphoma (Cbl), mRNA [NM_007619]	0	0.389815	511.339	0.473444	680.115	0.381566	599.116	0.449729	675.51	0	0	0	0	0	1	1	0	0	0	0	0	1	1	0	0	0	0	0	1	1	0	0	0	0	0	1
DATA	868	11	18	ref|NM_011577|ens|ENSMUST00000002678|gb|AJ009862|gb|M13177	mm|chr7:26489877-26489936	0		1955	680	A_51_P390715	Tgfb1	NM_011577	ref|Mus musculus transforming growth factor, beta 1 (Tgfb1), mRNA [NM_011577]	0	0.639655	839.066	0.64839	931.43	0.751895	1180.59	0.772745	1160.69	0	0	0	0	0	1	1	0	0	0	0	0	1	1	0	0	0	0	0	1	1	0	0	0	0	0	1
DATA	869	11	19	ens|ENSMUST00000098195|nap|NAP108707-1|nap|NAP062799-1	mm|chr7:110832118-110832177	0		884	682	A_55_P2093829	ENSMUST00000098195	ENSMUST00000098195	ens|olfactory receptor 625, pseudogene 1 [Source:MGI Symbol;Acc:MGI:3030459] [ENSMUST00000098195]	0	0.00586059	7.68762	0.00717205	10.3028	0.00497272	7.80791	0.00386245	5.80154	0	0	0	0	0	0	0	0	0	0	0	0	0	0	0	0	0	0	0	0	0	0	0	0	0	0	0
DATA	870	11	20	ref|NM_021498|gb|AF230806|gb|BC024996|tc|TC1734573	mm|chr4:62185404-62185138	0		236	684	A_51_P492087	Pole3	NM_021498	ref|Mus musculus polymerase (DNA directed), epsilon 3 (p17 subunit) (Pole3), mRNA [NM_021498]	0	1.7573	2305.14	1.79861	2583.75	1.54186	2420.95	1.46775	2204.62	0	0	0	0	0	1	1	0	0	0	0	0	1	1	0	0	0	0	0	1	1	0	0	0	0	0	1
DATA	871	11	21	ref|NM_177343|ens|ENSMUST00000100446|ens|ENSMUST00000114987|ens|ENSMUST00000044009	mm|chr2:5224363-5222627	0		1321	686	A_52_P131353	Camk1d	NM_177343	ref|Mus musculus calcium/calmodulin-dependent protein kinase ID (Camk1d), mRNA [NM_177343]	0	0.0126494	16.5929	0.0101444	14.5727	0.00497948	7.81853	0.00387054	5.81369	0	0	0	0	0	1	0	0	0	0	0	0	1	0	0	0	0	0	0	0	0	0	0	0	0	0	0
DATA	872	11	22	ens|ENSMUST00000110984|ens|ENSMUST00000022695|gb|AK165204|riken|F420001J19	mm|chr14:71001930-71001871	0		4241	688	A_55_P1956482	Epb4.9	ENSMUST00000110984	ens|erythrocyte protein band 4.9 [Source:MGI Symbol;Acc:MGI:99670] [ENSMUST00000110984]	0	3.17932	4170.46	3.30261	4744.29	3.26934	5133.36	3.0582	4593.53	0	0	0	0	0	1	1	0	0	0	0	0	1	1	0	0	0	0	0	1	1	0	0	0	0	0	1
DATA	873	11	23	ref|NM_028994|ens|ENSMUST00000048781|gb|AK147972|gb|AK165094	mm|chr14:56168027-56168086	0		2572	690	A_51_P110888	Pck2	NM_028994	ref|Mus musculus phosphoenolpyruvate carboxykinase 2 (mitochondrial) (Pck2), nuclear gene encoding mitochondrial protein, mRNA [NM_028994]	0	0.0355052	46.5739	0.030895	44.3815	0.0522164	81.9876	0.0624522	93.8055	0	0	0	0	0	1	1	0	0	0	0	0	1	0	0	0	0	0	0	1	1	0	0	0	0	0	1
DATA	874	11	24	ref|NM_001195383|ens|ENSMUST00000105054	mm|chr11:99699370-99699311	0		10	692	A_55_P2043877	2300003K06Rik	NM_001195383	ref|Mus musculus RIKEN cDNA 2300003K06 gene (2300003K06Rik), mRNA [NM_001195383]	0	0.00589109	7.72763	0.00722466	10.3784	0.00499086	7.83639	0.00388529	5.83585	0	0	0	0	0	0	0	0	0	0	0	0	0	0	0	0	0	0	0	0	0	0	0	0	0	0	0
DATA	875	11	25	gb|AK133290|gb|AV275737|tc|TC1593578|riken|4932430I15	mm|chr5:93233305-93233246	0		3251	694	A_55_P2055394	4932430I15Rik	AK133290	gb|Mus musculus adult male testis cDNA, RIKEN full-length enriched library, clone:4932430I15 product:hypothetical protein, full insert sequence. [AK133290]	0	0.00590014	7.73949	0.00723809	10.3977	0.00499543	7.84357	0.0038911	5.84457	0	0	0	0	0	0	0	0	0	0	0	0	0	0	0	0	0	0	0	0	0	0	0	0	0	0	0
DATA	876	11	26	ref|NM_001127576|ens|ENSMUST00000100378|tc|TC1637868|nap|NAP015096-001	mm|chr11:102541992-102542051	0		3013	696	A_55_P1966064	Gm1564	NM_001127576	ref|Mus musculus predicted gene 1564 (Gm1564), mRNA [NM_001127576]	0	0.00591033	7.75287	0.00725203	10.4177	0.00500013	7.85094	0.00389751	5.85421	0	0	0	0	0	0	0	0	0	0	0	0	0	0	0	0	0	0	0	0	0	0	0	0	0	0	0
DATA	877	11	27	ref|NM_138678|ens|ENSMUST00000108818|ens|ENSMUST00000020792|ens|ENSMUST00000142499	mm|chr11:58740346-58740405	0		906	698	A_55_P2045931	Butr1	NM_138678	ref|Mus musculus butyrophilin related 1 (Butr1), mRNA [NM_138678]	0	0.00592158	7.76762	0.00726788	10.4405	0.00500556	7.85948	0.00390366	5.86344	0	0	0	0	0	0	0	0	0	0	0	0	0	0	0	0	0	0	0	0	0	0	0	0	0	0	0
DATA	878	11	28	ref|NM_153143|ens|ENSMUST00000050555|gb|AK161602|gb|AK170258	mm|chr11:69693686-69693627	0		801	700	A_55_P1971867	Kctd11	NM_153143	ref|Mus musculus potassium channel tetramerisation domain containing 11 (Kctd11), mRNA [NM_153143]	0	0.0182594	23.9517	0.0128638	18.4791	0.0137166	21.5372	0.0187456	28.1566	0	0	0	0	0	1	0	0	0	0	0	0	1	0	0	0	0	0	0	1	0	0	0	0	0	0	1
DATA	879	11	29		mm|chr13:041186932-041186991	0		0	702	A_55_P2139910	A_55_P2139910	A_55_P2139910	Unknown	0	0.00594545	7.79894	0.00730173	10.4891	0.00501768	7.87851	0.00391914	5.8867	0	0	0	0	0	0	0	0	0	0	0	0	0	0	0	0	0	0	0	0	0	0	0	0	0	0	0
DATA	880	11	30	ref|XR_032476|ref|XR_004829|nap|NAP097988-001	mm|chr7:3813627-3813568	0		2056	704	A_55_P2046145	Gm10693	XR_032476	ref|PREDICTED: Mus musculus predicted pseudogene 10693 (Gm10693), miscRNA [XR_032476]	0	0.00987779	12.9572	0.00731984	10.5152	0.0839155	131.76	0.0807383	121.272	0	0	0	0	0	1	0	0	0	0	0	0	0	0	0	0	0	0	0	1	1	0	0	0	0	0	1
DATA	881	11	31	ref|NM_146157|ref|NM_001039200|ens|ENSMUST00000082262|ens|ENSMUST00000155700	mm|chr4:138931751-138931810	0		3331	706	A_55_P2122314	C230096C10Rik	NM_146157	ref|Mus musculus RIKEN cDNA C230096C10 gene (C230096C10Rik), transcript variant 1, mRNA [NM_146157]	0	0.544537	714.296	0.514332	738.851	0.463339	727.512	0.467942	702.867	0	0	0	0	0	1	1	0	0	0	0	0	1	1	0	0	0	0	0	1	1	0	0	0	0	0	1
DATA	882	11	32	ref|NM_001011840|ens|ENSMUST00000064102|gb|BC148479|gb|BC153075	mm|chr19:13308928-13308987	0		186	708	A_51_P222115	Olfr1463	NM_001011840	ref|Mus musculus olfactory receptor 1463 (Olfr1463), mRNA [NM_001011840]	0	0.00598872	7.85569	0.00736073	10.5739	0.00504039	7.91417	0.00394633	5.92754	0	0	0	0	0	0	0	0	0	0	0	0	0	0	0	0	0	0	0	0	0	0	0	0	0	0	0
DATA	883	11	33	ref|NM_175193|ens|ENSMUST00000134219|ens|ENSMUST00000038563|gb|AK050346	mm|chr3:75680656-75680597	0		3797	709	A_55_P1994348	Golim4	NM_175193	ref|Mus musculus golgi integral membrane protein 4 (Golim4), mRNA [NM_175193]	0	0.346656	454.726	0.387682	556.915	0.398441	625.612	0.365759	549.384	0	0	0	0	0	1	1	0	0	0	0	0	1	1	0	0	0	0	0	1	1	0	0	0	0	0	1
DATA	884	11	34	ref|NM_001256107|ref|NM_145124|ref|NM_001256108|ref|NM_001256110	mm|chr4:155028850-155028791	0		3734	711	A_55_P1963900	Mib2	NM_001256107	ref|Mus musculus mindbomb homolog 2 (Drosophila) (Mib2), transcript variant 1, mRNA [NM_001256107]	0	2.53642	3327.15	2.3584	3387.9	3.17187	4980.31	3.40947	5121.15	0	0	0	0	0	1	1	0	0	0	0	0	1	1	0	0	0	0	0	1	1	0	0	0	0	0	1
DATA	885	11	35	ref|NM_001144948|ens|ENSMUST00000106266|nap|NAP067004-1	mm|chr4:121089333-121088118	0		311	713	A_55_P2107178	Gm12886	NM_001144948	ref|Mus musculus predicted gene 12886 (Gm12886), mRNA [NM_001144948]	0	0.00604043	7.92352	0.00742727	10.6695	0.00506865	7.95854	0.00397874	5.97622	0	0	0	0	0	0	0	0	0	0	0	0	0	0	0	0	0	0	1	0	0	0	0	0	0	0	0
DATA	886	11	36	ref|NM_133737|tc|TC1775841|nap|NAP034230-1	mm|chr6:57688900-57688959	0		3113	715	A_55_P2038458	Lancl2	NM_133737	ref|Mus musculus LanC (bacterial lantibiotic synthetase component C)-like 2 (Lancl2), mRNA [NM_133737]	0	0.535719	702.729	0.564082	810.319	0.674228	1058.64	0.665376	999.42	0	0	0	0	0	1	1	0	0	0	0	0	1	1	0	0	0	0	0	1	1	0	0	0	0	0	1
DATA	887	11	37	ens|ENSMUST00000134610|gb|AK140217|gb|AK163547|riken|B230348E19	mm|chr5:34074696-34074755	0		2848	717	A_55_P2150422	Fgfr3	ENSMUST00000134610	ens|fibroblast growth factor receptor 3 [Source:MGI Symbol;Acc:MGI:95524] [ENSMUST00000134610]	0	0.00607894	7.97404	0.00983613	14.1299	0.00889043	13.9593	0.0126772	19.0417	0	0	0	0	0	0	0	0	0	0	0	0	1	0	0	0	0	0	0	1	0	0	0	0	0	0	1
DATA	888	11	38	ref|NM_207655|gb|AK163338|gb|AF275367|tc|TC1578749	mm|chr11:16813815-16813874	0		5869	719	A_52_P106259	Egfr	NM_207655	ref|Mus musculus epidermal growth factor receptor (Egfr), transcript variant 1, mRNA [NM_207655]	0	1.53866	2018.34	1.668	2396.12	0.568369	892.424	0.557841	837.898	0	0	0	0	0	1	1	0	0	0	0	0	1	1	0	0	0	0	0	1	1	0	0	0	0	0	1
DATA	889	11	39	gb|AK006385|riken|1700026H06|nap|NAP091081-1	mm|chr10:19890977-19890918	0		1615	721	A_55_P2262993	1700026H06Rik	AK006385	gb|Mus musculus adult male testis cDNA, RIKEN full-length enriched library, clone:1700026H06 product:unclassifiable, full insert sequence. [AK006385]	0	0.00612092	8.02911	0.00753128	10.8189	0.00511923	8.03795	0.00403064	6.05418	0	0	0	0	0	0	0	0	0	0	0	0	0	0	0	0	0	0	0	0	0	0	0	0	0	0	0
DATA	890	11	40	ref|NM_001003918|ens|ENSMUST00000090399|ens|ENSMUST00000115836|gb|AK081195	mm|chr16:8688992-8688933	0		5249	723	A_66_P136834	Usp7	NM_001003918	ref|Mus musculus ubiquitin specific peptidase 7 (Usp7), mRNA [NM_001003918]	0	0.305633	400.913	0.286482	411.539	0.456063	716.086	0.459741	690.548	0	0	0	0	0	1	1	0	0	0	0	0	1	1	0	0	0	0	0	1	1	0	0	0	0	0	1
DATA	891	11	41	ref|NM_009216|gb|AK082165|riken|C230016I01|nap|NAP084596-1	mm|chr12:59316670-59316729	0		3515	725	A_66_P100777	Sstr1	NM_009216	ref|Mus musculus somatostatin receptor 1 (Sstr1), mRNA [NM_009216]	0	0.00616574	8.0879	0.007589	10.9018	0.00514848	8.08388	0.0040603	6.09873	0	0	0	0	0	0	0	0	0	0	0	0	0	0	0	0	0	0	0	0	0	0	0	0	0	0	0
DATA	892	11	42	gb|AK032310|gb|AK077173|gb|AK015133|ens|ENSMUST00000118263	mm|chr1:10057658-10057717	0		1778	727	A_51_P428595	Cspp1	AK032310	gb|Mus musculus adult male olfactory brain cDNA, RIKEN full-length enriched library, clone:6430518I24 product:hypothetical protein, full insert sequence. [AK032310]	0	0.0459857	60.3217	0.0418197	60.0751	0.0351437	55.1808	0.0289381	43.4661	0	0	0	0	0	1	1	0	0	0	0	0	1	1	0	0	0	0	0	1	1	0	0	0	0	0	1
DATA	893	11	43	gb|AK016268|gb|BB017853|riken|4930571B16|nap|NAP074692-1	mm|chr17:55702746-55702805	0		1446	729	A_55_P2315747	4930571B16Rik	AK016268	gb|Mus musculus adult male testis cDNA, RIKEN full-length enriched library, clone:4930571B16 product:SAM domain, SH3 domain and nuclear localisation signals, 1, full insert sequence. [AK016268]	0	0.00621245	8.14918	0.00764997	10.9894	0.00518082	8.13465	0.00409097	6.14479	0	0	0	0	0	0	0	0	0	0	0	0	0	0	0	0	0	0	0	0	0	0	0	0	0	0	0
DATA	894	11	44	ref|NR_045120|ens|ENSMUST00000044683|gb|AK016782|tc|TC1595057	mm|chr7:15191975-15191916	0		347	731	A_55_P2068595	Gm18756	NR_045120	ref|Mus musculus predicted gene, 18756 (Gm18756), transcript variant 2, non-coding RNA [NR_045120]	0	0.0120074	15.7507	0.0124627	17.9031	0.00725492	11.3913	0.00467987	7.02935	0	0	0	0	0	1	0	0	0	0	0	0	1	0	0	0	0	0	0	1	0	0	0	0	0	0	1
DATA	895	11	45	ref|NM_001085412|ens|ENSMUST00000078695|nap|NAP115304-1|nap|NAP113248-1	mm|chr4:143318395-143318454	0		1439	733	A_55_P2068279	Gm13078	NM_001085412	ref|Mus musculus predicted gene 13078 (Gm13078), mRNA [NM_001085412]	0	0.00626265	8.21503	0.00771125	11.0774	0.00521524	8.18871	0.00412585	6.19719	0	0	0	0	0	0	0	0	0	0	0	0	0	0	0	0	0	0	0	0	0	0	0	0	0	0	0
DATA	896	11	46	ref|NM_146406|ens|ENSMUST00000076263|tc|NP830783|nap|NAP013144-001	mm|chr2:86349367-86349426	0		749	735	A_52_P680637	Olfr1076	NM_146406	ref|Mus musculus olfactory receptor 1076 (Olfr1076), mRNA [NM_146406]	0	0.00628805	8.24834	0.00774573	11.127	0.00523506	8.21982	0.00414311	6.2231	0	0	0	0	0	0	0	0	0	0	0	0	0	0	0	0	0	0	0	0	0	0	0	0	0	0	0
DATA	897	11	47	ref|NM_001033128|ens|ENSMUST00000053506|gb|BC076577|tc|TC1600927	mm|chr19:4887093-4887034	0		5385	737	A_55_P1955472	Bbs1	NM_001033128	ref|Mus musculus Bardet-Biedl syndrome 1 (human) (Bbs1), mRNA [NM_001033128]	0	0.239706	314.434	0.245459	352.608	0.241269	378.828	0.221372	332.51	0	0	0	0	0	1	1	0	0	0	0	0	1	1	0	0	0	0	0	1	1	0	0	0	0	0	1
DATA	898	11	48	ref|NM_001081429|ens|ENSMUST00000037275|gb|AK133297|riken|4932431E19	mm|chr9:37085011-37084952	0		2725	739	A_66_P132997	Ccdc15	NM_001081429	ref|Mus musculus coiled-coil domain containing 15 (Ccdc15), mRNA [NM_001081429]	0	0.0186037	24.4033	0.0202584	29.1018	0.0105314	16.5359	0.0194016	29.142	0	0	0	0	0	1	0	0	0	0	0	0	1	0	0	0	0	0	0	1	0	0	0	0	0	0	1
DATA	899	11	49	nap|NAP111225-1	mm|chrX:051941598-051941657	0		182	741	A_55_P1995477	NAP111225-1	NAP111225-1	Unknown	0	0.00636613	8.35076	0.00784843	11.2745	0.00529338	8.31139	0.00419932	6.30755	0	0	0	0	0	0	0	0	0	0	0	0	0	0	0	0	0	0	0	0	0	0	0	0	0	0	0
DATA	900	11	50	ref|NM_178647|ens|ENSMUST00000067744|gb|BC031191|gb|BC043097	mm|chr16:64859213-64859272	0		4215	743	A_55_P2015742	Cggbp1	NM_178647	ref|Mus musculus CGG triplet repeat binding protein 1 (Cggbp1), mRNA [NM_178647]	0	0.834774	1095.01	0.864886	1242.43	0.99393	1560.62	0.918494	1379.61	0	0	0	0	0	1	1	0	0	0	0	0	1	1	0	0	0	0	0	1	1	0	0	0	0	0	1
DATA	901	11	51	ref|NM_080837|ens|ENSMUST00000019723|gb|AK004074|gb|BC132129	mm|chr17:56316053-56315994	0		823	745	A_51_P123920	D17Wsu104e	NM_080837	ref|Mus musculus DNA segment, Chr 17, Wayne State University 104, expressed (D17Wsu104e), mRNA [NM_080837]	0	4.3981	5769.19	4.23626	6085.51	4.96125	7789.9	4.96837	7462.68	0	0	0	0	0	1	1	0	0	0	0	0	1	1	0	0	0	0	0	1	1	0	0	0	0	0	1
DATA	902	11	52	gb|BG083149|tc|TC1665551|nap|NAP037248-1	mm|chr17:62871151-62871092	0		582	747	A_55_P2304010	AU015230	BG083149	gb|H3085A07-5 NIA Mouse 15K cDNA Clone Set Mus musculus cDNA clone H3085A07 5', mRNA sequence [BG083149]	0	0.0152705	20.031	0.0173683	24.9501	0.00880151	13.8197	0.00425664	6.39363	0	0	0	0	0	1	0	0	0	0	0	0	1	0	0	0	0	0	0	1	0	0	0	0	0	0	0
DATA	903	11	53	ref|NM_146248|ens|ENSMUST00000164242|ens|ENSMUST00000045956|gb|AK159780	mm|chr17:35667707-35667766	0		2405	749	A_52_P669964	Cchcr1	NM_146248	ref|Mus musculus coiled-coil alpha-helical rod protein 1 (Cchcr1), mRNA [NM_146248]	0	0.444666	583.289	0.392332	563.596	0.724785	1138.02	0.743426	1116.65	0	0	0	0	0	1	1	0	0	0	0	0	1	1	0	0	0	0	0	1	1	0	0	0	0	0	1
DATA	904	11	54	nap|NAP063039-1	mm|chr8:093695020-093695079	0		1003	751	A_55_P2020021	NAP063039-1	NAP063039-1	Unknown	0	0.00650119	8.52792	0.00803042	11.5359	0.0054017	8.48148	0.00429756	6.4551	0	0	0	0	0	0	0	0	0	0	0	0	0	0	0	0	0	0	0	0	0	0	0	0	0	0	0
DATA	905	11	55	ref|NR_003635|gb|AK016585|ens|ENSMUST00000068874|tc|TC1590600	mm|chrX:166217497-166216105	0		70	753	A_66_P127223	4933400A11Rik	NR_003635	ref|Mus musculus RIKEN cDNA 4933400A11 gene (4933400A11Rik), non-coding RNA [NR_003635]	0	0.00652977	8.56542	0.00806763	11.5894	0.00542434	8.51702	0.00431744	6.48496	0	0	0	0	0	0	0	0	0	0	0	0	0	0	0	0	0	0	0	0	0	0	0	0	0	0	0
DATA	906	11	56	ref|NM_008007|ens|ENSMUST00000155320|gb|BC117061|gb|BC117059	mm|chr7:152026667-152028526	0		407	755	A_51_P205028	Fgf3	NM_008007	ref|Mus musculus fibroblast growth factor 3 (Fgf3), mRNA [NM_008007]	0	0.00655488	8.59836	0.00810393	11.6415	0.0226286	35.5302	0.0265859	39.933	0	0	0	0	0	0	0	0	0	0	0	0	0	0	0	0	0	0	0	1	0	0	0	0	0	0	1
DATA	907	11	57	ref|NR_038010|gb|AK017430|ens|ENSMUST00000021044|tc|TC1592165	mm|chr11:81707955-81708014	0		1708	757	A_51_P468319	5530401A14Rik	NR_038010	ref|Mus musculus RIKEN cDNA 5530401A14 gene (5530401A14Rik), non-coding RNA [NR_038010]	0	0.00658132	8.63304	0.00814106	11.6949	0.00546708	8.58413	0.00435775	6.54551	0	0	0	0	0	0	0	0	0	0	0	0	0	0	0	0	0	0	0	0	0	0	0	0	0	0	0
DATA	908	11	58	ref|NM_007405|ens|ENSMUST00000096224|gb|M93422|gb|AK147516	mm|chr15:98420418-98420404	0		5617	758	A_51_P243134	Adcy6	NM_007405	ref|Mus musculus adenylate cyclase 6 (Adcy6), mRNA [NM_007405]	0	0.155991	204.621	0.152959	219.73	0.106358	166.998	0.109726	164.813	0	0	0	0	0	1	1	0	0	0	0	0	1	1	0	0	0	0	0	1	1	0	0	0	0	0	1
DATA	909	11	59	ref|NM_019827|ens|ENSMUST00000134870|ens|ENSMUST00000132057|ens|ENSMUST00000023507	mm|chr16:38187987-38191632	0		2092	760	A_51_P514412	Gsk3b	NM_019827	ref|Mus musculus glycogen synthase kinase 3 beta (Gsk3b), mRNA [NM_019827]	0	0.316576	415.268	0.317396	455.947	0.318272	499.734	0.307176	461.391	0	0	0	0	0	1	1	0	0	0	0	0	1	1	0	0	0	0	0	1	1	0	0	0	0	0	1
DATA	910	11	60	ref|NM_026192|ens|ENSMUST00000023818|gb|AK007393|gb|AK208196	mm|chr15:102537538-102537479	0		2493	762	A_51_P136792	Calcoco1	NM_026192	ref|Mus musculus calcium binding and coiled coil domain 1 (Calcoco1), mRNA [NM_026192]	0	0.125094	164.092	0.132602	190.487	0.153886	241.624	0.160084	240.452	0	0	0	0	0	1	1	0	0	0	0	0	1	1	0	0	0	0	0	1	1	0	0	0	0	0	1
DATA	911	11	61	ref|NM_011866|ens|ENSMUST00000115717|ens|ENSMUST00000089085|ens|ENSMUST00000115718	mm|chr17:9174477-9174536	0		2680	764	A_55_P2090484	Pde10a	NM_011866	ref|Mus musculus phosphodiesterase 10A (Pde10a), mRNA [NM_011866]	0	0.162631	213.331	0.177573	255.088	0.170709	268.039	0.167923	252.226	0	0	0	0	0	1	1	0	0	0	0	0	1	1	0	0	0	0	0	1	1	0	0	0	0	0	1
DATA	912	11	62			0		0	766	ERCC-00104_60	ERCC-00104_60	ERCC-00104_60		1	0.00670546	8.79588	0.00832177	11.9544	0.00557862	8.75926	0.00445301	6.68859	0	0	0	0	0	0	0	0	0	0	0	0	0	0	0	0	0	0	0	0	0	0	0	0	0	0	0
DATA	913	11	63	ref|NM_001081182|ens|ENSMUST00000069805|ens|ENSMUST00000107396|tc|TC1599071	mm|chr3:89743462-89743403	0		5645	767	A_55_P2061660	Atp8b2	NM_001081182	ref|Mus musculus ATPase, class I, type 8B, member 2 (Atp8b2), mRNA [NM_001081182]	0	0.0088323	11.5858	0.0120811	17.3549	0.0181901	28.5611	0.015726	23.621	0	0	0	0	0	1	0	0	0	0	0	0	1	0	0	0	0	0	0	1	0	0	0	0	0	0	1
DATA	914	11	64	ref|NM_172678|ens|ENSMUST00000134736|gb|AK012773|gb|AK088409	mm|chr3:35990197-35990256	0		2330	769	A_51_P341379	Acad9	NM_172678	ref|Mus musculus acyl-Coenzyme A dehydrogenase family, member 9 (Acad9), nuclear gene encoding mitochondrial protein, mRNA [NM_172678]	0	4.89998	6427.55	4.88729	7020.72	3.69394	5800.04	3.55148	5334.45	0	0	0	0	0	1	1	0	0	0	0	0	1	1	0	0	0	0	0	1	1	0	0	0	0	0	1
DATA	915	11	65	ens|ENSMUST00000107984|ens|ENSMUST00000068158|gb|AK016301|tc|TC1596698	mm|chr4:42858801-42858860	0		442	771	A_55_P2052853	ENSMUST00000107984	ENSMUST00000107984	ens|RIKEN cDNA 4930578G10 gene [Source:MGI Symbol;Acc:MGI:1923202] [ENSMUST00000107984]	0	0.021798	28.5934	0.0254222	36.5197	0.0269572	42.3268	0.0196249	29.4773	0	0	0	0	0	1	0	0	0	0	0	0	1	0	0	0	0	0	0	1	0	0	0	0	0	0	1
DATA	917	11	67	gb|AK053689|gb|AK020842|tc|TC1627196|riken|E130203P04	mm|chr3:109946407-109946348	0		524	774	A_51_P213099	Ntng1	AK053689	gb|Mus musculus 0 day neonate eyeball cDNA, RIKEN full-length enriched library, clone:E130203P04 product:hypothetical protein, full insert sequence. [AK053689]	0	0.00785417	10.3027	0.00848692	12.1917	0.00743106	11.6679	0.00453117	6.80598	0	0	0	0	0	1	0	0	0	0	0	0	0	0	0	0	0	0	0	1	0	0	0	0	0	0	0
DATA	918	11	68		mm|chr6:050211572-050211631	0		0	776	A_55_P2075977	A_55_P2075977	A_55_P2075977	Unknown	0	0.0666466	87.4235	0.0663765	95.3516	0.056083	88.0587	0.059964	90.0682	0	0	0	0	0	1	1	0	0	0	0	0	1	1	0	0	0	0	0	1	1	0	0	0	0	0	1
DATA	919	11	69	ref|NM_011842|ens|ENSMUST00000096240|gb|AF159259|gb|AK147099	mm|chr19:9026535-9026594	0		2831	778	A_51_P164207	Mta2	NM_011842	ref|Mus musculus metastasis-associated gene family, member 2 (Mta2), mRNA [NM_011842]	0	8.14494	10684.1	8.23013	11822.8	7.42599	11659.9	7.42638	11154.7	0	0	0	0	0	1	1	0	0	0	0	0	1	1	0	0	0	0	0	1	1	0	0	0	0	0	1
DATA	920	11	70	ens|ENSMUST00000051301|gb|AK018157|tc|TC1687726|riken|6330411E07	mm|chr18:36451309-36451368	0		5076	780	A_55_P2294037	Pura	ENSMUST00000051301	ens|purine rich element binding protein A [Source:MGI Symbol;Acc:MGI:103079] [ENSMUST00000051301]	0	0.0536228	70.3396	0.0501887	72.0974	0.0489117	76.7986	0.0508337	76.3542	0	0	0	0	0	1	1	0	0	0	0	0	1	1	0	0	0	0	0	1	1	0	0	0	0	0	1
DATA	921	11	71	ref|NM_001034115|ens|ENSMUST00000107935|ens|ENSMUST00000107938|gb|AW048001	mm|chr7:51612669-51612728	0		6541	782	A_55_P1994550	Shank1	NM_001034115	ref|Mus musculus SH3/ankyrin domain gene 1 (Shank1), mRNA [NM_001034115]	0	0.0177859	23.3306	0.0221357	31.7985	0.0153704	24.1339	0.0114352	17.1761	0	0	0	0	0	1	0	0	0	0	0	0	1	0	0	0	0	0	0	1	0	0	0	0	0	0	1
DATA	922	11	72	ref|NM_009085|ens|ENSMUST00000164448|ens|ENSMUST00000087026|gb|AK132114	mm|chr17:46381264-46381120	0		994	264	A_51_P112557	Polr1c	NM_009085	ref|Mus musculus polymerase (RNA) I polypeptide C (Polr1c), mRNA [NM_009085]	0	10.8936	14289.7	10.6371	15280.5	10.5048	16494.1	11.0427	16586.5	0	0	0	0	0	1	1	0	0	0	0	0	1	1	0	0	0	0	0	1	1	0	0	0	0	0	1
DATA	923	11	73	ref|NM_001081270|ens|ENSMUST00000169376|gb|AK147531|gb|AB093285	mm|chr9:45561221-45561280	0		6309	785	A_51_P211260	Dscaml1	NM_001081270	ref|Mus musculus Down syndrome cell adhesion molecule like 1 (Dscaml1), mRNA [NM_001081270]	0	0.0212303	27.8488	0.0262046	37.6436	0.017999	28.2611	0.0239815	36.0212	0	0	0	0	0	1	0	0	0	0	0	0	1	0	0	0	0	0	0	1	0	0	0	0	0	0	1
DATA	924	11	74	ref|NM_026528|ens|ENSMUST00000022341|ref|XM_001476504|ref|XM_001478774	mm|chr14:20631202-20631143	0		931	787	A_55_P1987121	2700060E02Rik	NM_026528	ref|Mus musculus RIKEN cDNA 2700060E02 gene (2700060E02Rik), mRNA [NM_026528]	0	45.2107	59305.1	45.7583	65733.1	51.7317	81226.6	50.1808	75373.6	0	0	0	0	0	1	1	0	0	0	0	0	1	1	0	0	0	0	0	1	1	0	0	0	0	0	1
DATA	925	11	75	ref|NM_007484|ens|ENSMUST00000106787|ens|ENSMUST00000002303|gb|AK011599	mm|chr3:104597203-104597262	0		881	789	A_55_P1979684	Rhoc	NM_007484	ref|Mus musculus ras homolog gene family, member C (Rhoc), mRNA [NM_007484]	0	13.7467	18032.1	13.8543	19902	10.201	16017.1	9.68366	14545.2	0	0	0	0	0	1	1	0	0	0	0	0	1	1	0	0	0	0	0	1	1	0	0	0	0	0	1
DATA	926	11	76	ref|NM_001081097|ens|ENSMUST00000030676|ens|ENSMUST00000170732|gb|AF245444	mm|chr4:125385533-125385592	0		2957	791	A_55_P2158251	Grik3	NM_001081097	ref|Mus musculus glutamate receptor, ionotropic, kainate 3 (Grik3), mRNA [NM_001081097]	0	0.00728846	9.56062	0.00868931	12.4824	0.00574271	9.01691	0.00458325	6.88422	0	0	0	0	0	1	0	0	0	0	0	0	0	0	0	0	0	0	0	0	0	0	0	0	0	0	0
DATA	927	11	77	ref|NM_025682|ens|ENSMUST00000022507|gb|AK011272|gb|AK169737	mm|chr14:57341929-57341870	0		1731	793	A_51_P330133	Pspc1	NM_025682	ref|Mus musculus paraspeckle protein 1 (Pspc1), mRNA [NM_025682]	0	2.15976	2833.06	2.2064	3169.55	1.94007	3046.2	1.87013	2809.01	0	0	0	0	0	1	1	0	0	0	0	0	1	1	0	0	0	0	0	1	1	0	0	0	0	0	1
DATA	928	11	78	ref|NM_009965|ens|ENSMUST00000172194|ens|ENSMUST00000078623|ens|ENSMUST00000124178	mm|chr11:77533002-77532943	0		399	795	A_51_P113026	Cryba1	NM_009965	ref|Mus musculus crystallin, beta A1 (Cryba1), mRNA [NM_009965]	0	0.00685883	8.99706	0.00870897	12.5107	0.00573057	8.99784	0.00616082	9.25379	0	0	0	0	0	0	0	0	0	0	0	0	0	0	0	0	0	0	0	0	0	0	0	0	0	0	1
DATA	929	11	79	nap|NAP068456-1	mm|chr12:113169224-113169165	0		108	797	A_66_P117815	NAP068456-1	NAP068456-1	Unknown	0	12.2787	16106.6	11.4832	16496	12.5899	19768	11.9234	17909.5	0	0	0	0	0	1	1	0	0	0	0	0	1	1	0	0	0	0	0	1	1	0	0	0	0	0	1
DATA	930	11	80			66	Structural	0	1	DarkCorner	DarkCorner	DarkCorner		1	0.00683267	8.96274	0.00871544	12.52	0.00570522	8.95805	0.00454826	6.83167	0	0	0	0	0	0	0	0	0	0	0	0	0	0	0	0	0	0	0	0	0	0	0	0	0	0	0
DATA	931	11	81			66	Structural	0	1	DarkCorner	DarkCorner	DarkCorner		1	0.00681584	8.94066	0.00871391	12.5178	0.00568583	8.9276	0.00453241	6.80786	0	0	0	0	0	0	0	0	0	0	0	0	0	0	0	0	0	0	0	0	0	0	0	0	0	0	0
DATA	932	11	82			66	Structural	0	1	DarkCorner	DarkCorner	DarkCorner		1	0.00679467	8.91289	0.00870951	12.5114	0.00566425	8.89372	0.00451371	6.77976	0	0	0	0	0	0	0	0	0	0	0	0	0	0	0	0	0	0	0	0	0	0	0	0	0	0	0
DATA	933	11	83			66	Structural	0	1	DarkCorner	DarkCorner	DarkCorner		1	0.0067689	8.87909	0.0087016	12.5001	0.00563906	8.85416	0.00449167	6.74666	0	0	0	0	0	0	0	0	0	0	0	0	0	0	0	0	0	0	0	0	0	0	0	0	0	0	0
DATA	934	11	84			66	Structural	0	1	DarkCorner	DarkCorner	DarkCorner		1	0.00674211	8.84395	0.00868954	12.4828	0.0056077	8.80492	0.00446504	6.70665	0	0	0	0	0	0	0	0	0	0	0	0	0	0	0	0	0	0	0	0	0	0	0	0	0	0	0
DATA	935	11	85			66	Structural	0	1	DarkCorner	DarkCorner	DarkCorner		1	0.00670811	8.79935	0.00867392	12.4603	0.0055715	8.74808	0.00443638	6.66362	0	0	0	0	0	0	0	0	0	0	0	0	0	0	0	0	0	0	0	0	0	0	0	0	0	0	0
DATA	936	12	1			66	Structural	0	1	DarkCorner	DarkCorner	DarkCorner		1	0.00591857	7.76368	0.00714113	10.2584	0.0048313	7.58586	0.00379159	5.6951	0	0	0	0	0	0	0	0	0	0	0	0	0	0	0	0	0	0	0	0	0	0	0	0	0	0	0
DATA	937	12	2			66	Structural	0	1	DarkCorner	DarkCorner	DarkCorner		1	0.00590945	7.7517	0.00713855	10.2547	0.00484849	7.61285	0.00379888	5.70606	0	0	0	0	0	0	0	0	0	0	0	0	0	0	0	0	0	0	0	0	0	0	0	0	0	0	0
DATA	938	12	3			66	Structural	0	1	DarkCorner	DarkCorner	DarkCorner		1	0.00590106	7.74071	0.0071361	10.2512	0.00486401	7.63722	0.00380513	5.71546	0	0	0	0	0	0	0	0	0	0	0	0	0	0	0	0	0	0	0	0	0	0	0	0	0	0	0
DATA	939	12	4			66	Structural	0	1	DarkCorner	DarkCorner	DarkCorner		1	0.00589329	7.73051	0.00713403	10.2482	0.00487751	7.65842	0.00381079	5.72395	0	0	0	0	0	0	0	0	0	0	0	0	0	0	0	0	0	0	0	0	0	0	0	0	0	0	0
DATA	940	12	5			66	Structural	0	1	DarkCorner	DarkCorner	DarkCorner		1	0.00588584	7.72074	0.00713208	10.2454	0.0048895	7.67725	0.00381579	5.73146	0	0	0	0	0	0	0	0	0	0	0	0	0	0	0	0	0	0	0	0	0	0	0	0	0	0	0
DATA	942	12	7		mm|chr13:081226123-081226182	0		0	660	A_55_P2123341	A_55_P2123341	A_55_P2123341	Unknown	0	0.00686738	9.00828	0.00713051	10.2432	0.00491051	7.71023	0.00382447	5.74451	0	0	0	0	0	1	0	0	0	0	0	0	0	0	0	0	0	0	0	0	0	0	0	0	0	0	0
DATA	943	12	8	ref|NR_003372|gb|BC028798|tc|TC1655190|nap|NAP069343-1	mm|chr9:21411698-21411639	0		1075	662	A_66_P114169	Gm7904	NR_003372	ref|Mus musculus predicted gene 7904 (Gm7904), non-coding RNA [NR_003372]	0	0.0192215	25.2137	0.0111462	16.0118	0.0212466	33.3603	0.0156519	23.5097	0	0	0	0	0	1	0	0	0	0	0	0	1	0	0	0	0	0	0	1	0	0	0	0	0	0	1
DATA	944	12	9	ref|NM_010927|ens|ENSMUST00000018610|gb|M84373|gb|M92649	mm|chr11:78773567-78773626	0		3930	664	A_55_P2158741	Nos2	NM_010927	ref|Mus musculus nitric oxide synthase 2, inducible (Nos2), mRNA [NM_010927]	0	0.500536	656.577	0.521642	749.353	0.316745	497.337	0.341661	513.188	0	0	0	0	0	1	1	0	0	0	0	0	1	1	0	0	0	0	0	1	1	0	0	0	0	0	1
DATA	945	12	10	ref|NM_001164669|ens|ENSMUST00000064948|gb|AK036732|ens|ENSMUST00000114040	mm|chr6:72967662-72967603	0		12589	666	A_55_P2030269	Dnahc6	NM_001164669	ref|Mus musculus dynein, axonemal, heavy chain 6 (Dnahc6), mRNA [NM_001164669]	0	0.0139259	18.2673	0.0117969	16.9466	0.0199721	31.3591	0.0157476	23.6535	0	0	0	0	0	1	0	0	0	0	0	0	1	0	0	0	0	0	0	1	0	0	0	0	0	0	1
DATA	946	12	11	ref|NM_009778|ens|ENSMUST00000024988|gb|K02782|gb|BC043338	mm|chr17:57343475-57343416	0		5053	668	A_51_P110301	C3	NM_009778	ref|Mus musculus complement component 3 (C3), mRNA [NM_009778]	0	0.0186642	24.4827	0.0141574	20.3374	0.0235231	36.9348	0.0184919	27.7756	0	0	0	0	0	1	0	0	0	0	0	0	1	0	0	0	0	0	0	1	0	0	0	0	0	0	1
DATA	947	12	12	ref|NM_029894|ens|ENSMUST00000020064|gb|AK020485|gb|BC147085	mm|chr10:51305336-51305277	0		474	670	A_51_P103594	Fam162b	NM_029894	ref|Mus musculus family with sequence similarity 162, member B (Fam162b), mRNA [NM_029894]	0	0.00585301	7.67768	0.00713421	10.2485	0.00494367	7.7623	0.00509394	7.65129	0	0	0	0	0	0	0	0	0	0	0	0	0	0	0	0	0	0	0	0	0	0	0	0	0	0	1
DATA	948	12	13	ref|NM_001048008|ens|ENSMUST00000171606|ens|ENSMUST00000109830|gb|AK132695	mm|chr13:59594978-59594919	0		2694	672	A_55_P2148821	Agtpbp1	NM_001048008	ref|Mus musculus ATP/GTP binding protein 1 (Agtpbp1), transcript variant 2, mRNA [NM_001048008]	0	0.0524583	68.8121	0.054864	78.8136	0.0802858	126.061	0.0801684	120.416	0	0	0	0	0	1	1	0	0	0	0	0	1	1	0	0	0	0	0	1	1	0	0	0	0	0	1
DATA	949	12	14	ref|NM_011867|ens|ENSMUST00000001253|gb|AF167411|tc|TC1585767	mm|chr12:32204825-32204766	0		2941	674	A_51_P224164	Slc26a4	NM_011867	ref|Mus musculus solute carrier family 26, member 4 (Slc26a4), mRNA [NM_011867]	0	0.00668762	8.77247	0.00714102	10.2583	0.00795195	12.4858	0.0123195	18.5043	0	0	0	0	0	1	0	0	0	0	0	0	0	0	0	0	0	0	0	1	0	0	0	0	0	0	1
DATA	950	12	15	nap|NAP061238-1	mm|chrX:133634534-133634593	0		849	675	A_55_P2083566	NAP061238-1	NAP061238-1	Unknown	0	90.2274	118356	90.2145	129595	85.905	134884	83.7877	125852	0	0	0	0	0	1	1	0	0	0	0	0	1	1	0	0	0	0	0	1	1	0	0	0	0	0	1
DATA	951	12	16	ref|NM_144520|ens|ENSMUST00000003681|gb|BC005759|gb|AA096731	mm|chr11:3997333-3997274	0		2237	677	A_52_P488427	Sec14l2	NM_144520	ref|Mus musculus SEC14-like 2 (S. cerevisiae) (Sec14l2), mRNA [NM_144520]	0	0.363696	477.077	0.356624	512.299	0.206773	324.665	0.210687	316.46	0	0	0	0	0	1	1	0	0	0	0	0	1	1	0	0	0	0	0	1	1	0	0	0	0	0	1
DATA	952	12	17	ref|NM_007423|ens|ENSMUST00000042755|gb|AK168426|gb|AK146513	mm|chr5:90937781-90937840	0		1933	679	A_51_P510891	Afp	NM_007423	ref|Mus musculus alpha fetoprotein (Afp), mRNA [NM_007423]	0	0.0454562	59.6271	0.0449598	64.586	0.0723305	113.57	0.0762759	114.569	0	0	0	0	0	1	1	0	0	0	0	0	1	1	0	0	0	0	0	1	1	0	0	0	0	0	1
DATA	953	12	18	ref|NM_134071|ens|ENSMUST00000159300|ens|ENSMUST00000162921|ens|ENSMUST00000162320	mm|chr13:77265872-77265653	0		219	681	A_52_P217675	Ankrd32	NM_134071	ref|Mus musculus ankyrin repeat domain 32 (Ankrd32), mRNA [NM_134071]	0	0.157606	206.74	0.155604	223.529	0.159738	250.812	0.159625	239.762	0	0	0	0	0	1	1	0	0	0	0	0	1	1	0	0	0	0	0	1	1	0	0	0	0	0	1
DATA	954	12	19	ref|NM_030256|ens|ENSMUST00000074989|gb|BC072555|gb|BC082304	mm|chr9:44317916-44317975	0		4748	683	A_51_P340668	Bcl9l	NM_030256	ref|Mus musculus B-cell CLL/lymphoma 9-like (Bcl9l), mRNA [NM_030256]	0	0.159501	209.226	0.160759	230.935	0.157837	247.827	0.182948	274.794	0	0	0	0	0	1	1	0	0	0	0	0	1	1	0	0	0	0	0	1	1	0	0	0	0	0	1
DATA	955	12	20	ref|NM_182745|ens|ENSMUST00000058921|gb|AK006463|ens|ENSMUST00000159902	mm|chr5:107974815-107974874	0		394	685	A_55_P2095425	1700028K03Rik	NM_182745	ref|Mus musculus RIKEN cDNA 1700028K03 gene (1700028K03Rik), transcript variant 1, mRNA [NM_182745]	0	0.00586374	7.69175	0.00717889	10.3127	0.00497319	7.80865	0.00386553	5.80617	0	0	0	0	0	0	0	0	0	0	0	0	0	0	0	0	0	0	0	0	0	0	0	0	0	0	0
DATA	956	12	21	ref|NM_145709|ref|NM_145708|ref|NM_145707|ens|ENSMUST00000173455	mm|chr7:16343390-16343909	0		538	687	A_52_P178963	Obox5	NM_145709	ref|Mus musculus oocyte specific homeobox 5 (Obox5), mRNA [NM_145709]	0	0.00586878	7.69836	0.00718834	10.3262	0.00497659	7.81399	0.00386999	5.81288	0	0	0	0	0	0	0	0	0	0	0	0	0	0	0	0	0	0	0	0	0	0	0	0	0	0	0
DATA	957	12	22	ens|ENSMUST00000138379|gb|AK080140|riken|A530068K05	mm|chr14:46287085-46287026	0		952	689	A_55_P2317556	ENSMUST00000138379	ENSMUST00000138379	ens|RIKEN cDNA A530076I17 gene [Source:MGI Symbol;Acc:MGI:2443897] [ENSMUST00000138379]	0	0.00670611	8.79673	0.00719886	10.3414	0.00498004	7.8194	0.00445906	6.69767	0	0	0	0	0	1	0	0	0	0	0	0	0	0	0	0	0	0	0	0	0	0	0	0	0	0	1
DATA	958	12	23	ref|NM_009777|ens|ENSMUST00000046384|gb|M36293|gb|M22531	mm|chr4:136436637-136436578	0		484	691	A_51_P351860	C1qb	NM_009777	ref|Mus musculus complement component 1, q subcomponent, beta polypeptide (C1qb), mRNA [NM_009777]	0	0.0382813	50.2154	0.0402851	57.8707	0.0360154	56.5496	0.0360195	54.1027	0	0	0	0	0	1	1	0	0	0	0	0	1	1	0	0	0	0	0	1	1	0	0	0	0	0	1
DATA	959	12	24	ref|NM_147067|ens|ENSMUST00000058411|gb|BC141587|gb|BC146591	mm|chr9:18661976-18662035	0		905	693	A_55_P2027047	Olfr829	NM_147067	ref|Mus musculus olfactory receptor 829 (Olfr829), mRNA [NM_147067]	0	0.0058909	7.72738	0.00722337	10.3766	0.00498866	7.83294	0.00388426	5.8343	0	0	0	0	0	0	0	0	0	0	0	0	0	0	0	0	0	0	0	0	0	0	0	0	0	0	0
DATA	960	12	25	ref|NM_001025156|ref|NM_029955|ens|ENSMUST00000036025|gb|AK142302	mm|chr1:123397921-123397980	0		2139	695	A_51_P124719	Ccdc93	NM_001025156	ref|Mus musculus coiled-coil domain containing 93 (Ccdc93), transcript variant 1, mRNA [NM_001025156]	0	0.754844	990.165	0.791347	1136.79	0.609971	957.745	0.593329	891.203	0	0	0	0	0	1	1	0	0	0	0	0	1	1	0	0	0	0	0	1	1	0	0	0	0	0	1
DATA	961	12	26	ref|NM_172676|ens|ENSMUST00000155783|ens|ENSMUST00000060173|gb|BC019475	mm|chr2:181330510-181330451	0		1511	697	A_51_P478688	Samd10	NM_172676	ref|Mus musculus sterile alpha motif domain containing 10 (Samd10), mRNA [NM_172676]	0	1.53648	2015.47	1.47634	2120.81	1.40616	2207.88	1.42058	2133.76	0	0	0	0	0	1	1	0	0	0	0	0	1	1	0	0	0	0	0	1	1	0	0	0	0	0	1
DATA	962	12	27	ref|NM_146401|ens|ENSMUST00000099608|gb|BC114640|gb|BC106975	mm|chr2:111713131-111713072	0		879	699	A_55_P2021373	Olfr1305	NM_146401	ref|Mus musculus olfactory receptor 1305 (Olfr1305), mRNA [NM_146401]	0	0.00592156	7.7676	0.00726593	10.4377	0.00500335	7.856	0.00390363	5.86341	0	0	0	0	0	0	0	0	0	0	0	0	0	0	0	0	0	0	0	0	0	0	0	0	0	0	0
DATA	963	12	28	ref|NM_001039076|ref|NM_001039075|ens|ENSMUST00000022330|gb|AK004020	mm|chr14:35374748-35374689	0		1313	701	A_51_P265348	Ldb3	NM_001039076	ref|Mus musculus LIM domain binding 3 (Ldb3), transcript variant 7, mRNA [NM_001039076]	0	0.0791523	103.828	0.0835893	120.078	0.0828763	130.128	0.0782641	117.556	0	0	0	0	0	1	1	0	0	0	0	0	1	1	0	0	0	0	0	1	1	0	0	0	0	0	1
DATA	964	12	29	ref|NM_024219|ens|ENSMUST00000034300|gb|AK010939|gb|AK018708	mm|chr8:121868865-121869534	0		112	703	A_52_P544555	Hsbp1	NM_024219	ref|Mus musculus heat shock factor binding protein 1 (Hsbp1), mRNA [NM_024219]	0	11.2311	14732.4	11.3392	16289.1	15.9057	24974.3	15.5486	23354.6	0	0	0	0	0	1	1	0	0	0	0	0	1	1	0	0	0	0	0	1	1	0	0	0	0	0	1
DATA	965	12	30	ref|NM_134157|ens|ENSMUST00000006431|gb|AK052604|gb|AK168980	mm|chr6:83706880-83707858	0		1165	705	A_52_P169982	Atp6v1b1	NM_134157	ref|Mus musculus ATPase, H+ transporting, lysosomal V1 subunit B1 (Atp6v1b1), mRNA [NM_134157]	0	0.00942214	12.3595	0.0123314	17.7143	0.00502352	7.88767	0.00392815	5.90023	0	0	0	0	0	1	0	0	0	0	0	0	1	0	0	0	0	0	0	0	0	0	0	0	0	0	0
DATA	966	12	31		mm|chr12:074569648-074569589	0		0	707	A_55_P2028744	A_55_P2028744	A_55_P2028744	Unknown	0	0.00597613	7.83917	0.00733918	10.5429	0.00503095	7.89935	0.0039374	5.91413	0	0	0	0	0	0	0	0	0	0	0	0	0	0	0	0	0	0	0	0	0	0	0	0	0	0	0
DATA	968	12	33	ref|NM_001039519|ens|ENSMUST00000118198|ens|ENSMUST00000036512|gb|AK165466	mm|chr9:69870594-69870653	0		813	710	A_55_P2114789	Gtf2a2	NM_001039519	ref|Mus musculus general transcription factor II A, 2 (Gtf2a2), mRNA [NM_001039519]	0	0.162193	212.757	0.168965	242.723	0.320029	502.493	0.308902	463.982	0	0	0	0	0	1	1	0	0	0	0	0	1	1	0	0	0	0	0	1	1	0	0	0	0	0	1
DATA	969	12	34	gb|AK047704|gb|BC050976|gb|BC059924|tc|TC1660379	mm|chr4:102649915-102649974	0		1440	712	A_55_P2420814	C030014L02	AK047704	gb|Mus musculus adult male corpus striatum cDNA, RIKEN full-length enriched library, clone:C030014L02 product:unclassifiable, full insert sequence. [AK047704]	0	0.00602526	7.90363	0.00740721	10.6406	0.0050592	7.9437	0.00396814	5.96031	0	0	0	0	0	0	0	0	0	0	0	0	0	0	0	0	1	0	1	0	0	0	0	0	0	0	0
DATA	970	12	35	ref|NM_019951|ens|ENSMUST00000147813|ens|ENSMUST00000147881|ens|ENSMUST00000026818	mm|chr7:88068059-88068000	0		456	714	A_55_P2002562	Sec11a	NM_019951	ref|Mus musculus SEC11 homolog A (S. cerevisiae) (Sec11a), mRNA [NM_019951]	0	2.6927	3532.14	2.67184	3838.16	2.74028	4302.65	2.64678	3975.56	0	0	0	0	0	1	1	0	0	0	0	0	1	1	0	0	0	0	0	1	1	0	0	0	0	0	1
DATA	971	12	36	ref|NM_146774|ens|ENSMUST00000084760|gb|BC138079|gb|BC145756	mm|chr7:115047106-115047165	0		873	716	A_55_P2151298	Olfr472	NM_146774	ref|Mus musculus olfactory receptor 472 (Olfr472), mRNA [NM_146774]	0	0.00606372	7.95407	0.00745372	10.7075	0.00508074	7.97752	0.00464387	6.97527	0	0	0	0	0	0	0	0	0	0	0	0	0	0	0	0	0	0	0	0	0	0	0	0	0	0	1
DATA	972	12	37	ref|NM_001081224|ens|ENSMUST00000116639|gb|BC132481|gb|AK046456	mm|chr18:51464236-51464295	0		2164	718	A_55_P2069226	Prr16	NM_001081224	ref|Mus musculus proline rich 16 (Prr16), mRNA [NM_001081224]	0	0.00608267	7.97892	0.00747967	10.7447	0.00509296	7.9967	0.00400566	6.01666	0	0	0	0	0	0	0	0	0	0	0	0	0	0	0	0	0	0	0	0	0	0	0	0	0	0	0
DATA	973	12	38	ens|ENSMUST00000108845|nap|NAP069578-1	mm|chr11:57646316-57646257	0		4	720	A_55_P2148366	Hand1	ENSMUST00000108845	ens|heart and neural crest derivatives expressed transcript 1 [Source:MGI Symbol;Acc:MGI:103577] [ENSMUST00000108845]	0	0.0154923	20.322	0.0233502	33.5432	0.0157325	24.7024	0.0124372	18.6812	0	0	0	0	0	1	0	0	0	0	0	0	1	0	0	0	0	0	0	1	0	0	0	0	0	0	1
DATA	974	12	39	ref|NM_011639|ens|ENSMUST00000024119|gb|AK166024|gb|AK010435	mm|chr5:137751212-137751153	0		1674	722	A_52_P382914	Trip6	NM_011639	ref|Mus musculus thyroid hormone receptor interactor 6 (Trip6), mRNA [NM_011639]	0	13.4172	17599.9	13.2579	19045.3	8.99805	14128.3	9.36207	14062.2	0	0	0	0	0	1	1	0	0	0	0	0	1	1	0	0	0	0	0	1	1	0	0	0	0	0	1
DATA	975	12	40	ref|NM_007433|ens|ENSMUST00000027455|gb|AY054302|gb|AK145571	mm|chr1:88984270-88984099	0		1307	724	A_51_P132685	Alppl2	NM_007433	ref|Mus musculus alkaline phosphatase, placental-like 2 (Alppl2), mRNA [NM_007433]	0	0.0149802	19.6502	0.0226612	32.5535	0.0100268	15.7435	0.0157599	23.672	0	0	0	0	0	1	0	0	0	0	0	0	1	0	0	0	0	0	0	1	0	0	0	0	0	0	1
DATA	976	12	41			0		0	726	ERCC-00144_60	ERCC-00144_60	ERCC-00144_60		1	0.00617078	8.09451	0.0075925	10.9068	0.00514916	8.08496	0.00406338	6.10335	0	0	0	0	0	0	0	0	0	0	0	0	0	0	0	0	0	0	0	0	0	0	0	0	0	0	0
DATA	977	12	42	ref|NM_001099664|ens|ENSMUST00000095544|gb|AK131881|tc|TC1715348	mm|chr17:24794334-24794275	0		546	728	A_55_P2124871	Npw	NM_001099664	ref|Mus musculus neuropeptide W (Npw), mRNA [NM_001099664]	0	0.756974	992.96	0.744084	1068.9	0.314897	494.435	0.303306	455.577	0	0	0	0	0	1	1	0	0	0	0	0	1	1	0	0	0	0	0	1	1	0	0	0	0	0	1
DATA	978	12	43	ref|NM_172837|ref|NM_001205349|ens|ENSMUST00000054260|gb|AK162706	mm|chr19:34121597-34121656	0		1428	730	A_51_P351467	Lipk	NM_172837	ref|Mus musculus lipase, family member K (Lipk), transcript variant 2, mRNA [NM_172837]	0	0.00621711	8.15528	0.00765285	10.9935	0.00518226	8.13692	0.00409501	6.15085	0	0	0	0	0	0	0	0	0	0	0	0	0	0	0	0	0	0	0	0	0	0	0	0	0	0	0
DATA	979	12	44		unmapped	0		0	732	A_55_P2417003	A_55_P2417003	A_55_P2417003	Unknown	0	0.00713363	9.35752	0.00768552	11.0405	0.0115121	18.0756	0.00795976	11.9559	0	0	0	0	0	1	0	0	0	0	0	0	0	0	0	0	0	0	0	1	0	0	0	0	0	0	1
DATA	980	12	45	ref|NM_026976|ens|ENSMUST00000038829|gb|AK007714|gb|BC116674	mm|chr1:132777256-132777315	0		1379	734	A_51_P378298	Faim3	NM_026976	ref|Mus musculus Fas apoptotic inhibitory molecule 3 (Faim3), mRNA [NM_026976]	0	0.146501	192.173	0.167019	239.928	0.0196786	30.8983	0.01621	24.348	0	0	0	0	0	1	1	0	0	0	0	0	1	1	0	0	0	0	0	1	0	0	0	0	0	0	1
DATA	981	12	46	ref|NM_023605|ref|NM_001081490|ens|ENSMUST00000001402|ens|ENSMUST00000085311	mm|chr9:77929524-77929465	0		1936	736	A_51_P312846	Fbxo9	NM_023605	ref|Mus musculus f-box protein 9 (Fbxo9), transcript variant 1, mRNA [NM_023605]	0	0.949832	1245.94	0.926096	1330.36	1.04676	1643.57	0.987542	1483.33	0	0	0	0	0	1	1	0	0	0	0	0	1	1	0	0	0	0	0	1	1	0	0	0	0	0	1
DATA	982	12	47	ref|NM_007542|ens|ENSMUST00000169489|ens|ENSMUST00000130873|ens|ENSMUST00000033741	mm|chrX:70738554-70738613	0		927	738	A_52_P162486	Bgn	NM_007542	ref|Mus musculus biglycan (Bgn), mRNA [NM_007542]	0	0.172582	226.384	0.166316	238.918	0.141378	221.985	0.137964	207.228	0	0	0	0	0	1	1	0	0	0	0	0	1	1	0	0	0	0	0	1	1	0	0	0	0	0	1
DATA	983	12	48	ref|NM_008598|ens|ENSMUST00000081510|gb|BC031888|gb|BC096557	mm|chr7:144319790-144319849	0		737	740	A_55_P2071858	Mgmt	NM_008598	ref|Mus musculus O-6-methylguanine-DNA methyltransferase (Mgmt), mRNA [NM_008598]	0	0.541041	709.71	0.523906	752.604	3.39958	5337.85	3.28776	4938.33	0	0	0	0	0	1	1	0	0	0	0	0	1	1	0	0	0	0	0	1	1	0	0	0	0	0	1
DATA	984	12	49	ref|NM_001207021|tc|TC1668482|nap|NAP060131-1	mm|chr15:82038197-82037935	0		1191	742	A_51_P520699	AI848285	NM_001207021	ref|Mus musculus expressed sequence AI848285 (AI848285), mRNA [NM_001207021]	0	0.144259	189.231	0.13574	194.994	0.117548	184.568	0.121049	181.82	0	0	0	0	0	1	1	0	0	0	0	0	1	1	0	0	0	0	0	1	1	0	0	0	0	0	1
DATA	985	12	50	ref|NM_146893|ens|ENSMUST00000099800|tc|TC1600275|nap|NAP021867-001	mm|chr2:88853416-88853357	0		803	744	A_51_P365844	Olfr1216	NM_146893	ref|Mus musculus olfactory receptor 1216 (Olfr1216), mRNA [NM_146893]	0	0.00639811	8.39271	0.0078908	11.3353	0.00531727	8.34891	0.00422268	6.34263	0	0	0	0	0	0	0	0	0	0	0	0	0	0	0	0	0	0	0	0	0	0	0	0	0	0	0
DATA	986	12	51	gb|AK008708|tc|TC1725007|riken|2210011K15|nap|NAP091165-1	mm|chr1:123251771-123251712	0		1663	746	A_55_P2282830	2210011K15Rik	AK008708	gb|Mus musculus adult male stomach cDNA, RIKEN full-length enriched library, clone:2210011K15 product:unclassifiable, full insert sequence. [AK008708]	0	0.00642499	8.42797	0.00792548	11.3852	0.00533843	8.38213	0.00424182	6.37137	0	0	0	0	0	0	0	0	0	0	0	0	0	0	0	0	0	0	0	0	0	0	0	0	0	0	0
DATA	987	12	52	ref|NM_011568|ens|ENSMUST00000155325|gb|U89876|gb|BB054790	mm|chr11:120455916-120455857	0		1045	748	A_51_P154684	Alyref	NM_011568	ref|Mus musculus Aly/REF export factor (Alyref), mRNA [NM_011568]	0	11.9603	15688.9	12.6441	18163.6	10.3127	16192.5	10.266	15419.9	0	0	0	0	0	1	1	0	0	0	0	0	1	1	0	0	0	0	0	1	1	0	0	0	0	0	1
DATA	988	12	53	ref|NM_028216|ens|ENSMUST00000023265|gb|BC110462|gb|AK008851	mm|chr15:74546879-74546938	0		239	750	A_51_P253897	Psca	NM_028216	ref|Mus musculus prostate stem cell antigen (Psca), mRNA [NM_028216]	0	0.0310165	40.6859	0.0302517	43.4573	0.00735768	11.5527	0.00428166	6.43121	0	0	0	0	0	1	0	0	0	0	0	0	1	0	0	0	0	0	0	1	0	0	0	0	0	0	0
DATA	989	12	54	ref|NM_177249|ref|NM_133758|ens|ENSMUST00000106652|ens|ENSMUST00000106653	mm|chr7:119236944-119245254	0		3299	752	A_55_P2031432	Usp47	NM_177249	ref|Mus musculus ubiquitin specific peptidase 47 (Usp47), transcript variant 1, mRNA [NM_177249]	0	0.492095	645.504	0.461615	663.122	0.437003	686.16	0.464227	697.287	0	0	0	0	0	1	1	0	0	0	0	0	1	1	0	0	0	0	0	1	1	0	0	0	0	0	1
DATA	990	12	55	ref|NM_001081054|ens|ENSMUST00000146937|ens|ENSMUST00000020012|gb|BC070459	mm|chr10:43594408-43594349	0		1557	754	A_51_P243930	Qrsl1	NM_001081054	ref|Mus musculus glutaminyl-tRNA synthase (glutamine-hydrolyzing)-like 1 (Qrsl1), mRNA [NM_001081054]	0	0.873399	1145.68	0.83029	1192.73	0.963685	1513.13	0.950863	1428.23	0	0	0	0	0	1	1	0	0	0	0	0	1	1	0	0	0	0	0	1	1	0	0	0	0	0	1
DATA	991	12	56		mm|chr7:106772402-106772343	0		0	756	A_55_P2003973	A_55_P2003973	A_55_P2003973	Unknown	0	0.0065589	8.60362	0.0120431	17.3003	0.00545012	8.5575	0.00786256	11.8099	0	0	0	0	0	0	0	0	0	0	0	0	1	0	0	0	0	0	0	0	0	0	0	0	0	0	1
DATA	992	12	57	ref|NM_001039126|ref|NM_023046|ens|ENSMUST00000164117|ens|ENSMUST00000027538	mm|chr1:93455932-93455991	0		5735	568	A_51_P111757	Asb1	NM_001039126	ref|Mus musculus ankyrin repeat and SOCS box-containing 1 (Asb1), transcript variant 1, mRNA [NM_001039126]	0	0.356826	468.065	0.362776	521.138	0.372736	585.251	0.398715	598.885	0	0	0	0	0	1	1	0	0	0	0	0	1	1	0	0	0	0	0	1	1	0	0	0	0	0	1
DATA	993	12	58	ref|NM_177614|ref|NM_001171026|ens|ENSMUST00000164259|ens|ENSMUST00000080975	mm|chr10:126532833-126532774	0		2365	759	A_51_P109171	Os9	NM_177614	ref|Mus musculus amplified in osteosarcoma (Os9), transcript variant 2, mRNA [NM_177614]	0	1.70461	2236.02	1.67516	2406.41	2.00276	3144.63	1.99234	2992.57	0	0	0	0	0	1	1	0	0	0	0	0	1	1	0	0	0	0	0	1	1	0	0	0	0	0	1
DATA	994	12	59		mm|chr7:066829603-066829544	0		0	761	A_55_P2062886	A_55_P2062886	A_55_P2062886	Unknown	0	0.00663683	8.70585	0.00821665	11.8034	0.00551767	8.66356	0.00440003	6.60901	0	0	0	0	0	0	0	0	0	0	0	0	0	0	0	0	0	0	0	0	0	0	0	0	0	0	0
DATA	995	12	60	ref|NM_001013829|ens|ENSMUST00000110531|ens|ENSMUST00000048635|gb|BC042839	mm|chr2:122174994-122174935	0		1191	763	A_55_P2098354	Shf	NM_001013829	ref|Mus musculus Src homology 2 domain containing F (Shf), mRNA [NM_001013829]	0	0.955856	1253.84	1.05948	1521.97	1.25407	1969.08	1.22218	1835.76	0	0	0	0	0	1	1	0	0	0	0	0	1	1	0	0	0	0	0	1	1	0	0	0	0	0	1
DATA	996	12	61	ref|NM_001105152|ref|NM_001105068|ref|NM_001105072|ref|NM_001105073	mm|chr7:10513323-10513264	0		2217	765	A_55_P2143623	Vmn2r48	NM_001105152	ref|Mus musculus vomeronasal 2, receptor 48 (Vmn2r48), mRNA [NM_001105152]	0	0.0066846	8.76851	0.00829011	11.909	0.00556062	8.73101	0.00443696	6.66449	0	0	0	0	0	0	0	0	0	0	0	0	0	0	0	0	0	0	0	0	0	0	0	0	0	0	0
DATA	998	12	63	ref|NM_026344|ens|ENSMUST00000139332|ens|ENSMUST00000030265|ens|ENSMUST00000125781	mm|chr4:117561578-117561519	0		2195	768	A_51_P440892	Dph2	NM_026344	ref|Mus musculus DPH2 homolog (S. cerevisiae) (Dph2), mRNA [NM_026344]	0	1.35483	1777.2	1.34244	1928.46	1.47927	2322.68	1.52836	2295.66	0	0	0	0	0	1	1	0	0	0	0	0	1	1	0	0	0	0	0	1	1	0	0	0	0	0	1
DATA	999	12	64	gb|AK007003|tc|TC1696921|riken|1700085B13|nap|NAP092112-1	mm|chr7:29221914-29221972	0		289	770	A_55_P2083824	1700085B13Rik	AK007003	gb|Mus musculus adult male testis cDNA, RIKEN full-length enriched library, clone:1700085B13 product:unclassifiable, full insert sequence. [AK007003]	0	0.0508796	66.7412	0.0508485	73.0452	0.0437342	68.6693	0.0396507	59.5569	0	0	0	0	0	1	1	0	0	0	0	0	1	1	0	0	0	0	0	1	1	0	0	0	0	0	1
DATA	1000	12	65	ens|ENSMUST00000095561|ens|ENSMUST00000095562|ref|XM_001480992|ref|XM_001003396	mm|chr14:106874629-106874688	0		492	772	A_55_P2146646	ENSMUST00000095561	ENSMUST00000095561	ens|predicted gene 4666 [Source:MGI Symbol;Acc:MGI:3805017] [ENSMUST00000095561]	0	0.00676841	8.87844	0.0084257	12.1037	0.00563956	8.85495	0.00450404	6.76524	0	0	0	0	0	0	0	0	0	0	0	0	0	0	0	0	0	0	0	0	0	0	0	0	0	0	0
DATA	1001	12	66	ref|NM_008624|ens|ENSMUST00000119472|ens|ENSMUST00000122384|ens|ENSMUST00000035045	mm|chr9:99288485-99288426	0		1385	773	A_55_P2060303	Mras	NM_008624	ref|Mus musculus muscle and microspikes RAS (Mras), mRNA [NM_008624]	0	0.68848	903.112	0.699089	1004.26	0.496861	780.146	0.5001	751.169	0	0	0	0	0	1	1	0	0	0	0	0	1	1	0	0	0	0	0	1	1	0	0	0	0	0	1
DATA	1002	12	67	ref|NM_008553|ens|ENSMUST00000020243|gb|AK141866|gb|M95603	mm|chr10:86955161-86955102	0		1244	775	A_51_P437327	Ascl1	NM_008553	ref|Mus musculus achaete-scute complex homolog 1 (Drosophila) (Ascl1), mRNA [NM_008553]	0	0.0298431	39.1466	0.0372784	53.5513	0.0301048	47.269	0.0286027	42.9623	0	0	0	0	0	1	0	0	0	0	0	0	1	0	0	0	0	0	0	1	1	0	0	0	0	0	1
DATA	1003	12	68	gb|AK020921|riken|A930033C23|nap|NAP022914-001	mm|chr5:35739527-35739468	0		1162	777	A_55_P2331332	A930033C23Rik	AK020921	gb|Mus musculus adult retina cDNA, RIKEN full-length enriched library, clone:A930033C23 product:hypothetical protein, full insert sequence. [AK020921]	0	0.00681784	8.94329	0.00851825	12.2367	0.00568712	8.92962	0.00454259	6.82314	0	0	0	0	0	0	0	0	0	0	0	0	0	0	0	0	0	0	0	0	0	0	0	0	0	0	0
DATA	1004	12	69	ref|NM_009977|ens|ENSMUST00000089200|ens|ENSMUST00000162452|gb|BC117047	mm|chr2:150404490-150404549	0		795	779	A_51_P137419	Cst7	NM_009977	ref|Mus musculus cystatin F (leukocystatin) (Cst7), mRNA [NM_009977]	0	0.00683074	8.96021	0.00854639	12.2771	0.00570083	8.95115	0.00455307	6.83889	0	0	0	0	0	0	0	0	0	0	0	0	0	0	0	0	0	0	0	0	0	0	0	0	0	0	0
DATA	1005	12	70	nap|NAP113723-1	mm|chr9:035381823-035381764	0		162	781	A_55_P2048101	NAP113723-1	NAP113723-1	Unknown	0	0.617189	809.597	0.54537	783.439	0.372005	584.103	0.35078	526.885	0	0	0	0	0	1	1	0	0	0	0	0	1	1	0	0	0	0	0	1	1	0	0	0	0	0	1
DATA	1006	12	71	gb|AK132916|riken|4930515A19	mm|chr8:128040891-128040832	0		2966	783	A_55_P2123566	Sipa1l2	AK132916	gb|Mus musculus adult male testis cDNA, RIKEN full-length enriched library, clone:4930515A19 product:hypothetical protein, full insert sequence. [AK132916]	0	0.445453	584.322	0.565949	813	0.421078	661.155	0.469369	705.01	0	0	0	0	0	1	1	0	0	0	0	0	1	1	0	0	0	0	0	1	1	0	0	0	0	0	1
DATA	1007	12	72	ens|ENSMUST00000146845|gb|AK079928|riken|A530010F05|nap|NAP023485-001	mm|chr2:125102846-125102905	0		957	784	A_52_P876226	ENSMUST00000146845	ENSMUST00000146845	ens|RIKEN cDNA A530010F05 gene [Source:MGI Symbol;Acc:MGI:2685406] [ENSMUST00000146845]	0	0.00685745	8.99525	0.00861568	12.3767	0.00572805	8.9939	0.00457468	6.87135	0	0	0	0	0	0	0	0	0	0	0	0	0	0	0	0	0	0	0	0	0	0	0	0	0	0	0
DATA	1008	12	73		mm|chr7:034960919-034960978	0		0	786	A_55_P1997894	A_55_P1997894	A_55_P1997894	Unknown	0	74.5494	97790.1	76.5122	109912	64.9675	102009	63.846	95899.2	0	0	0	0	0	1	1	0	0	0	0	1	1	1	0	0	0	0	0	1	1	0	0	0	0	0	1
DATA	1009	12	74	nap|NAP059909-1	mm|chr14:062178493-062178552	0		821	788	A_55_P2031651	NAP059909-1	NAP059909-1	Unknown	0	0.00695175	9.11894	0.00865391	12.4316	0.00985146	15.4683	0.00671864	10.0917	0	0	0	0	0	1	0	0	0	0	0	0	0	0	0	0	0	0	0	1	0	0	0	0	0	0	1
DATA	1010	12	75	ref|NM_153551|ens|ENSMUST00000011623|gb|BC035208|gb|AK040537	mm|chr17:57205573-57205514	0		2425	790	A_52_P51429	Dennd1c	NM_153551	ref|Mus musculus DENN/MADD domain containing 1C (Dennd1c), mRNA [NM_153551]	0	0.0366782	48.1125	0.0270496	38.8575	0.4213	661.503	0.439066	659.494	0	0	0	0	0	1	1	0	0	0	0	0	1	0	0	0	0	0	0	1	1	0	0	0	0	0	1
DATA	1011	12	76	ref|NM_001039373|ens|ENSMUST00000033542|gb|U32332|tc|TC1588970	mm|chrX:72655878-72655819	0		1496	792	A_55_P1972628	Mtcp1	NM_001039373	ref|Mus musculus mature T-cell proliferation 1 (Mtcp1), transcript variant 1, mRNA [NM_001039373]	0	0.116742	153.135	0.120337	172.867	0.148767	233.587	0.146877	220.615	0	0	0	0	0	1	1	0	0	0	0	0	1	1	0	0	0	0	0	1	1	0	0	0	0	0	1
DATA	1012	12	77		unmapped	0		0	794	A_55_P2150476	A_55_P2150476	A_55_P2150476	Unknown	0	0.0194697	25.5394	0.0139855	20.0906	0.0191119	30.0085	0.012383	18.5997	0	0	0	0	0	1	0	0	0	0	0	0	1	0	0	0	0	0	0	1	0	0	0	0	0	0	1
DATA	1013	12	78	ref|NM_021395|ens|ENSMUST00000162560|ens|ENSMUST00000161318|ens|ENSMUST00000066601	mm|chr9:44199354-44199413	0		3333	796	A_65_P20167	Hyou1	NM_021395	ref|Mus musculus hypoxia up-regulated 1 (Hyou1), mRNA [NM_021395]	0	0.133206	174.733	0.110107	158.172	0.17378	272.861	0.187741	281.993	0	0	0	0	0	1	1	0	0	0	0	0	1	1	0	0	0	0	0	1	1	0	0	0	0	0	1
DATA	1014	12	79	ens|ENSMUST00000051301|ref|XM_003085221|ref|XM_003086091|gb|AK078053	mm|chr18:36461008-36461067	0		14775	798	A_55_P2420873	Pura	ENSMUST00000051301	ens|purine rich element binding protein A [Source:MGI Symbol;Acc:MGI:103079] [ENSMUST00000051301]	0	0.0639132	83.838	0.0822525	118.158	0.0993213	155.949	0.109081	163.844	0	0	0	0	0	1	1	0	0	0	0	0	1	1	0	0	0	0	0	1	1	0	0	0	0	0	1
DATA	1015	12	80			66	Structural	0	1	DarkCorner	DarkCorner	DarkCorner		1	0.00681848	8.94413	0.00870305	12.5022	0.00568875	8.93218	0.00453514	6.81195	0	0	0	0	0	0	0	0	0	0	0	0	0	0	0	0	0	0	0	0	0	0	0	0	0	0	0
DATA	1016	12	81			66	Structural	0	1	DarkCorner	DarkCorner	DarkCorner		1	0.00679851	8.91794	0.00869866	12.4959	0.00566891	8.90104	0.00451731	6.78517	0	0	0	0	0	0	0	0	0	0	0	0	0	0	0	0	0	0	0	0	0	0	0	0	0	0	0
DATA	1017	12	82			66	Structural	0	1	DarkCorner	DarkCorner	DarkCorner		1	0.00677677	8.88941	0.00869221	12.4866	0.00564515	8.86373	0.00449649	6.75389	0	0	0	0	0	0	0	0	0	0	0	0	0	0	0	0	0	0	0	0	0	0	0	0	0	0	0
DATA	1018	12	83			66	Structural	0	1	DarkCorner	DarkCorner	DarkCorner		1	0.00674949	8.85363	0.00868252	12.4727	0.00561722	8.81987	0.0044734	6.71923	0	0	0	0	0	0	0	0	0	0	0	0	0	0	0	0	0	0	0	0	0	0	0	0	0	0	0
DATA	1019	12	84			66	Structural	0	1	DarkCorner	DarkCorner	DarkCorner		1	0.00671915	8.81383	0.00866844	12.4525	0.00558485	8.76905	0.0044455	6.67731	0	0	0	0	0	0	0	0	0	0	0	0	0	0	0	0	0	0	0	0	0	0	0	0	0	0	0
DATA	1020	12	85			66	Structural	0	1	DarkCorner	DarkCorner	DarkCorner		1	0.00668538	8.76953	0.00865002	12.426	0.00554824	8.71157	0.00441514	6.63171	0	0	0	0	0	0	0	0	0	0	0	0	0	0	0	0	0	0	0	0	0	0	0	0	0	0	0
DATA	1021	13	1			66	Structural	0	1	DarkCorner	DarkCorner	DarkCorner		1	0.00592367	7.77036	0.00714087	10.2581	0.00482058	7.56903	0.00378648	5.68743	0	0	0	0	0	0	0	0	0	0	0	0	0	0	0	0	0	0	0	0	0	0	0	0	0	0	0
DATA	1022	13	2			66	Structural	0	1	DarkCorner	DarkCorner	DarkCorner		1	0.00591383	7.75745	0.00713776	10.2536	0.00483737	7.5954	0.00379407	5.69884	0	0	0	0	0	0	0	0	0	0	0	0	0	0	0	0	0	0	0	0	0	0	0	0	0	0	0
DATA	1023	13	3			66	Structural	0	1	DarkCorner	DarkCorner	DarkCorner		1	0.00590529	7.74625	0.00713539	10.2502	0.00485421	7.62184	0.00380069	5.70878	0	0	0	0	0	0	0	0	0	0	0	0	0	0	0	0	0	0	0	0	0	0	0	0	0	0	0
DATA	1024	13	4			66	Structural	0	1	DarkCorner	DarkCorner	DarkCorner		1	0.00589702	7.73541	0.00713209	10.2454	0.00486859	7.64442	0.00380654	5.71757	0	0	0	0	0	0	0	0	0	0	0	0	0	0	0	0	0	0	0	0	0	0	0	0	1	0	0
DATA	1025	13	5			66	Structural	0	1	DarkCorner	DarkCorner	DarkCorner		1	0.00588902	7.7249	0.00712996	10.2424	0.00488153	7.66474	0.00381205	5.72584	0	0	0	0	0	0	0	0	0	0	0	0	0	0	0	0	0	0	0	0	0	0	0	0	0	0	0
DATA	1026	13	6	ref|NM_007443|ens|ENSMUST00000030041|gb|AK004907|gb|D28812	mm|chr4:62804711-62804386	0		1100	799	A_51_P145785	Ambp	NM_007443	ref|Mus musculus alpha 1 microglobulin/bikunin (Ambp), mRNA [NM_007443]	0	0.00693412	9.09582	0.00712824	10.2399	0.00489284	7.68248	0.00381664	5.73274	0	0	0	0	0	1	0	0	0	0	0	0	0	0	0	0	0	0	0	0	0	0	0	0	0	0	0
DATA	1027	13	7	ref|NM_148925|ref|NM_001110253|ens|ENSMUST00000084715|ens|ENSMUST00000167595	mm|chr9:123699114-123699055	0		7455	801	A_52_P667477	Fyco1	NM_148925	ref|Mus musculus FYVE and coiled-coil domain containing 1 (Fyco1), transcript variant 1, mRNA [NM_148925]	0	0.169572	222.436	0.181774	261.123	0.115164	180.825	0.114862	172.527	0	0	0	0	0	1	1	0	0	0	0	0	1	1	0	0	0	0	0	1	1	0	0	0	0	0	1
DATA	1028	13	8	gb|AK084110|gb|BB174519|riken|D130095D21	mm|chr12:79350742-79350801	0		1173	803	A_55_P2300913	D130095D21Rik	AK084110	gb|Mus musculus 12 days embryo spinal ganglion cDNA, RIKEN full-length enriched library, clone:D130095D21 product:unclassifiable, full insert sequence. [AK084110]	0	0.0107193	14.0611	0.0167355	24.041	0.00648789	10.1869	0.0107565	16.1567	0	0	0	0	0	1	0	0	0	0	0	0	1	0	0	0	0	0	0	1	0	0	0	0	0	0	1
DATA	1029	13	9	gb|BC006659|tc|TC1589981	mm|chr16:13780637-13780578	0		88	805	A_66_P111515	BC006659	BC006659	gb|Mus musculus LOC622757 gene, mRNA (cDNA clone IMAGE:3501077), **** WARNING: chimeric clone ****. [BC006659]	0	0.00586378	7.6918	0.00958217	13.765	0.00599059	9.40612	0.00701995	10.5442	0	0	0	0	0	0	0	0	0	0	0	0	1	0	0	0	0	0	0	1	0	0	0	0	0	0	1
DATA	1030	13	10	ens|ENSMUST00000121077	mm|chr9:96760377-96760318	0		76	807	A_55_P2036774	Acpl2	ENSMUST00000121077	ens|acid phosphatase-like 2 [Source:MGI Symbol;Acc:MGI:2442444] [ENSMUST00000121077]	0	0.00585916	7.68574	0.00712549	10.236	0.00492689	7.73595	0.00383093	5.7542	0	0	0	0	0	0	0	0	0	0	0	0	0	0	0	0	0	0	0	0	0	0	0	0	0	0	0
DATA	1031	13	11	ref|NM_146840|ens|ENSMUST00000058750|gb|BC128265|gb|BC128266	mm|chr7:109642406-109642347	0		881	809	A_66_P110110	Olfr545	NM_146840	ref|Mus musculus olfactory receptor 545 (Olfr545), mRNA [NM_146840]	0	0.00928759	12.183	0.0071262	10.237	0.0064813	10.1766	0.00596786	8.96396	0	0	0	0	0	1	0	0	0	0	0	0	0	0	0	0	0	0	0	1	0	0	0	0	0	0	1
DATA	1032	13	12	ref|NM_001004143|ens|ENSMUST00000041683|gb|AK034492|gb|AK155071	mm|chr11:60966417-60966358	0		3307	811	A_52_P413623	Usp22	NM_001004143	ref|Mus musculus ubiquitin specific peptidase 22 (Usp22), mRNA [NM_001004143]	0	0.503756	660.8	0.489722	703.498	0.397003	623.353	0.426128	640.06	0	0	0	0	0	1	1	0	0	0	0	0	1	1	0	0	0	0	0	1	1	0	0	0	0	0	1
DATA	1033	13	13	ref|NM_030688|ens|ENSMUST00000113063|gb|AF284437|gb|AK045976	mm|chrX:135381428-135381487	0		2445	813	A_55_P1954246	Il1rapl2	NM_030688	ref|Mus musculus interleukin 1 receptor accessory protein-like 2 (Il1rapl2), mRNA [NM_030688]	0	0.00585009	7.67385	0.0071301	10.2426	0.00494357	7.76215	0.00383951	5.76709	0	0	0	0	0	0	0	0	0	0	0	0	0	0	0	0	0	0	0	0	0	0	0	0	0	0	0
DATA	1034	13	14	ref|NM_011283|ens|ENSMUST00000027032|gb|AF155141|gb|AF146593	mm|chr1:4334405-4334346	0		6690	815	A_55_P1979549	Rp1	NM_011283	ref|Mus musculus retinitis pigmentosa 1 (human) (Rp1), transcript variant 1, mRNA [NM_011283]	0	0.0058486	7.67189	0.00713247	10.246	0.00494752	7.76835	0.00384214	5.77103	0	0	0	0	0	0	0	0	0	0	0	0	0	0	0	0	0	0	0	0	0	0	0	0	0	0	0
DATA	1035	13	15	ref|NM_153178|ens|ENSMUST00000044113|gb|AK142854|tc|TC1598111	mm|chr15:72935764-72935705	0		4321	817	A_55_P2002133	Eif2c2	NM_153178	ref|Mus musculus eukaryotic translation initiation factor 2C, 2 (Eif2c2), mRNA [NM_153178]	0	0.537318	704.826	0.570401	819.396	0.532488	836.085	0.577092	866.815	0	0	0	0	0	1	1	0	0	0	0	0	1	1	0	0	0	0	1	1	1	0	0	0	0	0	1
DATA	1036	13	16	ref|NM_010072|ens|ENSMUST00000154111|gb|AK005268|gb|AK004834	mm|chr2:168034706-168034647	0		2134	819	A_51_P397834	Dpm1	NM_010072	ref|Mus musculus dolichol-phosphate (beta-D) mannosyltransferase 1 (Dpm1), mRNA [NM_010072]	0	0.0752609	98.7233	0.0792512	113.846	0.0759867	119.31	0.0675573	101.474	0	0	0	0	0	1	1	0	0	0	0	0	1	1	0	0	0	0	0	1	1	0	0	0	0	0	1
DATA	1037	13	17	ref|NM_028623|ens|ENSMUST00000025764|gb|AK003744|gb|BC027680	mm|chr19:5348041-5347982	0		614	821	A_52_P59206	Cst6	NM_028623	ref|Mus musculus cystatin E/M (Cst6), mRNA [NM_028623]	0	0.193098	253.296	0.180843	259.786	0.136732	214.689	0.132181	198.542	0	0	0	0	0	1	1	0	0	0	0	0	1	1	0	0	0	0	0	1	1	0	0	0	0	0	1
DATA	1038	13	18	ref|NM_010170|ens|ENSMUST00000022182|gb|U92972|gb|AK089444	mm|chr13:96471885-96471944	0		1625	823	A_51_P261164	F2rl2	NM_010170	ref|Mus musculus coagulation factor II (thrombin) receptor-like 2 (F2rl2), mRNA [NM_010170]	0	0.00585145	7.67563	0.00715274	10.2751	0.00496131	7.79	0.00385386	5.78864	0	0	0	0	0	0	0	0	0	0	0	0	0	0	0	0	0	0	0	0	0	0	0	0	0	0	0
DATA	1039	13	19	ref|XM_990959|ref|XM_003085853	mm|chr13:49995186-49995127	0		2557	825	A_55_P2062329	Gm8674	XM_990959	ref|PREDICTED: Mus musculus predicted gene 8674 (Gm8674), mRNA [XM_990959]	0	0.00613184	8.04343	0.00715953	10.2849	0.00496391	7.79408	0.00385706	5.79344	0	0	0	0	0	1	0	0	0	0	0	0	0	0	0	0	0	0	0	0	0	0	0	0	0	0	0
DATA	1040	13	20	ref|NM_009479|ens|ENSMUST00000033276|ens|ENSMUST00000106145|ens|ENSMUST00000106146	mm|chr7:140878128-140878069	0		1695	827	A_55_P2001871	Uros	NM_009479	ref|Mus musculus uroporphyrinogen III synthase (Uros), mRNA [NM_009479]	0	1.19327	1565.27	1.23855	1779.21	1.94892	3060.1	2.06894	3107.62	0	0	0	0	0	1	1	0	0	0	0	0	1	1	0	0	0	0	0	1	1	0	0	0	0	0	1
DATA	1041	13	21	ref|NM_001081196|ens|ENSMUST00000096753|gb|AK004010|gb|BY431163	mm|chr19:8908365-8908424	0		5458	829	A_65_P18167	Hnrnpul2	NM_001081196	ref|Mus musculus heterogeneous nuclear ribonucleoprotein U-like 2 (Hnrnpul2), mRNA [NM_001081196]	0	0.569821	747.461	0.688198	988.614	0.852142	1337.99	0.798055	1198.71	0	0	0	0	0	1	1	0	0	0	0	0	1	1	0	0	0	0	0	1	1	0	0	0	0	0	1
DATA	1042	13	22	ref|NM_013508|ens|ENSMUST00000008542	mm|chr10:92710237-92710178	0		4157	831	A_55_P2018994	Elk3	NM_013508	ref|Mus musculus ELK3, member of ETS oncogene family (Elk3), transcript variant 1, mRNA [NM_013508]	0	0.845412	1108.97	0.813109	1168.05	0.5964	936.437	0.660667	992.347	0	0	0	0	0	1	1	0	0	0	0	0	1	1	0	0	0	0	0	1	1	0	0	0	0	0	1
DATA	1043	13	23	ref|NM_175025|ref|NM_001253834|ref|NM_001253831|ens|ENSMUST00000112558	mm|chr9:105313784-105313725	0		4779	833	A_55_P2051899	Atp2c1	NM_175025	ref|Mus musculus ATPase, Ca++-sequestering (Atp2c1), transcript variant 2, mRNA [NM_175025]	0	0.838486	1099.88	0.858224	1232.86	1.72829	2713.67	1.71086	2569.77	0	0	0	0	0	1	1	0	0	0	0	0	1	1	0	0	0	0	0	1	1	0	0	0	0	0	1
DATA	1044	13	24	ref|NM_033614|ref|NM_001170959|ens|ENSMUST00000025956|ens|ENSMUST00000112329	mm|chr19:38258322-38258381	0		2843	835	A_66_P134394	Pde6c	NM_033614	ref|Mus musculus phosphodiesterase 6C, cGMP specific, cone, alpha prime (Pde6c), transcript variant 1, mRNA [NM_033614]	0	0.0222692	29.2116	0.0173475	24.9201	0.0107866	16.9365	0.00953142	14.3166	0	0	0	0	0	1	0	0	0	0	0	0	1	0	0	0	0	0	0	1	0	0	0	0	0	0	1
DATA	1045	13	25	ref|NM_020597|ens|ENSMUST00000022464|gb|BC140208|gb|BC141601	mm|chr14:32963358-32963417	0		167	837	A_52_P125636	Msmb	NM_020597	ref|Mus musculus beta-microseminoprotein (Msmb), mRNA [NM_020597]	0	0.00589079	7.72724	0.00722377	10.3771	0.0049854	7.82782	0.00388471	5.83497	0	0	0	0	0	0	0	0	0	0	0	0	0	0	0	0	0	0	0	0	0	0	0	0	0	0	0
DATA	1046	13	26	ref|NM_181753|ens|ENSMUST00000068355|gb|BC125611|gb|BC132010	mm|chr17:42694462-42694403	0		1093	839	A_51_P348792	Opn5	NM_181753	ref|Mus musculus opsin 5 (Opn5), mRNA [NM_181753]	0	0.00590034	7.73976	0.00723627	10.3951	0.00499026	7.83545	0.00389083	5.84417	0	0	0	0	0	0	0	0	0	0	0	0	0	0	0	0	0	0	0	0	0	0	0	0	0	0	0
DATA	1047	13	27	ref|NM_009873|ens|ENSMUST00000042410|ens|ENSMUST00000165117|gb|AF132483	mm|chr5:3522106-3522165	0		2350	841	A_55_P2079630	Cdk6	NM_009873	ref|Mus musculus cyclin-dependent kinase 6 (Cdk6), mRNA [NM_009873]	0	0.00591094	7.75366	0.00725089	10.4161	0.00499578	7.84412	0.00389691	5.85331	0	0	0	0	0	0	0	0	0	0	0	0	0	0	0	0	0	0	0	0	0	0	0	0	0	0	0
DATA	1048	13	28	ref|NM_173395|ens|ENSMUST00000086861|gb|AK029264|gb|BC056923	mm|chr1:93270468-93270527	0		2488	843	A_51_P121179	Fam132b	NM_173395	ref|Mus musculus family with sequence similarity 132, member B (Fam132b), mRNA [NM_173395]	0	0.284054	372.607	0.285324	409.875	0.23535	369.534	0.261323	392.518	0	0	0	0	0	1	1	0	0	0	0	0	1	1	0	0	0	0	0	1	1	0	0	0	1	0	1
DATA	1049	13	29	ref|NM_001101562|ens|ENSMUST00000164527	mm|chr7:24289792-24289733	0		816	845	A_55_P2077479	Vmn1r167	NM_001101562	ref|Mus musculus vomeronasal 1 receptor 167 (Vmn1r167), mRNA [NM_001101562]	0	0.00593505	7.7853	0.0072839	10.4635	0.00500792	7.86318	0.00391168	5.87549	0	0	0	0	0	0	0	0	0	0	0	0	0	0	0	0	0	0	0	0	0	0	0	0	0	0	0
DATA	1050	13	30	ref|NM_008037|ens|ENSMUST00000031017|gb|BC065131|gb|BY686139	mm|chr5:32460076-32460135	0		5726	847	A_55_P1995195	Fosl2	NM_008037	ref|Mus musculus fos-like antigen 2 (Fosl2), mRNA [NM_008037]	0	0.412841	541.544	0.409434	588.163	0.62268	977.7	0.60011	901.388	0	0	0	0	0	1	1	0	0	0	0	0	1	1	0	0	0	0	0	1	1	0	0	0	0	0	1
DATA	1051	13	31	ref|NM_173007|ens|ENSMUST00000090596|ens|ENSMUST00000031678|gb|AK050737	mm|chr6:21721482-21721423	0		2402	849	A_55_P2011061	Tspan12	NM_173007	ref|Mus musculus tetraspanin 12 (Tspan12), mRNA [NM_173007]	0	0.0130381	17.1027	0.0105693	15.183	0.0645317	101.324	0.0652614	98.0251	0	0	0	0	0	1	0	0	0	0	0	0	1	0	0	0	0	0	0	1	1	0	0	0	0	0	1
DATA	1052	13	32	ref|NM_008865|ens|ENSMUST00000035273|gb|AK167483|gb|M14647	mm|chr13:27341385-27341444	0		711	851	A_51_P108629	Prl3b1	NM_008865	ref|Mus musculus prolactin family 3, subfamily b, member 1 (Prl3b1), mRNA [NM_008865]	0	0.0642381	84.2642	0.0732206	105.183	0.335693	527.089	0.362051	543.815	0	0	0	0	0	1	1	0	0	0	0	0	1	1	0	0	0	0	0	1	1	0	0	0	0	0	1
DATA	1053	13	33	ens|ENSMUST00000103263|gb|AJ007295|gb|AJ007296|gb|M34199	mm|chr6:40997921-40997980	0		270	853	A_55_P2078281	ENSMUST00000103263	ENSMUST00000103263	ens|T-cell receptor beta, variable 2 [Source:MGI Symbol;Acc:MGI:98599] [ENSMUST00000103263]	0	0.00599303	7.86134	0.00736211	10.5759	0.00503844	7.9111	0.00394832	5.93053	0	0	0	0	0	0	0	0	0	0	0	0	0	0	0	0	0	0	0	0	0	0	0	0	0	0	0
DATA	1054	13	34	ens|ENSMUST00000069592|ens|ENSMUST00000028320|ens|ENSMUST00000139672|gb|U58109	mm|chr2:52077360-52077301	0		3511	855	A_55_P2116968	Neb	ENSMUST00000069592	ens|nebulin [Source:MGI Symbol;Acc:MGI:97292] [ENSMUST00000069592]	0	0.00619972	8.13247	0.00738391	10.6072	0.00504798	7.92608	0.0039586	5.94596	0	0	0	0	0	1	0	0	0	0	0	0	0	0	0	0	0	0	0	0	0	0	0	0	0	0	0
DATA	1055	13	35	nap|NAP013673-001	mm|chr12:115644933-115644874	0		738	857	A_55_P2017054	NAP013673-001	NAP013673-001	Unknown	0	0.00602845	7.9078	0.00740719	10.6406	0.00505815	7.94205	0.00396987	5.96289	0	0	0	0	0	0	0	0	0	0	0	0	0	0	0	0	0	0	0	0	0	0	0	0	0	0	0
DATA	1056	13	36	ref|NM_008233|ens|ENSMUST00000171312|ens|ENSMUST00000002911|gb|AK144669	mm|chr17:56239821-56239880	0		2052	859	A_51_P400773	Hdgfrp2	NM_008233	ref|Mus musculus hepatoma-derived growth factor, related protein 2 (Hdgfrp2), mRNA [NM_008233]	0	8.94493	11733.5	8.87334	12746.8	9.66508	15175.6	9.98065	14991.3	0	0	0	0	0	1	1	0	0	0	0	0	1	1	0	0	0	0	0	1	1	0	0	0	0	0	1
DATA	1057	13	37	gb|AK044267|tc|TC1599283|riken|A930004J17|nap|NAP124452-1	mm|chr4:131434614-131434555	0		4539	861	A_55_P2202598	A930004J17Rik	AK044267	gb|Mus musculus adult retina cDNA, RIKEN full-length enriched library, clone:A930004J17 product:unclassifiable, full insert sequence. [AK044267]	0	0.0158778	20.8276	0.0101742	14.6155	0.0123753	19.4311	0.0184734	27.7478	0	0	0	0	0	1	0	0	0	0	0	0	1	0	0	0	0	0	0	1	0	0	0	0	0	0	1
DATA	1058	13	38	ref|NM_027318|ens|ENSMUST00000085941|ens|ENSMUST00000156963|gb|AK080799	mm|chr5:137458284-137458225	0		818	863	A_55_P1980501	Znhit1	NM_027318	ref|Mus musculus zinc finger, HIT domain containing 1 (Znhit1), mRNA [NM_027318]	0	2.40773	3158.34	2.42142	3478.44	2.28123	3581.87	2.27127	3411.53	0	0	0	0	0	1	1	0	0	0	0	0	1	1	0	0	0	0	0	1	1	0	0	0	0	0	1
DATA	1059	13	39	ref|NM_001039120|ens|ENSMUST00000099205|gb|DQ012037|gb|BC139131	mm|chr2:152333593-152333534	0		545	865	A_55_P1974377	Defb26	NM_001039120	ref|Mus musculus defensin beta 26 (Defb26), mRNA [NM_001039120]	0	0.00610655	8.01025	0.0075089	10.7867	0.00510676	8.01838	0.00576307	8.65635	0	0	0	0	0	0	0	0	0	0	0	0	0	0	0	0	0	0	0	0	0	0	0	0	0	0	1
DATA	1060	13	40	ref|NM_001163721|ref|NM_001163722|gb|AK038662|gb|BC055936	mm|chr4:153396837-153396778	0		1183	866	A_55_P2099870	1190007F08Rik	NM_001163721	ref|Mus musculus RIKEN cDNA 1190007F08 gene (1190007F08Rik), transcript variant 1, mRNA [NM_001163721]	0	0.00612894	8.03962	0.00753687	10.8269	0.00712584	11.1886	0.0040355	6.06147	0	0	0	0	0	0	0	0	0	0	0	0	0	0	0	0	0	0	0	1	0	0	0	0	0	0	0
DATA	1061	13	41	ref|NM_001010941|ref|NM_008151|ens|ENSMUST00000036211|gb|D21061	mm|chr5:147394579-147394520	0		1615	868	A_51_P104718	Gpr12	NM_001010941	ref|Mus musculus G-protein coupled receptor 12 (Gpr12), transcript variant 1, mRNA [NM_001010941]	0	0.00615088	8.0684	0.00756578	10.8684	0.0051359	8.06413	0.00404982	6.08298	0	0	0	0	0	0	0	0	0	0	0	0	0	0	0	0	0	0	0	0	0	0	0	0	0	0	0
DATA	1062	13	42	ref|NM_001122660|ens|ENSMUST00000119823|gb|BC030173|ens|ENSMUST00000121273	mm|chr9:78153243-78153302	0		784	870	A_55_P2102065	Gm10639	NM_001122660	ref|Mus musculus predicted gene 10639 (Gm10639), mRNA [NM_001122660]	0	0.0093797	12.3038	0.0100593	14.4505	0.00515203	8.08945	0.00406504	6.10585	0	0	0	0	0	1	0	0	0	0	0	0	1	0	0	0	0	0	0	0	0	0	0	0	0	0	0
DATA	1063	13	43			1028	E1A	0	872	(+)E1A_r60_a22	E1A_r60_a22	E1A_r60_a22		1	2.36638	3104.09	2.18381	3137.1	2.09785	3293.94	2.29382	3445.4	0	0	0	0	0	1	1	0	0	0	0	0	1	1	0	0	0	0	0	1	1	0	0	0	0	0	1
DATA	1064	13	44	ref|NM_027203|ens|ENSMUST00000019878|gb|BC023108|gb|AK037634	mm|chr7:3611808-3611749	0		2113	874	A_51_P167513	Leng1	NM_027203	ref|Mus musculus leukocyte receptor cluster (LRC) member 1 (Leng1), mRNA [NM_027203]	0	0.843529	1106.5	0.855831	1229.42	0.82166	1290.13	0.796627	1196.56	0	0	0	0	0	1	1	0	0	0	0	0	1	1	0	0	0	0	0	1	1	0	0	0	0	0	1
DATA	1065	13	45	ref|NM_001198809|ens|ENSMUST00000070103|ens|ENSMUST00000114864|ens|ENSMUST00000114861	mm|chr2:10359731-10359790	0		867	876	A_55_P1956642	Sfmbt2	NM_001198809	ref|Mus musculus Scm-like with four mbt domains 2 (Sfmbt2), transcript variant 3, mRNA [NM_001198809]	0	0.421768	553.253	0.326671	469.272	0.328357	515.57	0.376805	565.976	0	0	0	0	0	1	1	0	0	0	0	0	1	1	0	0	0	0	0	1	1	0	0	0	0	0	1
DATA	1066	13	46	ref|NM_013840|ens|ENSMUST00000150719|ens|ENSMUST00000123836|gb|AK163983	mm|chrX:20529124-20529065	0		499	878	A_55_P2035439	Uxt	NM_013840	ref|Mus musculus ubiquitously expressed transcript (Uxt), mRNA [NM_013840]	0	3.85107	5051.64	3.91416	5622.8	3.56366	5595.48	3.48417	5233.35	0	0	0	0	0	1	1	0	0	0	0	0	1	1	0	0	0	0	0	1	1	0	0	0	0	0	1
DATA	1067	13	47		unmapped	0		0	880	A_55_P2050722	A_55_P2050722	A_55_P2050722	Unknown	0	0.0062977	8.261	0.00775484	11.14	0.00523942	8.22668	0.00415018	6.23373	0	0	0	0	0	0	0	0	0	0	0	0	0	0	0	0	0	0	0	0	0	0	0	0	0	0	0
DATA	1068	13	48	ref|NM_027182|ens|ENSMUST00000022053|gb|AK151568|gb|AK146877	mm|chr13:74050175-74050116	0		2001	882	A_51_P105709	Trip13	NM_027182	ref|Mus musculus thyroid hormone receptor interactor 13 (Trip13), mRNA [NM_027182]	0	7.49125	9826.63	7.45501	10709.3	6.33031	9939.54	6.10965	9176.92	0	0	0	0	0	1	1	0	0	0	0	0	1	1	0	0	0	0	0	1	1	0	0	0	0	0	1
DATA	1069	13	49	ref|NM_027195|gb|AK173341|gb|AK010559|gb|BC075673	mm|chr4:148319162-148319221	0		4309	884	A_55_P1995135	Casz1	NM_027195	ref|Mus musculus castor homolog 1, zinc finger (Drosophila) (Casz1), transcript variant 2, mRNA [NM_027195]	0	0.702113	920.996	0.695831	999.58	1.08013	1695.96	1.08938	1636.29	0	0	0	0	0	1	1	0	0	0	0	0	1	1	0	0	0	0	0	1	1	0	0	0	0	0	1
DATA	1070	13	50	ref|NM_010504|ens|ENSMUST00000094973|gb|BC116217|gb|BC119351	mm|chr4:88487994-88488053	0		274	886	A_51_P355829	Ifna4	NM_010504	ref|Mus musculus interferon alpha 4 (Ifna4), mRNA [NM_010504]	0	0.00637666	8.36457	0.00785848	11.2889	0.00529957	8.32111	0.00420689	6.31891	0	0	0	0	0	0	0	0	0	0	0	0	0	0	0	0	0	0	0	0	0	0	0	0	0	0	0
DATA	1071	13	51	ref|NM_001005424|ens|ENSMUST00000114217|gb|BC058122	mm|chr2:25430995-25430936	0		4624	888	A_55_P2143851	Gm996	NM_001005424	ref|Mus musculus predicted gene 996 (Gm996), mRNA [NM_001005424]	0	0.0380068	49.8554	0.0442324	63.541	0.0327647	51.4455	0.0296262	44.4997	0	0	0	0	0	1	1	0	0	0	0	0	1	1	0	0	0	0	0	1	1	0	0	0	0	0	1
DATA	1072	13	52	ref|NM_146825|ens|ENSMUST00000071725|ens|ENSMUST00000166333|gb|BC140119	mm|chr9:20091021-20091080	0		1026	890	A_55_P2158181	Olfr39	NM_146825	ref|Mus musculus olfactory receptor 39 (Olfr39), mRNA [NM_146825]	0	0.0191695	25.1456	0.0194666	27.9642	0.0244412	38.3764	0.0163204	24.5138	0	0	0	0	0	1	0	0	0	0	0	0	1	0	0	0	0	0	0	1	0	0	0	0	0	0	1
DATA	1073	13	53	ref|NR_024324|gb|AK021400|gb|BC094539|tc|TC1601162	mm|chr7:127741217-127741276	0		78	892	A_55_P2072131	E130201H02Rik	NR_024324	ref|Mus musculus RIKEN cDNA E130201H02 gene (E130201H02Rik), non-coding RNA [NR_024324]	0	0.00645662	8.46946	0.00796633	11.4438	0.00536438	8.42288	0.00426594	6.4076	0	0	0	0	0	0	0	0	0	0	0	0	0	0	0	0	0	0	0	0	0	0	0	0	0	0	0
DATA	1074	13	54	ref|NM_013614|ens|ENSMUST00000171737|gb|AK077679|gb|AK150283	mm|chr12:17557831-17557890	0		2069	894	A_55_P1995173	Odc1	NM_013614	ref|Mus musculus ornithine decarboxylase, structural 1 (Odc1), mRNA [NM_013614]	0	37.394	49051.5	37.2463	53505.3	42.9891	67499.3	42.2757	63499.7	0	0	0	0	0	1	1	0	0	0	0	0	1	1	0	0	0	0	0	1	1	0	0	0	0	0	1
DATA	1075	13	55	ref|NM_026617|ens|ENSMUST00000134203|ens|ENSMUST00000141206|ens|ENSMUST00000020446	mm|chr10:119657822-119659102	0		347	896	A_51_P368713	Tmbim4	NM_026617	ref|Mus musculus transmembrane BAX inhibitor motif containing 4 (Tmbim4), mRNA [NM_026617]	0	4.56239	5984.71	4.57184	6567.57	4.3463	6824.33	4.09486	6150.64	0	0	0	0	0	1	1	0	0	0	0	0	1	1	0	0	0	0	0	1	1	0	0	0	0	0	1
DATA	1076	13	56		mm|chrX:098995962-098995903	0		0	898	A_55_P2038573	A_55_P2038573	A_55_P2038573	Unknown	0	124.05	162723	121.889	175097	124.091	194841	122.378	183816	0	0	0	0	0	1	1	0	0	0	0	0	1	1	0	0	0	0	0	1	1	0	0	0	0	0	1
DATA	1077	13	57	ref|NM_028719|ens|ENSMUST00000057742|gb|AK043692|gb|BC043087	mm|chr9:104935202-104935261	0		1981	900	A_55_P2150697	Cpne4	NM_028719	ref|Mus musculus copine IV (Cpne4), mRNA [NM_028719]	0	0.00656308	8.60911	0.00811624	11.6592	0.00545386	8.56338	0.004345	6.52636	0	0	0	0	0	0	0	0	0	0	0	0	0	0	0	0	0	0	0	0	0	0	0	0	0	0	0
DATA	1078	13	58	ref|NM_028232|ens|ENSMUST00000024736|gb|AK014357|gb|AK154188	mm|chr17:53815496-53815437	0		2224	902	A_51_P487999	Sgol1	NM_028232	ref|Mus musculus shugoshin-like 1 (S. pombe) (Sgol1), mRNA [NM_028232]	0	7.57246	9933.16	7.3897	10615.5	8.66728	13608.9	8.52964	12811.9	0	0	0	0	0	1	1	0	0	0	0	0	1	1	0	0	0	0	0	1	1	0	0	0	0	0	1
DATA	1079	13	59	ens|ENSMUST00000059880|nap|NAP021787-001	mm|chrX:71816037-71815978	0		876	904	A_55_P2144481	ENSMUST00000059880	ENSMUST00000059880	ens|olfactory receptor 1326, pseudogene 1 [Source:MGI Symbol;Acc:MGI:3031160] [ENSMUST00000059880]	0	0.0193179	25.3402	0.0198288	28.4845	0.0144967	22.7619	0.00980548	14.7282	0	0	0	0	0	1	0	0	0	0	0	0	1	0	0	0	0	0	0	1	0	0	0	0	0	0	1
DATA	1080	13	60	ref|NM_019681|ens|ENSMUST00000000199|gb|BC059825|gb|AK042865	mm|chr2:31150630-31150689	0		3673	906	A_51_P114062	Ncs1	NM_019681	ref|Mus musculus neuronal calcium sensor 1 (Ncs1), mRNA [NM_019681]	0	0.118241	155.103	0.135029	193.972	0.0200874	31.5401	0.0214999	32.2936	0	0	0	0	0	1	1	0	0	0	0	0	1	1	0	0	0	0	0	1	0	0	0	0	0	0	1
DATA	1081	13	61	ref|NM_146137|ref|NM_001004293|ens|ENSMUST00000106656|ens|ENSMUST00000155782	mm|chr3:107994625-107994684	0		4960	908	A_55_P2127204	Amigo1	NM_146137	ref|Mus musculus adhesion molecule with Ig like domain 1 (Amigo1), transcript variant 1, mRNA [NM_146137]	0	0.197454	259.01	0.192339	276.3	0.157314	247.006	0.160844	241.594	0	0	0	0	0	1	1	0	0	0	0	0	1	1	0	0	0	0	0	1	1	0	0	0	0	0	1
DATA	1082	13	62	ref|NM_198018|ref|NM_198895|ref|NM_198894|ens|ENSMUST00000119983	mm|chr11:76232665-76232606	0		2806	910	A_55_P2157448	Abr	NM_198018	ref|Mus musculus active BCR-related gene (Abr), transcript variant 1, mRNA [NM_198018]	0	0.164338	215.57	0.166107	238.617	0.113798	178.679	0.11599	174.222	0	0	0	0	0	1	1	0	0	0	0	0	1	1	0	0	0	0	0	1	1	0	0	0	0	0	1
DATA	1084	13	64		mm|chr17:019430726-019430785	0		0	913	A_55_P2107382	A_55_P2107382	A_55_P2107382	Unknown	0	0.00672961	8.82755	0.0083615	12.0115	0.0056041	8.79928	0.00447369	6.71965	0	0	0	0	0	0	0	0	0	0	0	0	0	0	0	0	0	0	0	0	0	0	0	0	0	0	0
DATA	1085	13	65	ref|NM_010753|gb|AK007824|gb|AK134169|gb|BC011303	mm|chr5:34519382-34519323	0		1025	915	A_55_P2117928	Mxd4	NM_010753	ref|Mus musculus Max dimerization protein 4 (Mxd4), mRNA [NM_010753]	0	0.487025	638.854	0.519295	745.982	0.445092	698.861	0.415783	624.522	0	0	0	0	0	1	1	0	0	0	0	0	1	1	0	0	0	0	0	1	1	0	0	0	0	0	1
DATA	1086	13	66		mm|chr4:153978566-153978625	0		0	917	A_55_P2111782	A_55_P2111782	A_55_P2111782	Unknown	0	0.00676903	8.87927	0.00885614	12.7221	0.00790021	12.4045	0.00584965	8.7864	0	0	0	0	0	0	0	0	0	0	0	0	1	0	0	0	0	0	0	1	0	0	0	0	0	0	1
DATA	1087	13	67	ref|NM_020020|ens|ENSMUST00000070141|gb|AK145480|tc|TC1590008	mm|chrX:151420411-151420352	0		1552	919	A_55_P2058786	Magea8	NM_020020	ref|Mus musculus melanoma antigen, family A, 8 (Magea8), mRNA [NM_020020]	0	0.00678569	8.90112	0.00845768	12.1497	0.00565751	8.88313	0.0045169	6.78456	0	0	0	0	0	0	0	0	0	0	0	0	0	0	0	0	0	0	0	0	0	0	0	0	0	0	0
DATA	1088	13	68	ref|NM_028460|ref|NM_152799|ref|NM_001032413|ref|NM_001032414	mm|chr3:87564206-87564147	0		381	921	A_55_P2068891	Pear1	NM_028460	ref|Mus musculus platelet endothelial aggregation receptor 1 (Pear1), transcript variant 1, mRNA [NM_028460]	0	0.00680269	8.92342	0.00848678	12.1915	0.00590271	9.26814	0.00453062	6.80516	0	0	0	0	0	0	0	0	0	0	0	0	0	0	0	0	0	0	0	1	0	0	0	0	0	0	0
DATA	1089	13	69	ref|NM_138582|ens|ENSMUST00000007245|gb|AF134319|tc|TC1586813	mm|chr17:35163610-35163669	0		4236	923	A_51_P122055	D17H6S56E-3	NM_138582	ref|Mus musculus DNA segment, Chr 17, human D6S56E 3 (D17H6S56E-3), mRNA [NM_138582]	0	0.00681632	8.9413	0.00851505	12.2321	0.00568757	8.93034	0.00454049	6.81999	0	0	0	0	0	0	0	0	0	0	0	0	0	0	0	0	0	0	0	0	0	0	0	0	0	0	0
DATA	1090	13	70	gb|AF399829	mm|chr11:46569677-46569736	0		434	925	A_51_P371745	Havcr1	AF399829	gb|Mus musculus strain BALB/c TIM1 mRNA, complete cds. [AF399829]	0	0.00777721	10.2017	0.00922335	13.2496	0.00681079	10.694	0.0105586	15.8594	0	0	0	0	0	1	0	0	0	0	0	0	1	0	0	0	0	0	0	1	0	0	0	0	0	0	1
DATA	1091	13	71	ref|NM_032002|ens|ENSMUST00000164721|ens|ENSMUST00000139261|gb|BC027677	mm|chr9:55068089-55068030	0		1867	927	A_55_P2185900	Nrg4	NM_032002	ref|Mus musculus neuregulin 4 (Nrg4), mRNA [NM_032002]	0	0.00683981	8.97212	0.008568	12.3082	0.00570956	8.96486	0.00705085	10.5907	0	0	0	0	0	0	0	0	0	0	0	0	0	0	0	0	0	0	0	0	0	0	0	0	0	0	1
DATA	1092	13	72	ref|NM_027299|ens|ENSMUST00000021691|gb|AK008666|gb|BC016427	mm|chr12:109928560-109928501	0		1149	929	A_51_P122649	Degs2	NM_027299	ref|Mus musculus degenerative spermatocyte homolog 2 (Drosophila), lipid desaturase (Degs2), transcript variant 1, mRNA [NM_027299]	0	0.00684709	8.98166	0.00859012	12.3399	0.00571777	8.97776	0.00456544	6.85747	0	0	0	0	0	0	0	0	0	0	0	0	0	0	0	0	0	0	0	0	0	0	0	0	0	0	0
DATA	1093	13	73	ref|NM_133708|ens|ENSMUST00000113584|ens|ENSMUST00000135453|ens|ENSMUST00000037796	mm|chr1:75439491-75439550	0		1267	931	A_55_P2132517	Gmppa	NM_133708	ref|Mus musculus GDP-mannose pyrophosphorylase A (Gmppa), mRNA [NM_133708]	0	2.351	3083.92	2.29113	3291.27	2.82843	4441.06	2.959	4444.54	0	0	0	0	0	1	1	0	0	0	0	0	1	1	0	0	0	0	0	1	1	0	0	0	0	0	1
DATA	1094	13	74	ref|NM_001007266|ens|ENSMUST00000079134|gb|AY702326|gb|BC139118	mm|chr10:23661302-23661361	0		932	933	A_55_P2106720	Taar2	NM_001007266	ref|Mus musculus trace amine-associated receptor 2 (Taar2), mRNA [NM_001007266]	0	0.0068569	8.99452	0.00863096	12.3986	0.00572782	8.99354	0.00457276	6.86846	0	0	0	0	0	0	0	0	0	0	0	0	0	0	0	0	0	0	0	0	0	0	0	0	0	0	0
DATA	1095	13	75	ref|NM_001199090|ref|NM_026291|ens|ENSMUST00000082306|ens|ENSMUST00000102725	mm|chr4:109178087-109178028	0		731	934	A_55_P1952284	4930522H14Rik	NM_001199090	ref|Mus musculus RIKEN cDNA 4930522H14 gene (4930522H14Rik), transcript variant 2, mRNA [NM_001199090]	0	0.00685887	8.9971	0.00864798	12.423	0.00572928	8.99583	0.00457281	6.86853	0	0	0	0	0	0	0	0	0	0	0	0	0	0	0	0	0	0	0	0	0	0	0	0	0	0	0
DATA	1096	13	76	ref|NM_001044386|ref|NM_011768|ens|ENSMUST00000113927|ens|ENSMUST00000113926	mm|chrX:91322245-91322186	0		4726	936	A_55_P2166602	Zfx	NM_001044386	ref|Mus musculus zinc finger protein X-linked (Zfx), transcript variant 1, mRNA [NM_001044386]	0	0.224162	294.044	0.26274	377.433	0.245505	385.48	0.245647	368.971	0	0	0	0	0	1	1	0	0	0	0	0	1	1	0	0	0	0	0	1	1	0	0	0	0	0	1
DATA	1097	13	77		unmapped	0		0	938	A_55_P2103125	A_55_P2103125	A_55_P2103125	Unknown	0	0.00685198	8.98807	0.00867346	12.4597	0.00572216	8.98465	0.0045672	6.86011	0	0	0	0	0	0	0	0	0	0	0	0	0	0	0	0	0	0	0	0	0	0	0	0	0	0	0
DATA	1098	13	78	ref|NM_178218|ens|ENSMUST00000108817|gb|AK077568|gb|AK087537	mm|chr11:58768954-58769013	0		767	940	A_52_P615375	Hist3h2a	NM_178218	ref|Mus musculus histone cluster 3, H2a (Hist3h2a), mRNA [NM_178218]	0	0.450192	590.539	0.417864	600.273	0.345356	542.261	0.358507	538.491	0	0	0	0	0	1	1	0	0	0	0	0	1	1	0	0	0	0	0	1	1	0	0	0	0	0	1
DATA	1099	13	79	ref|NM_025902|ens|ENSMUST00000029815|gb|AK005184|gb|BC052543	mm|chr3:135070200-135070141	0		2044	942	A_51_P333965	Cisd2	NM_025902	ref|Mus musculus CDGSH iron sulfur domain 2 (Cisd2), mRNA [NM_025902]	0	0.0748972	98.2463	0.064403	92.5166	0.110996	174.28	0.0982402	147.561	0	0	0	0	0	1	1	0	0	0	0	0	1	1	0	0	0	0	0	1	1	0	0	0	0	0	1
DATA	1100	13	80	ref|NM_009423|ens|ENSMUST00000017530|ens|ENSMUST00000149437|gb|AK035056	mm|chr11:77972972-77972913	0		1968	944	A_51_P106059	Traf4	NM_009423	ref|Mus musculus TNF receptor associated factor 4 (Traf4), mRNA [NM_009423]	0	19.6054	25717.4	19.4928	28001.9	16.4286	25795.3	16.5132	24803.4	0	0	0	0	0	1	1	0	0	0	0	0	1	1	0	0	0	0	0	1	1	0	0	0	0	0	1
DATA	1101	13	81			66	Structural	0	1	DarkCorner	DarkCorner	DarkCorner		1	0.00680362	8.92464	0.00869113	12.485	0.00567197	8.90584	0.00452166	6.79171	0	0	0	0	0	0	0	0	0	0	0	0	0	0	0	0	0	0	0	0	0	0	0	0	0	0	0
DATA	1102	13	82			66	Structural	0	1	DarkCorner	DarkCorner	DarkCorner		1	0.00678245	8.89687	0.00868773	12.4802	0.00564989	8.87118	0.00450306	6.76377	0	0	0	0	0	0	0	0	0	0	0	0	0	0	0	0	0	0	0	0	0	0	0	0	0	0	0
DATA	1103	13	83			66	Structural	0	1	DarkCorner	DarkCorner	DarkCorner		1	0.00675766	8.86434	0.00867932	12.4681	0.00562389	8.83034	0.00448055	6.72996	0	0	0	0	0	0	0	0	0	0	0	0	0	0	0	0	0	0	0	0	0	0	0	0	0	0	0
DATA	1104	13	84			66	Structural	0	1	DarkCorner	DarkCorner	DarkCorner		1	0.00673086	8.8292	0.00866784	12.4516	0.00559323	8.78221	0.00445617	6.69335	0	0	0	0	0	0	0	0	0	0	0	0	0	0	0	0	0	0	0	0	0	0	0	0	0	0	0
DATA	1105	13	85			66	Structural	0	1	DarkCorner	DarkCorner	DarkCorner		1	0.00669863	8.78691	0.00865171	12.4284	0.00555863	8.72788	0.00442715	6.64975	0	0	0	0	0	0	0	0	0	0	0	0	0	0	0	0	0	0	0	0	0	0	0	0	0	0	0
DATA	1106	14	1			66	Structural	0	1	DarkCorner	DarkCorner	DarkCorner		1	0.00591901	7.76425	0.00713648	10.2517	0.00482715	7.57934	0.00378932	5.69171	0	0	0	0	0	0	0	0	0	0	0	0	0	0	0	0	0	0	0	0	0	0	0	0	0	0	0
DATA	1107	14	2			66	Structural	0	1	DarkCorner	DarkCorner	DarkCorner		1	0.00590988	7.75227	0.00713351	10.2475	0.00484372	7.60537	0.00379623	5.70208	0	0	0	0	0	0	0	0	0	0	0	0	0	0	0	0	0	0	0	0	0	0	0	0	0	0	0
DATA	1108	14	3			66	Structural	0	1	DarkCorner	DarkCorner	DarkCorner		1	0.00590065	7.74016	0.00713054	10.2432	0.00485887	7.62915	0.00380241	5.71136	0	0	0	0	0	0	0	0	0	0	0	0	0	0	0	0	0	0	0	0	0	0	0	0	0	0	0
DATA	1109	14	4			66	Structural	0	1	DarkCorner	DarkCorner	DarkCorner		1	0.0058923	7.72922	0.00712789	10.2394	0.00487264	7.65078	0.00380786	5.71955	0	0	0	0	0	0	0	0	0	0	0	0	0	0	0	0	0	0	0	0	0	0	0	0	0	0	0
DATA	1110	14	5			66	Structural	0	1	DarkCorner	DarkCorner	DarkCorner		1	0.00588467	7.71921	0.00712594	10.2366	0.00488471	7.66973	0.00381295	5.72719	0	0	0	0	0	0	0	0	0	0	0	0	0	0	0	0	0	0	0	0	0	0	0	0	0	0	0
DATA	1111	14	6	ens|ENSMUST00000144826|gb|BC010676|gb|AK201953|gb|AK197646	mm|chr3:51048571-51048630	0		4443	800	A_55_P2009069	Ccrn4l	ENSMUST00000144826	ens|CCR4 carbon catabolite repression 4-like (S. cerevisiae) [Source:MGI Symbol;Acc:MGI:109382] [ENSMUST00000144826]	0	133.077	174563	124.832	179324	189.424	297424	199.678	299925	0	0	0	0	0	1	1	0	0	0	0	0	1	1	0	0	0	0	0	1	1	0	0	1	0	1	1
DATA	1112	14	7	ref|NM_172775|ens|ENSMUST00000072093|gb|BC150701|gb|AB072381	mm|chr9:109021856-109021915	0		8026	802	A_52_P308465	Plxnb1	NM_172775	ref|Mus musculus plexin B1 (Plxnb1), mRNA [NM_172775]	0	0.0406007	53.2579	0.0305716	43.9169	0.181039	284.257	0.190438	286.046	0	0	0	0	0	1	1	0	0	0	0	0	1	0	0	0	0	0	0	1	1	0	0	0	0	0	1
DATA	1113	14	8	ref|NM_019703|ens|ENSMUST00000138703|ens|ENSMUST00000131648|ens|ENSMUST00000154100	mm|chr13:6583872-6581718	0		2138	804	A_51_P378856	Pfkp	NM_019703	ref|Mus musculus phosphofructokinase, platelet (Pfkp), mRNA [NM_019703]	0	3.24086	4251.19	3.11838	4479.63	1.44958	2276.06	1.51717	2278.85	0	0	0	0	0	1	1	0	0	0	0	0	1	1	0	0	0	0	0	1	1	0	0	0	0	0	1
DATA	1114	14	9	ref|NM_001134697|ens|ENSMUST00000091892|gb|AK042789|tc|TC1584394	mm|chr18:57637225-57637284	0		908	806	A_51_P115953	Ctxn3	NM_001134697	ref|Mus musculus cortexin 3 (Ctxn3), mRNA [NM_001134697]	0	0.00585979	7.68656	0.00712164	10.2304	0.00492086	7.72648	0.00382773	5.7494	0	0	0	0	0	0	0	0	0	0	0	0	0	0	0	0	0	0	0	0	0	0	0	0	0	0	0
DATA	1115	14	10	ens|ENSMUST00000113164|gb|AK017939|tc|NP584311|riken|5830418G11	mm|chr2:33114974-33114915	0		1898	808	A_55_P2094616	Ralgps1	ENSMUST00000113164	ens|Ral GEF with PH domain and SH3 binding motif 1 [Source:MGI Symbol;Acc:MGI:1922008] [ENSMUST00000113164]	0	0.179637	235.638	0.177227	254.592	0.153902	241.649	0.169112	254.012	0	0	0	0	0	1	1	0	0	0	0	0	1	1	0	0	0	0	0	1	1	0	0	0	0	0	1
DATA	1116	14	11	ref|NM_011148|ens|ENSMUST00000031359|gb|AF023458|gb|AK010833	mm|chr5:92657710-92656232	0		1982	810	A_52_P413394	Ppef2	NM_011148	ref|Mus musculus protein phosphatase, EF hand calcium-binding domain 2 (Ppef2), mRNA [NM_011148]	0	0.0261427	34.2926	0.0338743	48.6613	0.0252724	39.6815	0.0257053	38.6104	0	0	0	0	0	1	0	0	0	0	0	0	1	0	0	0	0	0	0	1	1	0	0	0	0	0	1
DATA	1117	14	12	ref|NM_001252501|ens|ENSMUST00000076049|ens|ENSMUST00000111756|ens|ENSMUST00000072685	mm|chr19:50227604-50227545	0		3488	812	A_55_P2044587	Sorcs1	NM_001252501	ref|Mus musculus VPS10 domain receptor protein SORCS 1 (Sorcs1), transcript variant 2, mRNA [NM_001252501]	0	0.0202478	26.56	0.0259681	37.3038	0.0425119	66.75	0.0332558	49.9514	0	0	0	0	0	1	0	0	0	0	0	0	1	0	0	0	0	0	0	1	1	0	0	0	0	0	1
DATA	1118	14	13	ref|NM_030731|ens|ENSMUST00000069174|ens|ENSMUST00000022225|gb|AK030862	mm|chr13:104991894-104991953	0		4023	814	A_52_P221804	Trim23	NM_030731	ref|Mus musculus tripartite motif-containing 23 (Trim23), mRNA [NM_030731]	0	0.060156	78.9095	0.0606841	87.1743	0.0473858	74.4027	0.0592673	89.0217	0	0	0	0	0	1	1	0	0	0	0	0	1	1	0	0	0	0	0	1	1	0	0	0	0	0	1
DATA	1119	14	14	gb|AK079318|riken|9630020I17|nap|NAP025258-001	mm|chr11:77911970-77912029	0		3926	816	A_55_P2235387	BC017647	AK079318	gb|Mus musculus 16 days neonate cerebellum cDNA, RIKEN full-length enriched library, clone:9630020I17 product:unclassifiable, full insert sequence. [AK079318]	0	0.0625008	81.9853	0.0730277	104.906	0.039792	62.4794	0.036166	54.3227	0	0	0	0	0	1	1	0	0	0	0	0	1	1	0	0	0	0	0	1	1	0	0	0	0	0	1
DATA	1120	14	15	ref|NR_045704|gb|AK050844|tc|TC1620009|riken|D030025E07	mm|chr3:127819994-127819935	0		2286	818	A_55_P2345726	D030025E07Rik	NR_045704	ref|Mus musculus RIKEN cDNA D030025E07 gene (D030025E07Rik), non-coding RNA [NR_045704]	0	0.00584498	7.66714	0.00713193	10.2452	0.00494931	7.77116	0.00384339	5.77292	0	0	0	0	1	0	0	0	0	0	0	0	0	0	0	0	0	0	0	0	0	0	0	0	0	1	0
DATA	1121	14	16	ref|NM_028104|ens|ENSMUST00000076084|gb|AK008348|gb|BC024547	mm|chr2:119043918-119043859	0		682	820	A_55_P2009673	Ppp1r14d	NM_028104	ref|Mus musculus protein phosphatase 1, regulatory (inhibitor) subunit 14D (Ppp1r14d), mRNA [NM_028104]	0	0.142539	186.976	0.155404	223.242	0.205393	322.498	0.208067	312.524	0	0	0	0	0	1	1	0	0	0	0	0	1	1	0	0	0	0	0	1	1	0	0	0	0	0	1
DATA	1122	14	17	ref|NM_054094|ens|ENSMUST00000047929|gb|AK149550|gb|AB059428	mm|chr7:126798951-126799010	0		1212	822	A_55_P2085445	Acsm1	NM_054094	ref|Mus musculus acyl-CoA synthetase medium-chain family member 1 (Acsm1), mRNA [NM_054094]	0	0.00893726	11.7234	0.0089203	12.8143	0.00495605	7.78174	0.00384914	5.78156	0	0	0	0	0	1	0	0	0	0	0	0	1	0	0	0	0	0	0	0	0	0	0	0	0	0	0
DATA	1123	14	18	ref|NM_001111111|ens|ENSMUST00000139609|ens|ENSMUST00000120267|ens|ENSMUST00000143630	mm|chr7:108439146-108438916	0		1644	824	A_52_P512553	Atg16l2	NM_001111111	ref|Mus musculus autophagy related 16 like 2 (S. cerevisiae) (Atg16l2), mRNA [NM_001111111]	0	0.956374	1254.52	0.924209	1327.65	0.640064	1005	0.704322	1057.92	0	0	0	0	0	1	1	0	0	0	0	0	1	1	0	0	0	0	0	1	1	0	0	0	0	0	1
DATA	1124	14	19	ref|NM_028303|ens|ENSMUST00000059099|ens|ENSMUST00000015812|ens|ENSMUST00000144643	mm|chrX:97818337-97818278	0		922	826	A_55_P1972426	Pdzd11	NM_028303	ref|Mus musculus PDZ domain containing 11 (Pdzd11), mRNA [NM_028303]	0	1.40395	1841.63	1.44521	2076.08	1.36713	2146.6	1.33126	1999.6	0	0	0	0	0	1	1	0	0	0	0	0	1	1	0	0	0	0	0	1	1	0	0	0	0	0	1
DATA	1125	14	20	ref|XM_003085465|ref|XM_001474025|ref|XM_001472091|gb|BC004786	mm|chr12:114497044-114496985	0		1206	828	A_51_P509679	XM_003085465	XM_003085465	ref|PREDICTED: Mus musculus immunoglobulin heavy chain (J558 family) (Igh-VJ558), mRNA [XM_003085465]	0	0.00585623	7.6819	0.00716493	10.2926	0.138047	216.754	0.125161	187.997	0	0	0	0	0	0	0	0	0	0	0	0	0	0	0	0	0	0	0	1	1	0	0	0	0	0	1
DATA	1126	14	21	ref|NM_025942|ens|ENSMUST00000028517|ens|ENSMUST00000152608|gb|AK013055	mm|chr2:72931313-72931254	0		1719	830	A_51_P219721	Ola1	NM_025942	ref|Mus musculus Obg-like ATPase 1 (Ola1), transcript variant 1, mRNA [NM_025942]	0	8.02215	10523	8.51614	12233.7	10.1528	15941.4	10.0498	15095.1	0	0	0	0	0	1	1	0	0	0	0	0	1	1	0	0	0	0	0	1	1	0	0	0	0	0	1
DATA	1127	14	22	ref|NM_030734|gb|AF318068|gb|BC146498|gb|BC140287	mm|chr8:19250769-19250828	0		135	832	A_55_P1957669	Defb5	NM_030734	ref|Mus musculus defensin beta 5 (Defb5), mRNA [NM_030734]	0	0.00586725	7.69635	0.00718453	10.3208	0.00497126	7.80562	0.00386785	5.80966	0	0	0	0	0	0	0	0	0	0	0	0	0	0	0	0	0	0	0	0	0	0	0	0	0	0	0
DATA	1128	14	23	ens|ENSMUST00000062249|ref|XR_106397|gb|AK086744|tc|TC1590664	mm|chr11:95559193-95559134	0		1264	834	A_55_P2067623	ENSMUST00000062249	ENSMUST00000062249	ens|predicted gene 9796 [Source:MGI Symbol;Acc:MGI:3648412] [ENSMUST00000062249]	0	0.0116594	15.2942	0.015328	22.0191	0.0172368	27.0644	0.0150135	22.5508	0	0	0	0	0	1	0	0	0	0	0	0	1	0	0	0	0	0	0	1	0	0	0	0	0	0	1
DATA	1129	14	24	ref|NM_146565|gb|BC140981|tc|TC1599989|nap|NAP022176-001	mm|chr9:18941459-18941518	0		87	836	A_51_P273064	Olfr837	NM_146565	ref|Mus musculus olfactory receptor 837 (Olfr837), mRNA [NM_146565]	0	0.00588213	7.71587	0.00720754	10.3538	0.00497919	7.81807	0.00387811	5.82507	0	0	0	0	0	0	0	0	0	0	0	0	0	0	0	0	0	0	0	0	0	0	0	0	0	0	0
DATA	1130	14	25	ref|NM_053198|ens|ENSMUST00000124921|ens|ENSMUST00000135808|ens|ENSMUST00000080806	mm|chr19:60914886-60914827	0		1024	838	A_51_P320980	Sfxn4	NM_053198	ref|Mus musculus sideroflexin 4 (Sfxn4), mRNA [NM_053198]	0	0.183175	240.279	0.17008	244.324	0.135377	212.563	0.14647	220.003	0	0	0	0	0	1	1	0	0	0	0	0	1	1	0	0	0	0	0	1	1	0	0	0	0	0	1
DATA	1131	14	26		mm|chrX:163739122-163739063	0		0	840	A_55_P1952411	A_55_P1952411	A_55_P1952411	Unknown	0	0.00590054	7.74003	0.00723493	10.3932	0.00498831	7.83239	0.00388991	5.84279	0	0	0	0	0	0	0	0	0	0	0	0	0	0	0	0	0	0	0	0	0	0	0	0	0	0	0
DATA	1132	14	27	ref|NM_010649|ref|NM_001252577|ref|NM_053153|ens|ENSMUST00000014477	mm|chr6:129994094-129994035	0		902	842	A_55_P2004536	Klra4	NM_010649	ref|Mus musculus killer cell lectin-like receptor, subfamily A, member 4 (Klra4), transcript variant 1, mRNA [NM_010649]	0	0.00591091	7.75362	0.00724962	10.4143	0.00499324	7.84014	0.00389653	5.85274	0	0	0	0	0	0	0	0	0	0	0	0	0	0	0	0	0	0	0	0	0	0	0	0	0	0	0
DATA	1133	14	28	ens|ENSMUST00000087655|gb|AK170322|tc|TC1672608|tc|TC1616606	mm|chr18:50206729-50206788	0		795	844	A_55_P2039255	ENSMUST00000087655	ENSMUST00000087655	ens|tumor necrosis factor, alpha-induced protein 8 [Source:MGI Symbol;Acc:MGI:2147191] [ENSMUST00000087655]	0	0.00592317	7.76971	0.00726685	10.439	0.00499858	7.84852	0.00390405	5.86404	0	0	0	0	0	0	0	0	0	0	0	0	0	0	0	0	0	0	0	0	0	0	0	0	0	0	0
DATA	1134	14	29	ens|ENSMUST00000118424	mm|chr16:16885499-16885558	0		3448	846	A_55_P1959753	Top3b	ENSMUST00000118424	ens|topoisomerase (DNA) III beta [Source:MGI Symbol;Acc:MGI:1333803] [ENSMUST00000118424]	0	0.833434	1093.26	0.69388	996.777	0.911311	1430.89	1.01399	1523.05	0	0	0	0	0	1	1	0	0	0	0	0	1	1	0	0	0	0	0	1	1	0	0	0	0	0	1
DATA	1135	14	30	ref|NM_001083119|ref|NM_011214|ens|ENSMUST00000105986|ens|ENSMUST00000144136	mm|chr4:131324432-131324373	0		5443	848	A_55_P1992019	Ptpru	NM_001083119	ref|Mus musculus protein tyrosine phosphatase, receptor type, U (Ptpru), transcript variant 2, mRNA [NM_001083119]	0	0.293895	385.516	0.277737	398.976	0.411373	645.916	0.380845	572.044	0	0	0	0	0	1	1	0	0	0	0	0	1	1	0	0	0	0	0	1	1	0	0	0	0	0	1
DATA	1136	14	31	ref|NM_028023|ens|ENSMUST00000062092|gb|AK156081|gb|AK032980	mm|chr12:114059030-114058971	0		1834	850	A_51_P125691	Cdca4	NM_028023	ref|Mus musculus cell division cycle associated 4 (Cdca4), mRNA [NM_028023]	0	1.69191	2219.36	1.60917	2311.61	1.66551	2615.1	1.74139	2615.63	0	0	0	0	0	1	1	0	0	0	0	0	1	1	0	0	0	0	0	1	1	0	0	0	0	0	1
DATA	1137	14	32	ref|NR_027956|gb|AK156756|gb|AK006771|gb|BC099431	mm|chr11:105041225-105041166	0		1522	852	A_51_P134262	1700052K11Rik	NR_027956	ref|Mus musculus RIKEN cDNA 1700052K11 gene (1700052K11Rik), non-coding RNA [NR_027956]	0	1.08317	1420.85	1.08551	1559.37	0.952351	1495.33	0.940583	1412.79	0	0	0	0	0	1	1	0	0	0	0	0	1	1	0	0	0	0	0	1	1	0	0	0	0	0	1
DATA	1138	14	33	ref|NM_146431|ens|ENSMUST00000079459|gb|BC148301|gb|BC112967	mm|chr14:53030043-53029984	0		559	854	A_51_P283447	Olfr1510	NM_146431	ref|Mus musculus olfactory receptor 1510 (Olfr1510), mRNA [NM_146431]	0	0.00599518	7.86416	0.00736268	10.5767	0.00503757	7.90974	0.00394921	5.93187	0	0	0	0	0	0	0	0	0	0	0	0	0	0	0	0	0	0	0	0	0	0	0	0	0	0	0
DATA	1139	14	34	ref|NM_025899|ens|ENSMUST00000148958|ens|ENSMUST00000033176|gb|AK167377	mm|chr7:127802599-127802658	0		1443	856	A_51_P128648	Uqcrc2	NM_025899	ref|Mus musculus ubiquinol cytochrome c reductase core protein 2 (Uqcrc2), mRNA [NM_025899]	0	19.8898	26090.5	20.0216	28761.6	17.2166	27032.7	16.3188	24511.4	0	0	0	0	0	1	1	0	0	0	0	0	1	1	0	0	0	0	0	1	1	0	0	0	0	0	1
DATA	1140	14	35	gb|AK051746|tc|TC1669358|riken|D130071G01	mm|chr2:112234331-112234390	0		2192	858	A_55_P2242690	D2Ertd127e	AK051746	gb|Mus musculus 12 days embryo spinal ganglion cDNA, RIKEN full-length enriched library, clone:D130071G01 product:unclassifiable, full insert sequence. [AK051746]	0	0.00603026	7.91019	0.0119649	17.1879	0.00505789	7.94164	0.00674169	10.1263	0	0	0	0	0	0	0	0	0	0	0	0	1	0	0	0	0	0	0	0	0	0	0	0	0	0	1
DATA	1141	14	36	ref|NM_023514|ens|ENSMUST00000171957|ens|ENSMUST00000057208|gb|AJ250193	mm|chr1:42956365-42960169	0		940	860	A_51_P253633	Mrps9	NM_023514	ref|Mus musculus mitochondrial ribosomal protein S9 (Mrps9), nuclear gene encoding mitochondrial protein, mRNA [NM_023514]	0	2.78836	3657.63	2.87719	4133.16	2.42109	3801.48	2.44663	3674.93	0	0	0	0	0	1	1	0	0	0	0	0	1	1	0	0	0	0	0	1	1	0	0	0	0	0	1
DATA	1142	14	37	ref|NM_024229|ens|ENSMUST00000026129|gb|AK144544|gb|AK166319	mm|chr11:120471461-120471402	0		1774	862	A_55_P2112230	Pcyt2	NM_024229	ref|Mus musculus phosphate cytidylyltransferase 2, ethanolamine (Pcyt2), mRNA [NM_024229]	0	14.4586	18966	13.5957	19530.6	18.2462	28649.2	18.3338	27538	0	0	0	0	0	1	1	0	0	0	0	0	1	1	0	0	0	0	0	1	1	0	0	0	0	0	1
DATA	1143	14	38	ref|NM_201363|ens|ENSMUST00000027565|gb|AK003650|tc|TC1591158	mm|chr1:109167973-109167914	0		1463	864	A_51_P100997	Serpinb3c	NM_201363	ref|Mus musculus serine (or cysteine) peptidase inhibitor, clade B, member 3C (Serpinb3c), mRNA [NM_201363]	0	0.047292	62.0352	0.0543553	78.0829	0.0283837	44.5667	0.0349966	52.5662	0	0	0	0	0	1	1	0	0	0	0	0	1	1	0	0	0	0	0	1	1	0	0	0	0	0	1
DATA	1145	14	40	ref|NM_011070|ens|ENSMUST00000138323|gb|Y17393|gb|BC026839	mm|chr1:173286721-173286866	0		148	867	A_51_P327778	Pfdn2	NM_011070	ref|Mus musculus prefoldin 2 (Pfdn2), mRNA [NM_011070]	0	4.73033	6205	4.84667	6962.36	4.21483	6617.9	4.094	6149.34	0	0	0	0	0	1	1	0	0	0	0	0	1	1	0	0	0	0	0	1	1	0	0	0	0	0	1
DATA	1146	14	41	ref|NM_011614|ens|ENSMUST00000102587|gb|AF030100|gb|AK170297	mm|chr11:69500401-69500342	0		1034	869	A_55_P1953028	Tnfsf12	NM_011614	ref|Mus musculus tumor necrosis factor (ligand) superfamily, member 12 (Tnfsf12), mRNA [NM_011614]	0	0.437936	574.462	0.456122	655.232	0.38055	597.52	0.380609	571.69	0	0	0	0	0	1	1	0	0	0	0	0	1	1	0	0	0	0	0	1	1	0	0	0	0	0	1
DATA	1147	14	42	ref|NM_026884|ref|NM_001146347|ref|NM_029978|ens|ENSMUST00000079423	mm|chr7:133973476-133973535	0		1636	871	A_51_P179697	Fam57b	NM_026884	ref|Mus musculus family with sequence similarity 57, member B (Fam57b), transcript variant 2, mRNA [NM_026884]	0	0.133636	175.297	0.141795	203.692	0.0199026	31.25	0.0238929	35.888	0	0	0	0	0	1	1	0	0	0	0	0	1	1	0	0	0	0	0	1	0	0	0	0	0	0	1
DATA	1148	14	43	ref|NM_146153|ens|ENSMUST00000163176|ens|ENSMUST00000080919|gb|AK153954	mm|chr4:125849065-125849006	0		2324	873	A_55_P2090535	Thrap3	NM_146153	ref|Mus musculus thyroid hormone receptor associated protein 3 (Thrap3), mRNA [NM_146153]	0	0.224162	294.044	0.214187	307.686	0.189723	297.893	0.214714	322.508	0	0	0	0	0	1	1	0	0	0	0	0	1	1	0	0	0	0	0	1	1	0	0	0	0	0	1
DATA	1149	14	44			0		0	875	ETG07_105829	ETG07_105829	ETG07_105829		1	0.00622557	8.16638	0.00765907	11.0025	0.00518615	8.14304	0.00410135	6.16039	0	0	0	0	0	0	0	0	0	0	0	0	0	0	0	0	0	0	0	0	0	0	0	0	0	1	0
DATA	1150	14	45	ref|NM_023617|ens|ENSMUST00000040999|gb|AY347570|gb|AK030109	mm|chr1:58245203-58245262	0		3744	877	A_52_P16752	Aox3	NM_023617	ref|Mus musculus aldehyde oxidase 3 (Aox3), mRNA [NM_023617]	0	0.00625105	8.1998	0.00769173	11.0494	0.00520508	8.17275	0.00411919	6.18719	0	0	0	0	0	0	0	0	0	0	0	0	0	0	0	0	0	0	0	0	0	0	0	0	0	0	0
DATA	1151	14	46	ref|NM_028385|ens|ENSMUST00000113157|ens|ENSMUST00000042889|gb|AK088328	mm|chr6:113103335-113103394	0		6386	879	A_55_P2052420	Setd5	NM_028385	ref|Mus musculus SET domain containing 5 (Setd5), mRNA [NM_028385]	0	7.06265	9264.42	7.5593	10859.1	10.9688	17222.7	8.93558	13421.6	0	0	0	0	0	1	1	0	0	0	0	0	1	1	0	0	0	0	0	1	1	0	0	0	0	0	1
DATA	1152	14	47	gb|AK014021|ens|ENSMUST00000150183|tc|TC1719324|riken|3110007N16	mm|chr2:110012625-110012684	0		401	881	A_55_P2097483	Ccdc34	AK014021	gb|Mus musculus 13 days embryo head cDNA, RIKEN full-length enriched library, clone:3110007N16 product:weakly similar to NY-REN-41 ANTIGEN (FRAGMENT) [Homo sapiens], full insert sequence. [AK014021]	0	0.0087464	11.4731	0.0122567	17.607	0.0145112	22.7847	0.00720572	10.8233	0	0	0	0	0	1	0	0	0	0	0	0	1	0	0	0	0	0	0	1	0	0	0	0	0	0	1
DATA	1153	14	48	ref|NM_181849|ens|ENSMUST00000048246|gb|AK011920|gb|BC031715	mm|chr3:82846393-82846334	0		1406	883	A_51_P428483	Fgb	NM_181849	ref|Mus musculus fibrinogen beta chain (Fgb), mRNA [NM_181849]	0	0.00632771	8.30036	0.0077932	11.1951	0.00526181	8.26182	0.00417295	6.26793	0	0	0	0	0	0	0	0	0	0	0	0	0	0	0	0	0	0	0	0	0	0	0	0	0	0	0
DATA	1154	14	49	ref|NM_144526|ens|ENSMUST00000021164|gb|AK011345|gb|AK049710	mm|chr11:71860513-71860572	0		1106	885	A_51_P455897	Fam64a	NM_144526	ref|Mus musculus family with sequence similarity 64, member A (Fam64a), mRNA [NM_144526]	0	9.73214	12766.1	9.76181	14023.1	5.68771	8930.55	5.88792	8843.88	0	0	0	0	0	1	1	0	0	0	0	0	1	1	0	0	0	0	0	1	1	0	0	0	0	0	1
DATA	1155	14	50	ref|NM_019418|ens|ENSMUST00000005976|gb|BC125477|gb|BC125479	mm|chr17:57329251-57329192	0		1525	887	A_51_P208240	Tnfsf14	NM_019418	ref|Mus musculus tumor necrosis factor (ligand) superfamily, member 14 (Tnfsf14), mRNA [NM_019418]	0	0.00638159	8.37104	0.00786301	11.2954	0.00530312	8.32668	0.0042114	6.32569	0	0	0	0	0	0	0	0	0	0	0	0	0	0	0	0	0	0	0	0	0	0	0	0	0	0	0
DATA	1156	14	51	ref|NM_007597|ref|NM_001110499|ref|NM_001110500|ens|ENSMUST00000020637	mm|chr11:50108106-50108047	0		3641	889	A_52_P337679	Canx	NM_007597	ref|Mus musculus calnexin (Canx), transcript variant 1, mRNA [NM_007597]	0	33.1216	43447.2	34.0671	48938.3	30.3065	47585.7	29.3208	44040.9	0	0	0	0	0	1	1	0	0	0	0	0	1	1	0	0	0	0	0	1	1	0	0	0	0	0	1
DATA	1157	14	52	ref|NM_026083|ens|ENSMUST00000100381|ens|ENSMUST00000022577|gb|AK011176	mm|chr14:75730024-75730083	0		3247	891	A_51_P202745	Zc3h13	NM_026083	ref|Mus musculus zinc finger CCCH type containing 13 (Zc3h13), mRNA [NM_026083]	0	3.75634	4927.37	4.03722	5799.57	3.91679	6149.95	3.64751	5478.7	0	0	0	0	1	1	1	0	0	0	0	0	1	1	0	0	0	0	0	1	1	0	0	0	0	0	1
DATA	1158	14	53	ref|NM_147108|ens|ENSMUST00000080835|gb|BC116754|gb|BC116756	mm|chr9:39807934-39807875	0		901	893	A_55_P2068207	Olfr979	NM_147108	ref|Mus musculus olfactory receptor 979 (Olfr979), mRNA [NM_147108]	0	0.00646129	8.47559	0.00797025	11.4495	0.00536987	8.43149	0.00426958	6.41308	0	0	0	0	0	0	0	0	0	0	0	0	0	0	0	0	0	0	0	0	0	0	0	0	0	0	0
DATA	1159	14	54	ref|NM_009329|ens|ENSMUST00000102766|ens|ENSMUST00000109122|gb|AF184111	mm|chr11:50884589-50884648	0		2316	895	A_51_P117236	Zfp354a	NM_009329	ref|Mus musculus zinc finger protein 354A (Zfp354a), mRNA [NM_009329]	0	0.503716	660.748	0.486235	698.489	0.369851	580.721	0.377792	567.459	0	0	0	0	0	1	1	0	0	0	0	0	1	1	0	0	0	0	0	1	1	0	0	0	0	0	1
DATA	1160	14	55	ref|NM_144827|ens|ENSMUST00000041705|ens|ENSMUST00000134332|gb|AB045721	mm|chr11:94340459-94340400	0		2347	897	A_52_P4869	Spata20	NM_144827	ref|Mus musculus spermatogenesis associated 20 (Spata20), mRNA [NM_144827]	0	0.00651453	8.54542	0.00971999	13.963	0.00652394	10.2436	0.00578687	8.6921	0	0	0	0	0	0	0	0	0	0	0	0	1	0	0	0	0	0	0	1	0	0	0	0	0	0	1
DATA	1161	14	56	tc|TC1748336	mm|chr15:087818883-087818942	0		692	899	A_55_P2019813	TC1748336	TC1748336	tc|Q2T0X0_BURTA (Q2T0X0) ABC transporter, permease protein, partial (3%) [TC1748336]	0	0.0358845	47.0715	0.0292932	42.0804	0.0283028	44.4397	0.0229594	34.4859	0	0	0	0	0	1	1	0	0	0	0	0	1	0	0	0	0	0	0	1	1	0	0	0	0	0	1
DATA	1162	14	57	gb|AK039813|tc|TC1617042|riken|A430006A04|nap|NAP080668-1	mm|chr3:94463707-94463766	0		724	901	A_66_P103260	Gm15234	AK039813	gb|Mus musculus 0 day neonate thymus cDNA, RIKEN full-length enriched library, clone:A430006A04 product:unclassifiable, full insert sequence. [AK039813]	0	0.00927792	12.1703	0.00811957	11.664	0.00871059	13.6769	0.0054079	8.12287	0	0	0	0	0	1	0	0	0	0	0	0	0	0	0	0	0	0	0	1	0	0	0	0	0	0	1
DATA	1163	14	58		mm|chr3:101855473-101855532	0		0	903	A_55_P2159852	A_55_P2159852	A_55_P2159852	Unknown	0	0.478838	628.115	0.440323	632.535	0.446438	700.974	0.496224	745.347	0	0	0	0	0	1	1	0	0	0	0	0	1	1	0	0	0	0	0	1	1	0	0	0	0	0	1
DATA	1164	14	59	ref|NM_025508|ens|ENSMUST00000000260|gb|AK192831|gb|AK186821	mm|chr13:45616334-45616393	0		592	905	A_55_P1992329	Gmpr	NM_025508	ref|Mus musculus guanosine monophosphate reductase (Gmpr), mRNA [NM_025508]	0	0.27313	358.278	0.262803	377.524	0.194172	304.879	0.201963	303.357	0	0	0	0	0	1	1	0	0	0	0	0	1	1	0	0	0	0	0	1	1	0	0	0	0	0	1
DATA	1165	14	60	ref|NM_175224|ens|ENSMUST00000029804|gb|AK153944|gb|AK077694	mm|chr3:138122199-138122140	0		2273	907	A_51_P102503	Metap1	NM_175224	ref|Mus musculus methionyl aminopeptidase 1 (Metap1), mRNA [NM_175224]	0	6.98718	9165.43	7.22934	10385.1	7.72389	12127.7	7.78889	11699.2	0	0	0	0	0	1	1	0	0	0	0	0	1	1	0	0	0	0	0	1	1	0	0	0	0	0	1
DATA	1166	14	61		mm|chr5:012354766-012354707	0		0	909	A_55_P2081432	A_55_P2081432	A_55_P2081432	Unknown	0	0.00718482	9.42468	0.00826322	11.8703	0.00635743	9.98212	0.0118538	17.8048	0	0	0	0	0	1	0	0	0	0	0	0	0	0	0	0	0	0	0	1	0	0	0	0	0	0	1
DATA	1167	14	62		mm|chr17:009581597-009581656	0		0	911	A_55_P2184889	A_55_P2184889	A_55_P2184889	Unknown	0	0.00668809	8.77309	0.00829594	11.9173	0.0055653	8.73836	0.00444307	6.67366	0	0	0	0	0	0	0	0	0	0	0	0	0	0	0	0	0	0	0	0	0	0	0	0	0	0	0
DATA	1168	14	63	ref|NM_010902|ens|ENSMUST00000102672|gb|U20532|gb|AK154626	mm|chr2:75513830-75513771	0		2214	912	A_51_P411271	Nfe2l2	NM_010902	ref|Mus musculus nuclear factor, erythroid derived 2, like 2 (Nfe2l2), mRNA [NM_010902]	0	4.28926	5626.43	4.18254	6008.33	4.8305	7584.61	4.55956	6848.63	0	0	0	0	0	1	1	0	0	0	0	0	1	1	0	0	0	0	0	1	1	0	0	0	0	0	1
DATA	1169	14	64	ens|ENSMUST00000088270|ens|ENSMUST00000027309|gb|AF396877|gb|AF115383	mm|chr1:34239785-34239844	0		4937	914	A_51_P489996	Dst	ENSMUST00000088270	ens|dystonin [Source:MGI Symbol;Acc:MGI:104627] [ENSMUST00000088270]	0	0.0453096	59.4348	0.0538177	77.3105	0.124653	195.724	0.142059	213.379	0	0	0	0	0	1	1	0	0	0	0	0	1	1	0	0	0	0	0	1	1	0	0	0	0	0	1
DATA	1170	14	65	ref|NM_175228|gb|AK085770|ens|ENSMUST00000044188|tc|TC1591798	mm|chrX:17995715-17995656	0		1636	916	A_51_P175601	4930578C19Rik	NM_175228	ref|Mus musculus RIKEN cDNA 4930578C19 gene (4930578C19Rik), mRNA [NM_175228]	0	0.00916677	12.0245	0.00915542	13.152	0.00562418	8.8308	0.00449041	6.74477	0	0	0	0	0	1	0	0	0	0	0	0	1	0	0	0	0	0	0	0	0	0	0	0	0	0	0
DATA	1171	14	66	ref|NM_001134494|gb|AK157499|gb|CJ305174|riken|F830219L22	mm|chr16:55843384-55843325	0		3117	918	A_55_P1963364	Fam55c	NM_001134494	ref|Mus musculus family with sequence similarity 55, member C (Fam55c), mRNA [NM_001134494]	0	2.6982	3539.36	2.83464	4072.03	4.05689	6369.93	4.15687	6243.78	0	0	0	0	0	1	1	0	0	0	0	0	1	1	0	0	0	0	0	1	1	0	0	0	0	0	1
DATA	1172	14	67	ref|NM_025698|ens|ENSMUST00000143178|gb|AK076210|gb|AK147412	mm|chr18:46747436-46747377	0		1597	920	A_51_P500507	Tmed7	NM_025698	ref|Mus musculus transmembrane emp24 protein transport domain containing 7 (Tmed7), mRNA [NM_025698]	0	0.165969	217.71	0.154331	221.701	0.206916	324.89	0.222653	334.433	0	0	0	0	0	1	1	0	0	0	0	0	1	1	0	0	0	0	0	1	1	0	0	0	0	0	1
DATA	1173	14	68	ref|NM_010548|ens|ENSMUST00000016673|gb|BC120612|gb|BC137844	mm|chr1:132920943-132921002	0		701	922	A_51_P430766	Il10	NM_010548	ref|Mus musculus interleukin 10 (Il10), mRNA [NM_010548]	0	0.00680053	8.92058	0.00848741	12.1924	0.00567207	8.90599	0.00452997	6.80418	0	0	0	0	0	0	0	0	0	0	0	0	0	0	0	0	0	0	0	0	0	0	0	0	0	0	0
DATA	1174	14	69	ref|NM_031199|ens|ENSMUST00000032066|gb|U65016|gb|AK162680	mm|chr6:86224838-86224897	0		3623	924	A_51_P415126	Tgfa	NM_031199	ref|Mus musculus transforming growth factor alpha (Tgfa), mRNA [NM_031199]	0	0.0147036	19.2874	0.00851403	12.2306	0.0117098	18.3861	0.00640573	9.62165	0	0	0	0	0	1	0	0	0	0	0	0	0	0	0	0	0	0	0	1	0	0	0	0	0	0	1
DATA	1175	14	70		mm|chr19:003575169-003575228	0		0	926	A_55_P2036932	A_55_P2036932	A_55_P2036932	Unknown	0	0.0068252	8.95294	0.0085412	12.2697	0.00569652	8.94439	0.00454813	6.83146	0	0	0	0	0	0	0	0	0	0	0	0	0	0	0	0	0	0	0	0	0	0	0	0	0	0	0
DATA	1176	14	71	ref|NM_176952|ens|ENSMUST00000171777|gb|AK032504|gb|BC052184	mm|chr8:37575761-37575820	0		1518	928	A_51_P446825	6430573F11Rik	NM_176952	ref|Mus musculus RIKEN cDNA 6430573F11 gene (6430573F11Rik), mRNA [NM_176952]	0	0.0357732	46.9254	0.0237237	34.0798	0.0645717	101.387	0.0652518	98.0107	0	0	0	0	0	1	1	0	0	0	0	0	1	0	0	0	0	0	0	1	1	0	0	0	0	0	1
DATA	1177	14	72	ref|NM_007452|ens|ENSMUST00000025961|gb|BD174090|gb|M28723	mm|chr19:60940207-60940148	0		1206	930	A_51_P100828	Prdx3	NM_007452	ref|Mus musculus peroxiredoxin 3 (Prdx3), nuclear gene encoding mitochondrial protein, mRNA [NM_007452]	0	3.02756	3971.39	3.30473	4747.34	2.60281	4086.8	2.31371	3475.29	0	0	0	0	0	1	1	0	0	0	0	0	1	1	0	0	0	0	0	1	1	0	0	0	0	0	1
DATA	1178	14	73	ref|NM_199422|ens|ENSMUST00000079286|gb|AY465109|tc|TC1592055	mm|chr3:90461922-90461981	0		610	932	A_52_P63855	S100a7a	NM_199422	ref|Mus musculus S100 calcium binding protein A7A (S100a7a), mRNA [NM_199422]	0	0.00684721	8.98181	0.00860723	12.3645	0.00571817	8.97837	0.00456448	6.85603	0	0	0	0	0	0	0	0	0	0	0	0	0	0	0	0	0	0	0	0	0	0	0	0	0	0	0
DATA	1179	14	74	ref|NM_011386|ref|NM_001039090|ens|ENSMUST00000029194|ens|ENSMUST00000118470	mm|chr3:31021203-31021262	0		6420	558	A_51_P118132	Skil	NM_011386	ref|Mus musculus SKI-like (Skil), transcript variant 1, mRNA [NM_011386]	0	1.3897	1822.94	1.53689	2207.79	1.56169	2452.09	1.54604	2322.22	0	0	0	1	0	1	1	0	0	0	1	0	1	1	0	0	0	1	0	1	1	0	0	0	1	0	1
DATA	1180	14	75	ref|NM_009178|ens|ENSMUST00000034537|gb|AK008543|gb|AK131874	mm|chr9:34854493-34854434	0		1699	935	A_52_P316474	St3gal4	NM_009178	ref|Mus musculus ST3 beta-galactoside alpha-2,3-sialyltransferase 4 (St3gal4), mRNA [NM_009178]	0	0.320926	420.974	0.346522	497.788	0.179118	281.242	0.179156	269.099	0	0	0	0	0	1	1	0	0	0	0	0	1	1	0	0	0	0	0	1	1	0	0	0	0	0	1
DATA	1181	14	76	ref|NM_001033405|ens|ENSMUST00000095248|ens|ENSMUST00000170941|gb|DQ087184	mm|chr17:48448517-48448757	0		1347	937	A_66_P107483	Treml2	NM_001033405	ref|Mus musculus triggering receptor expressed on myeloid cells-like 2 (Treml2), mRNA [NM_001033405]	0	0.00699052	9.1698	0.00865435	12.4322	0.00571817	8.97838	0.00456292	6.85367	0	0	0	0	0	1	0	0	0	0	0	0	0	0	0	0	0	0	0	0	0	0	0	0	0	0	0
DATA	1182	14	77	ref|NM_001167534|ref|NM_001167535|ref|NM_001167539|ref|NM_001166835	mm|chr4:3100091-3100150	0		861	939	A_55_P1989360	Vmn1r2	NM_001167534	ref|Mus musculus vomeronasal 1 receptor 2 (Vmn1r2), mRNA [NM_001167534]	0	0.00684233	8.97542	0.00866392	12.4459	0.005713	8.97027	0.00455721	6.8451	0	0	0	0	0	0	0	0	0	0	0	0	0	0	0	0	0	0	0	0	0	0	0	0	0	0	0
DATA	1183	14	78	ref|NM_176917|ens|ENSMUST00000095180|ens|ENSMUST00000171284|gb|AK157268	mm|chr17:95126527-95126468	0		2042	941	A_55_P2154724	Mettl4	NM_176917	ref|Mus musculus methyltransferase like 4 (Mettl4), mRNA [NM_176917]	0	0.474025	621.802	0.528407	759.07	0.520129	816.68	0.479146	719.695	0	0	0	0	0	1	1	0	0	0	0	0	1	1	0	0	0	0	0	1	1	0	0	0	0	0	1
DATA	1184	14	79	ref|NM_080553|ens|ENSMUST00000049308|gb|AK028491|gb|AB182289	mm|chr17:27259102-27259161	0		8923	943	A_51_P104897	Itpr3	NM_080553	ref|Mus musculus inositol 1,4,5-triphosphate receptor 3 (Itpr3), mRNA [NM_080553]	0	9.04044	11858.8	9.65534	13870.2	9.29508	14594.7	9.20475	13825.9	0	0	0	0	0	1	1	0	0	0	0	0	1	1	0	0	0	0	0	1	1	0	0	0	0	0	1
DATA	1185	14	80	ref|NM_176807|ref|NM_022888|ens|ENSMUST00000069400|ens|ENSMUST00000170775	mm|chr9:14705237-14705178	0		647	945	A_55_P1977802	Folr4	NM_176807	ref|Mus musculus folate receptor 4 (delta) (Folr4), transcript variant 2, mRNA [NM_176807]	0	0.0465816	61.1033	0.063014	90.5212	0.0643056	100.969	0.0728335	109.399	0	0	0	0	0	1	1	0	0	0	0	0	1	1	0	0	0	0	0	1	1	0	0	0	0	0	1
DATA	1186	14	81			66	Structural	0	1	DarkCorner	DarkCorner	DarkCorner		1	0.00678873	8.9051	0.00867621	12.4636	0.00565511	8.87937	0.00450672	6.76927	0	0	0	0	0	0	0	0	0	0	0	0	0	0	0	0	0	0	0	0	0	0	0	0	0	0	0
DATA	1187	14	82			66	Structural	0	1	DarkCorner	DarkCorner	DarkCorner		1	0.00676621	8.87556	0.00867057	12.4555	0.00563062	8.84092	0.00448591	6.73801	0	0	0	0	0	0	0	0	0	0	0	0	0	0	0	0	0	0	0	0	0	0	0	0	0	0	0
DATA	1188	14	83			66	Structural	0	1	DarkCorner	DarkCorner	DarkCorner		1	0.00674135	8.84296	0.00866008	12.4404	0.00560264	8.79697	0.00446331	6.70406	0	0	0	0	0	0	0	0	0	0	0	0	0	0	0	0	0	0	0	0	0	0	0	0	0	0	0
DATA	1189	14	84			66	Structural	0	1	DarkCorner	DarkCorner	DarkCorner		1	0.00670956	8.80126	0.00864726	12.422	0.00557105	8.74738	0.00443579	6.66272	0	0	0	0	0	0	0	0	0	0	0	0	0	0	0	0	0	0	0	0	0	0	0	0	0	0	0
DATA	1190	14	85			66	Structural	0	1	DarkCorner	DarkCorner	DarkCorner		1	0.00667748	8.75917	0.00863049	12.3979	0.00553418	8.68949	0.00440556	6.61732	0	0	0	0	0	0	0	0	0	0	0	0	0	0	0	0	0	0	0	0	0	0	0	0	0	0	0
DATA	1191	15	1			66	Structural	0	1	DarkCorner	DarkCorner	DarkCorner		1	0.0059238	7.77054	0.00713521	10.2499	0.00481594	7.56174	0.0037839	5.68356	0	0	0	0	0	0	0	0	0	0	0	0	0	0	0	0	0	0	0	0	0	0	0	0	0	0	0
DATA	1192	15	2			66	Structural	0	1	DarkCorner	DarkCorner	DarkCorner		1	0.0059139	7.75755	0.00713142	10.2445	0.00483368	7.5896	0.00379133	5.69471	0	0	0	0	0	0	0	0	0	0	0	0	0	0	0	0	0	0	0	0	0	0	0	0	0	0	0
DATA	1193	15	3			66	Structural	0	1	DarkCorner	DarkCorner	DarkCorner		1	0.00590499	7.74586	0.0071284	10.2401	0.0048503	7.61569	0.00379777	5.70439	0	0	0	0	0	0	0	0	0	0	0	0	0	0	0	0	0	0	0	0	0	0	0	0	0	0	0
DATA	1194	15	4			66	Structural	0	1	DarkCorner	DarkCorner	DarkCorner		1	0.00671058	8.80259	0.00712547	10.2359	0.00486403	7.63725	0.00380353	5.71304	0	0	0	1	0	1	0	0	0	0	0	0	0	0	0	0	0	0	0	0	0	0	0	0	0	0	0
DATA	1195	15	5			66	Structural	0	1	DarkCorner	DarkCorner	DarkCorner		1	0.00588795	7.72351	0.00712262	10.2318	0.00487657	7.65694	0.00380843	5.72041	0	0	0	0	0	0	0	0	0	0	0	0	0	0	0	0	0	0	0	0	0	0	0	0	0	0	0
DATA	1196	15	6	ref|NM_134066|ens|ENSMUST00000110704|ens|ENSMUST00000021635|gb|AK153898	mm|chr13:4131954-4131895	0		1090	947	A_55_P2163098	Akr1c18	NM_134066	ref|Mus musculus aldo-keto reductase family 1, member C18 (Akr1c18), mRNA [NM_134066]	0	0.0058802	7.71335	0.00712084	10.2293	0.00488779	7.67456	0.00560184	8.41418	0	0	0	0	0	0	0	0	0	0	0	0	0	0	0	0	0	0	0	0	0	0	0	1	0	1	1
DATA	1197	15	7	ref|NM_001177408|ref|NM_001039553|ens|ENSMUST00000098907|ens|ENSMUST00000095432	mm|chr8:19953638-19953579	0		738	949	A_55_P2148439	Gm15319	NM_001177408	ref|Mus musculus predicted gene 15319 (Gm15319), mRNA [NM_001177408]	0	0.00587312	7.70405	0.00711907	10.2267	0.00489759	7.68995	0.00381717	5.73354	0	0	0	0	0	0	0	0	0	0	0	0	0	0	0	0	0	0	0	0	0	0	0	0	0	0	0
DATA	1198	15	8	ref|NM_145424|ens|ENSMUST00000026464|ens|ENSMUST00000092058|gb|AY053572	mm|chr10:127314281-127314340	0		1170	299	A_51_P121915	BC089597	NM_145424	ref|Mus musculus cDNA sequence BC089597 (BC089597), mRNA [NM_145424]	0	0.00586669	7.69563	0.0071175	10.2245	0.0049067	7.70424	0.00408914	6.14205	0	0	0	0	0	0	0	0	0	0	0	0	0	0	0	0	0	0	0	0	0	0	0	0	0	0	1
DATA	1199	15	9	ref|NM_007937|gb|AK080791|gb|AK086325|riken|B230112K05	mm|chr5:84483896-84483837	0		7678	952	A_55_P2100425	Epha5	NM_007937	ref|Mus musculus Eph receptor A5 (Epha5), mRNA [NM_007937]	0	0.00586095	7.68809	0.00711671	10.2234	0.00491399	7.7157	0.00382408	5.74392	0	0	0	0	0	0	0	0	0	0	0	0	0	0	0	0	0	0	0	0	0	0	0	0	0	0	0
DATA	1200	15	10	ref|NM_001081064|ens|ENSMUST00000075317	mm|chr15:12286944-12286885	0		13277	954	A_55_P1966254	Pdzd2	NM_001081064	ref|Mus musculus PDZ domain containing 2 (Pdzd2), mRNA [NM_001081064]	0	0.00987572	12.9545	0.00711644	10.223	0.00492056	7.72602	0.00823941	12.3759	0	0	0	0	0	1	0	0	0	0	0	0	0	0	0	0	0	0	0	0	0	0	0	0	0	0	1
DATA	1201	15	11	ref|NM_013599|ens|ENSMUST00000017881|ens|ENSMUST00000144917|gb|AK004651	mm|chr2:164780620-164780679	0		2412	367	A_52_P507214	Mmp9	NM_013599	ref|Mus musculus matrix metallopeptidase 9 (Mmp9), mRNA [NM_013599]	0	0.627091	822.586	0.6113	878.149	0.123021	193.161	0.122658	184.237	0	0	0	0	0	1	1	0	0	0	0	0	1	1	0	0	0	0	0	1	1	0	0	0	0	0	1
DATA	1202	15	12	gb|AK081077|tc|TC1599501|riken|B930081J03|nap|NAP122714-1	mm|chrX:146900076-146900136	0		896	957	A_52_P522222	3110067C02Rik	AK081077	gb|Mus musculus 10 days neonate cerebellum cDNA, RIKEN full-length enriched library, clone:B930081J03 product:weakly similar to NY-REN-37 ANTIGEN (FRAGMENT) [Homo sapiens], full insert sequence. [AK081077]	0	0.454145	595.724	0.482216	692.716	0.498463	782.661	0.475589	714.354	0	0	0	0	0	1	1	0	0	0	0	0	1	1	0	0	0	0	0	1	1	0	0	0	0	0	1
DATA	1203	15	13	ref|NM_001005419|ens|ENSMUST00000075686|gb|AK155334|gb|BC057106	mm|chr10:67011203-67011144	0		500	958	A_66_P122837	Ado	NM_001005419	ref|Mus musculus 2-aminoethanethiol (cysteamine) dioxygenase (Ado), mRNA [NM_001005419]	0	0.33288	436.654	0.2957	424.781	0.356211	559.305	0.396901	596.16	0	0	0	0	0	1	1	0	0	0	0	0	1	1	0	0	0	0	0	1	1	0	0	0	0	0	1
DATA	1204	15	14	ref|NM_194057|ens|ENSMUST00000052700|gb|AB095745|gb|BC132014	mm|chr7:31645783-31645724	0		706	960	A_52_P551974	Ffar1	NM_194057	ref|Mus musculus free fatty acid receptor 1 (Ffar1), mRNA [NM_194057]	0	0.00584352	7.66522	0.00712231	10.2314	0.00494019	7.75683	0.00383751	5.7641	0	0	0	0	0	0	0	0	0	0	0	0	0	0	0	0	0	0	0	0	0	0	0	0	0	0	0
DATA	1205	15	15	ref|NM_012045|ens|ENSMUST00000030526|gb|AK029254|tc|TC1581518	mm|chr4:138306507-138306448	0		2377	962	A_55_P2020952	Pla2g2f	NM_012045	ref|Mus musculus phospholipase A2, group IIF (Pla2g2f), mRNA [NM_012045]	0	0.0191718	25.1485	0.0195832	28.1318	0.0148255	23.2782	0.0160117	24.0501	0	0	0	0	0	1	0	0	0	0	0	0	1	0	0	0	0	0	0	1	0	0	0	0	0	0	1
DATA	1206	15	16		mm|chr17:016985913-016985972	0		0	964	A_55_P2148708	A_55_P2148708	A_55_P2148708	Unknown	0	7.35751	9651.2	7.38123	10603.3	7.65389	12017.8	7.4419	11178	0	0	0	0	1	1	1	0	0	0	0	0	1	1	0	0	0	0	0	1	1	0	0	0	0	0	1
DATA	1207	15	17	gb|BC034883|gb|AK049278|ens|ENSMUST00000108211|ens|ENSMUST00000108212	mm|chr7:30716789-30716730	0		1193	966	A_55_P2044967	Zfp74	BC034883	gb|Mus musculus zinc finger protein 74, mRNA (cDNA clone IMAGE:3470616). [BC034883]	0	0.0143063	18.7662	0.0138471	19.8917	0.0201786	31.6834	0.0268509	40.3311	0	0	0	0	0	1	0	0	0	0	0	0	1	0	0	0	0	0	0	1	0	0	0	0	0	0	1
DATA	1208	15	18	ref|XR_108063|gb|AK085891|tc|TC1616468|riken|D830024N08	mm|chr8:86107477-86107536	0		557	968	A_55_P1988428	LOC100045508	XR_108063	ref|PREDICTED: Mus musculus hypothetical LOC100045508 (LOC100045508), partial miscRNA [XR_108063]	0	0.0101009	13.2499	0.0111279	15.9856	0.0102211	16.0487	0.00436028	6.5493	0	0	0	0	0	1	0	0	0	0	0	0	1	0	0	0	0	0	0	1	0	0	0	0	0	0	1
DATA	1209	15	19	ref|NR_024619|gb|AK136158|gb|AK002763|gb|BC070405	mm|chr6:13820211-13820152	0		665	970	A_52_P121051	2610001J05Rik	NR_024619	ref|Mus musculus RIKEN cDNA 2610001J05 gene (2610001J05Rik), non-coding RNA [NR_024619]	0	2.40393	3153.34	2.37477	3411.43	2.52976	3972.1	2.48948	3739.29	0	0	0	0	0	1	1	0	0	0	0	0	1	1	0	0	0	0	0	1	1	0	0	0	0	0	1
DATA	1210	15	20	ref|NM_001177510|ref|NR_003596|ens|ENSMUST00000168407|ens|ENSMUST00000168945	mm|chr5:11922416-11922475	0		722	972	A_55_P2007955	4933402N22Rik	NM_001177510	ref|Mus musculus RIKEN cDNA 4933402N22 gene (4933402N22Rik), mRNA [NM_001177510]	0	0.00585011	7.67387	0.0111791	16.0591	0.00495907	7.78648	0.00385453	5.78965	0	0	0	0	0	0	0	0	0	0	0	0	1	0	0	0	0	0	0	0	0	0	0	0	0	0	0
DATA	1211	15	21	ref|NM_053260|ens|ENSMUST00000024993|gb|AK144368|tc|TC1693500	mm|chr17:25459570-25459629	0		1121	974	A_55_P1956906	Prss29	NM_053260	ref|Mus musculus protease, serine, 29 (Prss29), mRNA [NM_053260]	0	0.00585451	7.67965	0.00716269	10.2894	0.00776484	12.192	0.00445364	6.68954	0	0	0	0	0	0	0	0	0	0	0	0	0	0	0	0	0	0	0	1	0	0	0	0	0	1	1
DATA	1212	15	22	ref|NM_010628|ens|ENSMUST00000111919|ens|ENSMUST00000084952|gb|AK087008	mm|chr9:110423843-110427421	0		2427	976	A_51_P136803	Kif9	NM_010628	ref|Mus musculus kinesin family member 9 (Kif9), transcript variant 2, mRNA [NM_010628]	0	0.0183653	24.0907	0.0215391	30.9415	0.0510434	80.1458	0.0409066	61.4432	0	0	0	0	0	1	0	0	0	0	0	0	1	0	0	0	0	0	0	1	1	0	0	0	0	0	1
DATA	1213	15	23	ref|NM_029499|ens|ENSMUST00000099672|ens|ENSMUST00000072729|gb|AK153495	mm|chr19:11500839-11500898	0		825	978	A_55_P2135980	Ms4a4c	NM_029499	ref|Mus musculus membrane-spanning 4-domains, subfamily A, member 4C (Ms4a4c), mRNA [NM_029499]	0	76.5231	100379	79.1266	113668	76.4332	120012	74.315	111624	0	0	0	0	1	1	1	0	0	0	0	1	1	1	0	0	0	0	0	1	1	0	0	0	0	0	1
DATA	1214	15	24	ref|NM_172254|ref|NM_001047433|ens|ENSMUST00000112001|ens|ENSMUST00000067955	mm|chr14:32894613-32894554	0		2150	980	A_55_P2080318	Dph3	NM_172254	ref|Mus musculus DPH3 homolog (KTI11, S. cerevisiae) (Dph3), transcript variant 1, mRNA [NM_172254]	0	0.0153104	20.0834	0.0106651	15.3207	0.0217185	34.1013	0.0195725	29.3986	0	0	0	0	0	1	0	0	0	0	0	0	1	0	0	0	0	0	0	1	0	0	0	0	0	0	1
DATA	1215	15	25	ref|NM_001205227|ref|NM_177216|ens|ENSMUST00000052438|gb|AK147952	mm|chr7:114892037-114891978	0		2703	982	A_55_P2090214	Cyb5r2	NM_001205227	ref|Mus musculus cytochrome b5 reductase 2 (Cyb5r2), transcript variant 1, mRNA [NM_001205227]	0	0.0143527	18.8271	0.0141743	20.3617	0.0877911	137.845	0.088322	132.663	0	0	0	0	0	1	0	0	0	0	0	0	1	0	0	0	0	0	0	1	1	0	0	0	0	0	1
DATA	1216	15	26	ens|ENSMUST00000130381	mm|chr7:54388200-54388141	0		466	984	A_55_P1955733	Ptpn5	ENSMUST00000130381	ens|protein tyrosine phosphatase, non-receptor type 5 [Source:MGI Symbol;Acc:MGI:97807] [ENSMUST00000130381]	0	1.98449	2603.15	1.99934	2872.11	1.84708	2900.18	1.74348	2618.78	0	0	0	0	0	1	1	0	0	0	0	0	1	1	0	0	0	0	0	1	1	0	0	0	0	0	1
DATA	1217	15	27	ref|NM_027350|ref|NM_001142950|ens|ENSMUST00000025483|gb|AK077699	mm|chr18:64659657-64659598	0		2290	986	A_51_P315555	Nars	NM_027350	ref|Mus musculus asparaginyl-tRNA synthetase (Nars), transcript variant 2, mRNA [NM_027350]	0	2.93132	3845.15	2.89537	4159.28	6.50534	10214.4	6.36605	9562.05	0	0	0	0	0	1	1	0	0	0	0	0	1	1	0	0	0	0	0	1	1	0	0	0	0	0	1
DATA	1218	15	28	ref|NM_178407|ens|ENSMUST00000111433|ens|ENSMUST00000076623|gb|AK041540	mm|chr5:63140423-63140364	0		916	988	A_52_P593465	Arap2	NM_178407	ref|Mus musculus ArfGAP with RhoGAP domain, ankyrin repeat and PH domain 2 (Arap2), mRNA [NM_178407]	0	0.0512417	67.2162	0.055943	80.3636	0.057518	90.3118	0.0659253	99.0223	0	0	0	0	0	1	1	0	0	0	0	0	1	1	0	0	0	0	0	1	1	0	0	0	0	0	1
DATA	1219	15	29	ref|NM_001193666|ref|NM_001193668|ref|NM_011335|ref|NM_023052	mm|chr4:41775274-41775333	0		803	990	A_55_P1955821	Gm13304	NM_001193666	ref|Mus musculus predicted gene 13304 (Gm13304), mRNA [NM_001193666]	0	7.50982	9851	7.66722	11014.2	7.17609	11267.5	7.04877	10587.5	0	0	0	0	0	1	1	0	0	0	0	0	1	1	0	0	0	0	0	1	1	0	0	0	0	0	1
DATA	1220	15	30	ref|NM_016716|ens|ENSMUST00000167794|gb|AF129738|gb|BC027304	mm|chr1:80268168-80268109	0		2078	992	A_52_P47645	Cul3	NM_016716	ref|Mus musculus cullin 3 (Cul3), mRNA [NM_016716]	0	1.30927	1717.43	1.32172	1898.68	1.31478	2064.41	1.21971	1832.05	0	0	0	0	0	1	1	0	0	0	0	0	1	1	0	0	0	0	0	1	1	0	0	0	0	0	1
DATA	1221	15	31	ref|NM_021409|ens|ENSMUST00000052125|gb|AF252291|gb|BC025147	mm|chr2:167912863-167912922	0		377	994	A_51_P374101	Pard6b	NM_021409	ref|Mus musculus par-6 (partitioning defective 6) homolog beta (C. elegans) (Pard6b), mRNA [NM_021409]	0	0.247752	324.989	0.232216	333.584	0.305916	480.334	0.337002	506.19	0	0	0	0	0	1	1	0	0	0	0	0	1	1	0	0	0	0	0	1	1	0	0	0	0	0	1
DATA	1222	15	32			0		0	253	ETG02_36680	ETG02_36680	ETG02_36680		1	0.00596516	7.82479	0.00732148	10.5175	0.00501891	7.88044	0.00392979	5.9027	0	0	0	0	0	0	0	0	0	0	0	0	0	0	0	0	0	0	0	0	0	0	0	0	0	0	0
DATA	1223	15	33	ref|NM_207270|ens|ENSMUST00000049113|ens|ENSMUST00000166650|gb|AK078884	mm|chr7:4501034-4500975	0		3201	997	A_66_P130449	Ptprh	NM_207270	ref|Mus musculus protein tyrosine phosphatase, receptor type, H (Ptprh), mRNA [NM_207270]	0	0.00598088	7.8454	0.00734137	10.5461	0.00502738	7.89374	0.00790395	11.872	0	0	0	0	0	0	0	0	0	0	0	0	0	0	0	0	0	0	0	0	0	0	0	0	0	0	1
DATA	1224	15	34	ref|NM_008950|ens|ENSMUST00000168323|ens|ENSMUST00000133131|ens|ENSMUST00000021049	mm|chr11:106124192-106124376	0		1167	999	A_52_P657435	Psmc5	NM_008950	ref|Mus musculus protease (prosome, macropain) 26S subunit, ATPase 5 (Psmc5), mRNA [NM_008950]	0	18.6603	24477.6	18.4943	26567.5	19.8248	31128	18.384	27613.4	0	0	0	0	0	1	1	0	0	0	0	0	1	1	0	0	0	0	0	1	1	0	0	0	0	0	1
DATA	1225	15	35	ref|NM_008350|ens|ENSMUST00000094892|ens|ENSMUST00000163481|gb|AK132897	mm|chr7:4724906-4724847	0		1017	1001	A_51_P267783	Il11	NM_008350	ref|Mus musculus interleukin 11 (Il11), mRNA [NM_008350]	0	0.104131	136.594	0.11924	171.291	0.0508552	79.8502	0.0429099	64.4523	0	0	0	0	0	1	1	0	0	0	0	0	1	1	0	0	0	0	0	1	1	0	0	0	0	0	1
DATA	1226	15	36	gb|AK076861|tc|TC1604463|riken|4930515I15|nap|NAP089164-1	mm|chr16:14318251-14318310	0		832	1003	A_55_P2215142	4930515I15	AK076861	gb|Mus musculus adult male testis cDNA, RIKEN full-length enriched library, clone:4930515I15 product:unclassifiable, full insert sequence. [AK076861]	0	0.00785823	10.308	0.0139335	20.0159	0.00857595	13.4655	0.00838377	12.5927	0	0	0	0	0	1	0	0	0	0	0	0	1	0	0	0	0	0	0	1	0	0	0	0	0	0	1
DATA	1227	15	37	tc|TC1657429|nap|NAP014422-001	mm|chr1:177852271-177852330	0		966	1005	A_55_P2028542	TC1657429	TC1657429	tc|AF139131 beclin 1 {Homo sapiens} (exp=-1; wgp=0; cg=0), partial (41%) [TC1657429]	0	0.0132141	17.3335	0.0140534	20.1881	0.027675	43.4538	0.0277417	41.6691	0	0	0	0	0	1	0	0	0	0	0	0	1	0	0	0	0	0	0	1	1	0	0	0	0	0	1
DATA	1228	15	38	ref|NR_001461|gb|AK054509|tc|TC1623059|riken|E330034A20	mm|chr7:150440199-150440140	0		42253	1007	A_55_P2408415	Kcnq1ot1	NR_001461	ref|Mus musculus KCNQ1 overlapping transcript 1 (Kcnq1ot1), non-coding RNA [NR_001461]	0	0.100365	131.653	0.170524	244.963	0.089795	140.992	0.112117	168.403	0	0	0	0	0	1	1	0	0	0	0	0	1	1	0	0	0	0	0	1	1	0	0	0	0	0	1
DATA	1229	15	39	ref|NM_054063|ens|ENSMUST00000019291|gb|BC099402|gb|AF113598	mm|chr7:19007971-19007912	0		1876	1009	A_55_P2074521	Psg28	NM_054063	ref|Mus musculus pregnancy-specific glycoprotein 28 (Psg28), mRNA [NM_054063]	0	0.0060921	7.99131	0.007487	10.7553	0.0114204	17.9317	0.00450528	6.7671	0	0	0	0	0	0	0	0	0	0	0	0	0	0	0	0	0	0	0	1	0	0	0	0	0	0	1
DATA	1230	15	40	ref|NM_026410|ens|ENSMUST00000025704|ens|ENSMUST00000156961|ens|ENSMUST00000152528	mm|chr19:6091709-6091768	0		1841	1011	A_51_P125135	Cdca5	NM_026410	ref|Mus musculus cell division cycle associated 5 (Cdca5), mRNA [NM_026410]	0	11.2929	14813.4	11.2626	16179.1	10.7605	16895.6	10.6515	15998.9	0	0	0	0	0	1	1	0	0	0	0	0	1	1	0	0	0	0	0	1	1	0	0	0	0	0	1
DATA	1231	15	41		mm|chr17:008108852-008108793	0		0	1013	A_55_P1972617	A_55_P1972617	A_55_P1972617	Unknown	0	0.00943455	12.3758	0.0103116	14.8129	0.00699162	10.9779	0.00404042	6.06887	0	0	0	0	0	1	0	0	0	0	0	0	1	0	0	0	0	0	0	1	0	0	0	0	0	0	0
DATA	1232	15	42	ref|NM_001242941|ref|NR_033117|ens|ENSMUST00000112809|ens|ENSMUST00000100901	mm|chr14:5269494-5269553	0		305	1015	A_55_P2104703	Gm8050	NM_001242941	ref|Mus musculus predicted gene 8050 (Gm8050), mRNA [NM_001242941]	0	0.0916066	120.165	0.0834986	119.948	0.317165	497.996	0.390722	586.879	0	0	0	0	0	1	1	0	0	0	0	0	1	1	0	0	0	0	0	1	1	0	0	0	0	0	1
DATA	1233	15	43	ref|NM_011448|ens|ENSMUST00000000579|gb|AK049986|gb|AK220197	mm|chr11:112648809-112648868	0		3883	1017	A_52_P214630	Sox9	NM_011448	ref|Mus musculus SRY-box containing gene 9 (Sox9), mRNA [NM_011448]	0	0.0130327	17.0957	0.0231541	33.2615	0.103471	162.465	0.109874	165.034	0	0	0	0	0	1	0	0	0	0	0	0	1	0	0	0	0	0	0	1	1	0	0	0	0	0	1
DATA	1234	15	44	ref|NM_173401|ref|NM_001161852|ref|NM_001161851|ens|ENSMUST00000057907	mm|chr4:147527071-147527012	0		1650	1019	A_55_P2054350	Fbxo44	NM_173401	ref|Mus musculus F-box protein 44 (Fbxo44), transcript variant 1, mRNA [NM_173401]	0	0.140909	184.837	0.129768	186.416	0.220144	345.659	0.244089	366.631	0	0	0	0	0	1	1	0	0	0	0	0	1	1	0	0	0	0	0	1	1	0	0	0	0	0	1
DATA	1235	15	45	ens|ENSMUST00000173677|gb|AK016153|tc|TC1600743|riken|4930556N13	mm|chr11:88742545-88742604	0		869	1021	A_55_P2251569	ENSMUST00000173677	ENSMUST00000173677	gb|Mus musculus adult male testis cDNA, RIKEN full-length enriched library, clone:4930556N13 product:unclassifiable, full insert sequence. [AK016153]	0	0.00623042	8.17273	0.00766452	11.0103	0.00518834	8.14647	0.00410478	6.16554	0	0	0	0	0	0	0	0	0	0	0	0	0	0	0	0	0	0	0	0	0	0	0	0	0	0	0
DATA	1237	15	47	ref|NM_145820|ref|NM_028357|ens|ENSMUST00000107837|ens|ENSMUST00000029419	mm|chr3:65861147-65861088	0		2745	1024	A_55_P2012151	Veph1	NM_145820	ref|Mus musculus ventricular zone expressed PH domain homolog 1 (zebrafish) (Veph1), transcript variant Veph-A, mRNA [NM_145820]	0	0.00628052	8.23847	0.00772989	11.1042	0.00522549	8.20479	0.00414011	6.2186	0	0	0	0	0	0	0	0	0	0	0	0	0	0	0	0	0	0	0	0	0	0	0	0	0	0	0
DATA	1238	15	48	ref|NM_026502|ens|ENSMUST00000125519|ens|ENSMUST00000023694|gb|AK003413	mm|chr16:90926294-90926235	0		924	1026	A_51_P196395	1110004E09Rik	NM_026502	ref|Mus musculus RIKEN cDNA 1110004E09 gene (1110004E09Rik), mRNA [NM_026502]	0	10.1944	13372.5	10.1959	14646.7	8.26619	12979.2	8.25794	12403.7	0	0	0	0	0	1	1	0	0	0	0	0	1	1	0	0	0	0	0	1	1	0	0	0	0	0	1
DATA	1239	15	49	ref|NM_021282|ens|ENSMUST00000026552|gb|X62595|gb|L11650	mm|chr7:147960628-147960687	0		1487	1028	A_55_P1999301	Cyp2e1	NM_021282	ref|Mus musculus cytochrome P450, family 2, subfamily e, polypeptide 1 (Cyp2e1), mRNA [NM_021282]	0	0.0327956	43.0196	0.0291736	41.9086	0.0302113	47.4363	0.0249088	37.4139	0	0	0	0	0	1	1	0	0	0	0	0	1	0	0	0	0	0	0	1	1	0	0	0	0	0	1
DATA	1240	15	50	ref|NR_033501|ens|ENSMUST00000172369|gb|BC147734	mm|chr5:76945489-76945548	0		652	1030	A_55_P2118234	Gm7271	NR_033501	ref|Mus musculus predicted gene 7271 (Gm7271), non-coding RNA [NR_033501]	0	0.00635905	8.34146	0.00994132	14.281	0.00587366	9.22252	0.00419574	6.30216	0	0	0	0	0	0	0	0	0	0	0	0	1	0	0	0	0	0	0	1	0	0	0	0	0	0	0
DATA	1241	15	51	ref|NM_001034060|ref|NM_001170641|ens|ENSMUST00000080167|gb|AK158260	mm|chr1:74194738-74194797	0		2246	1032	A_55_P2031471	Rufy4	NM_001034060	ref|Mus musculus RUN and FYVE domain containing 4 (Rufy4), transcript variant 2, mRNA [NM_001034060]	0	0.0148306	19.454	0.021042	30.2274	0.0852749	133.894	0.0867218	130.259	0	0	0	0	0	1	0	0	0	0	0	0	1	0	0	0	0	0	0	1	1	0	0	0	0	0	1
DATA	1242	15	52	ref|XM_003085441|ref|XM_003086454|gb|AK051463|riken|D130050E23	mm|chr5:90188893-90188834	0		4092	1034	A_55_P2379719	D130050E23Rik	XM_003085441	ref|PREDICTED: Mus musculus RIKEN cDNA D130050E23 gene (D130050E23Rik), mRNA [XM_003085441]	0	0.00641234	8.41137	0.00790313	11.3531	0.00532746	8.36491	0.00423442	6.36026	0	0	0	0	0	0	0	0	0	0	0	0	0	0	0	0	0	0	0	0	0	0	0	0	0	0	0
DATA	1243	15	53	ref|NM_010941|ens|ENSMUST00000033715|gb|AF100198|tc|TC1575239	mm|chrX:70203793-70203852	0		2143	1036	A_55_P1976395	Nsdhl	NM_010941	ref|Mus musculus NAD(P) dependent steroid dehydrogenase-like (Nsdhl), mRNA [NM_010941]	0	0.121911	159.916	0.120742	173.449	0.244477	383.865	0.249725	375.097	0	0	0	0	0	1	1	0	0	0	0	0	1	1	0	0	0	0	0	1	1	0	0	0	0	0	1
DATA	1244	15	54	nap|NAP058029-1	mm|chr17:036293336-036293277	0		491	1038	A_55_P1990740	NAP058029-1	NAP058029-1	Unknown	0	0.0296836	38.9374	0.0269275	38.6821	0.0258213	40.5432	0.0222373	33.4013	0	0	0	0	0	1	0	0	0	0	0	0	1	0	0	0	0	0	0	1	0	0	0	0	0	0	1
DATA	1245	15	55	ref|NM_001093749|ens|ENSMUST00000114663|gb|EF102773|tc|TC1698478	mm|chr9:44882887-44882946	0		760	1040	A_55_P2124891	Mpzl3	NM_001093749	ref|Mus musculus myelin protein zero-like 3 (Mpzl3), transcript variant 2, mRNA [NM_001093749]	0	0.149569	196.197	0.1461	209.877	0.122458	192.277	0.129384	194.34	0	0	0	0	0	1	1	0	0	0	0	0	1	1	0	0	0	0	0	1	1	0	0	0	0	0	1
[truncated: 43,180 more rows]
[truncated: 1 more columns]
