# Supplementary material for: Establishment of Trophoblast Stem Cells under Defined Culture Conditions in Mice
Source: PLoS One. 2014 Sep 9;9(9):e107308. doi: 10.1371/journal.pone.0107308 (PMC4159327; doi:10.1371/journal.pone.0107308)
Supplement: Table S2 — Sequences of oligonucleotide primers. (XLS) [file pone.0107308.s003.xls]

## Sheet: Mouse
Targets	Forward		Reverce
Gapdh	ATGAATACGGCTACAGCAACAGG		CTCTTGCTCAGTGTCCTTGCTG
Oct3/4	TGAGGAGGGATTAAAAGCACA		CAAAATGATGAGTGACAGACAGG
Sox2	AAACCACCAATCCCATCCA		CCCCAAAAAGAAGTCCCAAG
Klf4	CCTTGTATGCTCTTTGCCTTC		ACGACTCACCAAGCACCATC
Nanog	CAAAACCAAAGGATGAAGTGC		CAATGGATGCTGGGATACTC
Klf2	GGCAAGACCTACACCAAGAG		ACTTCCAGCCGCATCCTTC
Klf5	GCTCACCTGAGGACTCATACG		CCTGTAGTGGCGGGTCAG
Esrrb	GCGCAGGTACAAGAAACTCA		ACCGCCTCCAGGTTCTCAA
Rex1	TCCTGCACACAGAAGAAAGCA		GGCACTGATCCGCAAACAC
Tbx3	TCAGGCCTAGAATCCACAGC		AAGGCGACATAGCCAAGC
Cdh1	ATGAGCGTGCCCCAGTATC		AACACCAACAGAGAGTCGTAAGG
Cripto	TGTCTTCCTCAGACCTTTCTACC		GCATAAAAGTGGTCGTCACAG
Tcfap2c	CGCGGAAGAGTATGTTGTTG		TATGTTCGGCTCCAAGACCT
Cdx2	CACTTTAGTCGATACATCACCATC		GATTTTCCTCTCCTTGGCTCT
Eomes	AAGGCTTCCGGGACAACTAC		CCTCCAGGGACAATCTGATG
Elf5	TGAAAACAAGTGGCATCAAGAG		TCAGGGGACAGCAGCAAG
Nestin	TTGCAGACACCTGGAAGAAG		GGGGAAGAGAAGGATGTTGG
Ncam	AGCTTGCTCCTTCCACTGC		GCTGGCTTGGCTTCTGACT
Sox1	TCTGTATCCGAGCATTTCCA		CAACATCCGACTCCTCTTCC
T	ATAACGCCAGCCCACCTAC		AGCCTCGAAAGAACTGAGC
Flk1	AGACAGTGGGATGGTCCTTG		CAGACTCCCTGCTTTTACTGG
Hoxa1	GCAGACCTTTGACTGGATGA		GCTTGGTGGTGAAATTGGTG
Hoxb1	AATCGCCTTGCTCGTCAG		GTGAAGTTTGTGCGGAGACC
Gata4	TCTCACTATGGGCACAGCAG		TGTGGGGACAGCTTCAGAG
Gata6	GGCTCTGTCCCTATGACTCC		GTTGGCGTTTTCTCCCACT
Foxa2	GAGCCGTGAAGATGGAAGG		TGCTCATGTATGTGTTCATGC
Afp	GATTTCCAAAACTCGTGATGCT		TTAAGCCAAAAGGCTCACACC
Mash2	GCCCGGAGCATGGAAGCACACCTT		TCAGTAGCCCCCTAACCAACTGGA
PL-1	CTCACTTGGAGCCTACATTG		ACCAGGTGTTTCAGAGGTTC
Hand1	GCGCCTGGCTACCAGTTACA		AGCAACGCCTTCCCTCTAGG
Tpbp/4311	CAGGTACTTGAGACATGACTC		GGCAGAGATTTCTTAGACAATG
Esx1	GCAACCCCAACAGGAGC		GGACTCATGGCGACTGGA
Gcm1	AGACCAAGCTGGAAGCAGAG		GCATGTTGCTGCTGAGTAGG
Dlx3	ATCTCAATGGGCTCGCAG		ATGGAGTCACTGTTGTTGGG
Fgf1	ACCGAAGGGCTTTTATACGG		TGCTTCTTGGAGGTGTAAGTG
Fgf2	CCTTGCTATGAAGGAAGATGG		TTCCGTGACCGGTAAGTATTG
Fgf3	CTGGCCATGAACAAGAGAGG		GCGGGAAGCATATGTATTGTAG
Fgf4	GTGAGCATCTTCGGAGTGG		CGTTGTAGTTGTTGGGCAGA
Fgf5	AGGGGATTGTAGGAATACGAG		TCTTGGAATCTCTCCCTGAAC
Fgf6	GTAGAACGGGGTGTGGTGAG		GGAACTTGCATTCGTCGTG
Fgf7	TGCCATGAACAAGGAAGG		GCTGATGCATAGGTGTTATAATGG
Fgf8	TGGAAGCAGAGTCCGAGTTC		ATACGCAGTCCTTGCCTTTG
Fgf9	GAGAAGGGGGAGCTGTATGG		GAGGTTGGAAGAGTAGGTGTTG
Fgf10	CATGAACAAGAAGGGGAAACTC		TGTGCTGCCAGTTAAAAGATG
Fgf11	TGAAGGGAAACCGAGTCAAG		GGTCTCAGGAACACTGTGGAG
Fgf12	AGAAAACCAAGCCCTCATCTC		CTTTTCCTTGAGCGTCCTTG
Fgf13	CAACCATGTGAAGAAGAACAAG		TGAGATCGTGCAGAGATGG
Fgf14	GGAAGGGCAAGTTATGAAAGG		GGATGGTTCTCGGTACATGG
Fgf15	CGGACGGCAAGATATACGG		AGATGGTGCTTCATGGATCTG
Fgf16	AGGAATGAATGAGCGAGGAG		ACAAGGTGGAGGCATAGGTG
Fgf17	TATGAACAAGAGGGGCAAGC		AGGCCGTGTAGTTGTTCTCC
Fgf18	ACCTGAACCCCATGACAAAG		TCCTCGTTCAAGTCCTCCTC
Fgf20	CTGGTCAGTATCAGAGGTGTGG		CTCTTCAAATTGTTCCCTGAAGATG
Fgf21	CAAATCCTGGGTGTCAAAGC		GTCCTCCAGCAGCAGTTCTC
Fgf22	TTCTATGTGGCCATGAATCG		GCGAGGCGTATGTGTTGTAG
Fgf23	GTATGGATCTCCACGGCAAC		GACGTCATAGCCATTCTCCAG
Fgfr1	TTCAAGCAGTTGGTGGAAGAC		GTACTGGTCCAGCGGTATGG
Fgfr2	CCACATTCAAGCAGTTGGTC		TTGTGTCGGGGTAACTAGGAG
Fgfr3	GGATTTAGACCGCATCCTCAC		GGAGCTAGGCGTGTCCTG
